# Supplementary material for: ECE2 regulates neurogenesis and neuronal migration during human cortical development
Source: EMBO Rep. 2020 Mar 24;21(5):e48204. doi: 10.15252/embr.201948204 (PMC7202216; doi:10.15252/embr.201948204)
Supplement: Supplementary file 2 — Table EV1 [file EMBR-21-e48204-s002.xlsx]

## Sheet: Key
Expanded View (EV) Tables:
EV Table 1: Genes with multiple homozygous or compound heterozygous variants detected in the exomes of patients with PH
	Extracted from (Heinzen et al., 2018)

## Sheet: Table EV1
Genes with multiple homozygous or compound heterozygous variants detected in the exomes of patients with PH
Zygosity	familyid*	SYMBOL	variant id (chr-position-ref-var, hg19)	CDS_position	Protein_position	Amino_acids	Gerp RS Score	SIFT	CADD Score	Polyphen2 category
Homozygous	pvhml	ECE2	3-184008878-T-A	2239	747	S/T	4.94	tolerated(0.39)	23.8	probably_damaging
	pvhnd	GPR98	5-90106906-C-T	15829	5277	R/C	4.43	tolerated(0.06)	23.2	benign
	pvhmz	PTPN13	4-87718043-G-C	6377	2126	G/A	2.95	tolerated(0.22)	10.04	benign
Compound heterozygotes	pvhnzbve	ECE2	3-183995077-C-G	655	219	R/G	5.91	tolerated(0.15)	22.3	benign
			3-184008893-C-T	2254	752	R/W	4.94	deleterious(0.01)	34	possibly_damaging
	pvhcwbvp	GPR98	5-89948189-G-A	3443	1148	G/D	6.08	deleterious(0)	29.3	probably_damaging
			5-90074426-G-T	12849	4283	R/S	5.69	tolerated(0.31)	15.9	benign
	pvhcwbvp	GPR98	5-90072387-T-C	12521	4174	I/T	2.56	tolerated(0.38)	7.781	benign
			5-90074426-G-T	12849	4283	R/S	5.69	tolerated(0.31)	15.9	benign
	pvhbff	PTPN13	4-87622503-T-G	744	248	D/E	0.846	tolerated(0.08)	22.2	possibly_damaging
			4-87732221-G-A	7322	2441	R/H	5.1	tolerated(0.06)	29.1	benign
	pvhnzcex	PTPN13	4-87622607-A-G	848	283	E/G	-0.608	tolerated(0.16)	10.51	benign
			4-87732228-G-T	7329	2443	M/I	5.1	deleterious(0)	33	probably_damaging
	pvhcwbvy	PTPN13	4-87662871-G-A	2389	797	V/I	3.69	tolerated(0.41)	14.25	benign
			4-87732221-G-A	7322	2441	R/H	5.1	tolerated(0.06)	29.1	benign
	*As referenced in tables S3 and S4 of (Heinzen et al., 2018)
	A CADD score greater than 30 means that a variant is amongst the top 1% of deleterious variants in the human genome
	Features in bold refer to deleterious in silico prediction scores with the resulting gene also highlighted. Only ECE2 has at least one variant in each individual with a predicted deleterious variant.
