# Supplementary material for: ECE2 regulates neurogenesis and neuronal migration during human cortical development
Source: EMBO Rep. 2020 Mar 24;21(5):e48204. doi: 10.15252/embr.201948204 (PMC7202216; doi:10.15252/embr.201948204)
Supplement: Supplementary file 3 — Table EV2 [file EMBR-21-e48204-s003.xlsx]

## Sheet: Tabelle1
Expanded View (EV) Tables:
EV Table 2: Table underlying the pie chart in Figure 5B
	Categorization of proteins significantly downregulated in ECE2 KO COs was made using pantherdb.org and string.db. For the category 'neurodevelopmental disorder', the effect of known mutations in each gene was analysed using DECIPHER and focusing on SNVs and small indels (monogenic variants)

## Sheet: Table EV2
Color code for the table:							Anterior gradient protein 2 homolog	AGR2
category	n						Neuroblast differentiation-associated protein AHNAK	AHNAK
neurodevelopmental disorder	19						A-kinase anchor protein 12	AKAP12
microtubules	11						Annexin A2;Putative annexin A2-like protein	ANXA2;ANXA2P2
actin	20						Arf-GAP with Rho-GAP domain, ANK repeat and PH domain-containing protein 1	ARAP1												schizophrenia (Fromer)
cytoskeleton general	33						Rho guanine nucleotide exchange factor 2	ARHGEF2
migration	22						Asparagine synthetase [glutamine-hydrolyzing]	ASNS												DD, EE, cerebral atrophy
cellular component movement	20						BAG family molecular chaperone regulator 2	BAG2
cell polarity	8						Branched-chain-amino-acid aminotransferase, cytosolic	BCAT1												schizophrenia (Fromer)
adhesion, junction	43						Bcl-2-associated transcription factor 1	BCLAF1
extracellular matrix	49						Bromodomain and WD repeat-containing protein 1	BRWD1
splicing, mRNA stability	13						Caldesmon	CALD1
others/ no category	26						Macrophage-capping protein	CAPG
							Catalase	CAT
							Cadherin-11	CDH11												ID, ASD, ADHD (SFARI score 4)
For the pie chart:							Cytoskeleton-associated protein 4	CKAP4
category	# Proteins						Collagen alpha-1(I) chain	COL1A1												microcephaly, ID, ASD, DD, seizures, delayed speech and language development
neurodevelopmental disorder	20						Collagen alpha-2(I) chain	COL1A2												mice: cortical thinning
microtubules	11						Collagen alpha-1(III) chain	COL3A1												microcephaly, ID, DD, ADHD,
actin	20						Collagen alpha-1(V) chain	COL5A1
cytoskeleton others	2						Collagen alpha-1(VI) chain	COL6A1												microcephaly, DD, seizures, delayed speech and language development
migration	22						Collagen alpha-2(VI) chain	COL6A2												progressive myclonus epilepsy (Karkheiran et al. 2013); schizophrenia (Fromer)
cellular component movement	20						Collagen alpha-3(VI) chain	COL6A3												DD, language delay, learning disability, motor delay
cell polarity	8						Oxygen-dependent coproporphyrinogen-III oxidase, mitochondrial	CPOX
adhesion, junction	43						Carbamoyl-phosphate synthase [ammonia], mitochondrial	CPS1												PH, ID
extracellular matrix	49						Cysteine-rich secretory protein LCCL domain-containing 2	CRISPLD2
splicing, mRNA stability	13						Dihydropyrimidinase-related protein 1	CRMP1
others	26						Cartilage-associated protein	CRTAP
							Chondroitin sulfate proteoglycan 4	CSPG4
							Cathepsin Z	CTSZ
							Lipoamide acyltransferase component of branched-chain alpha-keto acid dehydrogenase complex, mitochondrial	DBT
							Decorin	DCN
							Probable ATP-dependent RNA helicase DDX23	DDX23												distal motor neuropathy
							Protein DEK	DEK
							Dihydropyrimidinase-related protein 3	DPYSL3												ASD (mouse: SFARI; human gene score 4)
							Echinoderm microtubule-associated protein-like 4	EML4
							Band 4.1-like protein 2	EPB41L2
							Ezrin	EZR
							Protein NOXP20	FAM114A1
							Fibulin-1	FBLN1
							Fermitin family homolog 2	FERMT2
							Peptidyl-prolyl cis-trans isomerase FKBP10	FKBP10
							Peptidyl-prolyl cis-trans isomerase FKBP11	FKBP11
							Peptidyl-prolyl cis-trans isomerase FKBP7	FKBP7
							Filamin-A	FLNA												PH, microcephaly, ID, DD, delayed speech and langage development, abnormality of the nervous system
							Filamin-C	FLNC
							Leucine-rich repeat transmembrane protein FLRT2	FLRT2
							RNA-binding protein FUS	FUS
							Ras GTPase-activating protein-binding protein 2	G3BP2
							Golgi-associated plant pathogenesis-related protein 1	GLIPR2
							Probable glutathione peroxidase 8	GPX8
							Gelsolin	GSN												ASD (SFARI score 6)
							Hepatoma-derived growth factor-related protein 2	HDGFRP2
							High mobility group protein HMGI-C	HMGA2
							Histamine N-methyltransferase	HNMT												ASD, mental retardation, abnormality of the nervous system
							Insulin-like growth factor-binding protein 3	IGFBP3
							Inverted formin-2	INF2
							BTB/POZ domain-containing protein KCTD12	KCTD12
							La-related protein 1	LARP1
							Prolyl 3-hydroxylase 1	LEPRE1												DD
							Prolyl 3-hydroxylase 3	LEPREL2
							Synaptonemal complex protein SC65	LEPREL4
							Galectin-1	LGALS1
							Galectin-4	LGALS4
							Legumain	LGMN
							LIM and cysteine-rich domains protein 1	LMCD1
							Prelamin-A/C;Lamin-A/C	LMNA												DD, seizures
							Lumican	LUM
							Amine oxidase [flavin-containing] A	MAOA												ID, DD, ASD
							Microtubule-associated protein 2	MAP2												ASD (SFARI score 5)
							Microtubule-associated protein 4	MAP4
							Malignant T-cell-amplified sequence 1	MCTS1
							Neprilysin	MME
							C-type mannose receptor 2	MRC2												schizophrenia (Fromer)
							Moesin	MSN												ASD (SFARI score 5)
							Major vault protein	MVP												Mesial Temporal Lobe Epilepsy With Hippocampal Sclerosis
							Nucleophosmin	NPM1
							Prolyl 4-hydroxylase subunit alpha-2	P4HA2												ASD (SFARI score 3)
							Protein kinase C and casein kinase substrate in neurons protein 3	PACSIN3
							Bifunctional 3-phosphoadenosine 5-phosphosulfate synthase 2;Sulfate adenylyltransferase;Adenylyl-sulfate kinase	PAPSS2
							Procollagen-lysine,2-oxoglutarate 5-dioxygenase 1	PLOD1
							Plastin-3	PLS3
							Periostin	POSTN
							Peptidyl-prolyl cis-trans isomerase B	PPIB
							Protein phosphatase 1 regulatory subunit 12A	PPP1R12A
							Polyglutamine-binding protein 1	PQBP1												ID, DD, X-Linked Mental Retardation, Renpenning syndrome (ASD)
							Peripherin	PRPH												Amyotrophic Lateral Sclerosis 1 and Lateral Sclerosis.
							Inactive tyrosine-protein kinase 7	PTK7												ASD (SFARI score 3)
							Peroxidasin homolog	PXDN												ASD (SFARI score 4)
							Pyrroline-5-carboxylate reductase 1, mitochondrial	PYCR1
							Raftlin	RFTN1
							RNA-binding protein with serine-rich domain 1	RNPS1
							Ribosome-binding protein 1	RRBP1												abnormality of the nervous system
							Protein S100-A10	S100A10
							Protein transport protein Sec24D	SEC24D												affecting bone formation, resulting in craniofacial malformations
							Plasminogen activator inhibitor 1 RNA-binding protein	SERBP1
							Serpin B9	SERPINB9
							Serpin H1	SERPINH1
							Splicing factor 3B subunit 2	SF3B2
							Splicing factor, proline- and glutamine-rich	SFPQ
							SH3 domain-binding protein 1	SH3BP1
							Slit homolog 2 protein;Slit homolog 2 protein N-product;Slit homolog 2 protein C-product	SLIT2
							Slit homolog 3 protein	SLIT3
							U2 small nuclear ribonucleoprotein A	SNRPA1
							Extracellular superoxide dismutase [Cu-Zn]	SOD3
							SPARC	SPARC
							FACT complex subunit SSRP1	SSRP1												Alpha-Thalassemia/Mental Retardation Syndrome, X-Linked
							Estrogen sulfotransferase	SULT1E1
							FACT complex subunit SPT16	SUPT16H												ID, ASD
							Supervillin	SVIL
							TATA-binding protein-associated factor 2N	TAF15
							Transgelin	TAGLN
							Transforming growth factor-beta-induced protein ig-h3	TGFBI
							Protein-glutamine gamma-glutamyltransferase 2	TGM2												schizophrenia (Fromer)
							Thyroid hormone receptor-associated protein 3	THRAP3												schizophrenia (Fromer)
							Thymocyte nuclear protein 1	THYN1
							Transmembrane protein 263	TMEM263
							Tenascin	TNC
							Tumor suppressor p53-binding protein 1	TP53BP1
							Tropomyosin alpha-4 chain	TPM4
							Cdc42-interacting protein 4	TRIP10
							Tubulin beta-6 chain	TUBB6
							Thymidine phosphorylase	TYMP
							Nuclease-sensitive element-binding protein 1	YBX1
							YLP motif-containing protein 1	YLPM1
