# Supplementary material for: ECE2 regulates neurogenesis and neuronal migration during human cortical development
Source: EMBO Rep. 2020 Mar 24;21(5):e48204. doi: 10.15252/embr.201948204 (PMC7202216; doi:10.15252/embr.201948204)
Supplement: Supplementary file 4 — Table EV3 [file EMBR-21-e48204-s004.xlsx]

## Sheet: Key
Expanded View (EV) Tables:
EV Table 3: GO Terms of secretome
	GO Term analysis of significantly downregulated proteins in the culture supernatant of ECE2 KO COs was done in string.db

## Sheet: Table EV3
Network Stats significantly downregulated in secretome
number of nodes:	2
number of edges:	1
average node degree:	1
avg. local clustering coefficient:	1
expected number of edges:	0
PPI enrichment p-value:	0.00795
Biological Process (GO)
#term ID	term description	observed gene count	background gene count	false discovery rate	matching proteins in your network (IDs)	matching proteins in your network (labels)
GO:0007601	visual perception	2	210	0.0075	ENSP00000266718,ENSP00000416330	LUM,TGFBI
GO:0030198	extracellular matrix organization	2	296	0.0075	ENSP00000266718,ENSP00000416330	LUM,TGFBI
GO:0051216	cartilage development	2	147	0.0075	ENSP00000266718,ENSP00000416330	LUM,TGFBI
Molecular Function (GO)
#term ID	term description	observed gene count	background gene count	false discovery rate	matching proteins in your network (IDs)	matching proteins in your network (labels)
GO:0005518	collagen binding	2	61	0.00010	ENSP00000266718,ENSP00000416330	LUM,TGFBI
Cellular Component (GO)
#term ID	term description	observed gene count	background gene count	false discovery rate	matching proteins in your network (IDs)	matching proteins in your network (labels)
GO:0062023	collagen-containing extracellular matrix	2	144	0.0025	ENSP00000266718,ENSP00000416330	LUM,TGFBI
GO:0044431	Golgi apparatus part	2	916	0.0337	ENSP00000266718,ENSP00000416330	LUM,TGFBI
UniProt Keywords
#term ID	term description	observed gene count	background gene count	false discovery rate	matching proteins in your network (IDs)	matching proteins in your network (labels)
KW-0272	Extracellular matrix	2	263	0.0038	ENSP00000266718,ENSP00000416330	LUM,TGFBI
