# Supplementary material for: ECE2 regulates neurogenesis and neuronal migration during human cortical development
Source: EMBO Rep. 2020 Mar 24;21(5):e48204. doi: 10.15252/embr.201948204 (PMC7202216; doi:10.15252/embr.201948204)
Supplement: Supplementary file 5 — Dataset EV1 [file EMBR-21-e48204-s005.xlsx]

## Sheet: Key
Expanded View (EV) Datasets
Dataset EV1: Whole organoid proteomics of 60d old CTRL and ECE2 KO COs
	Significantly upregulated proteins upon ECE2 KO shaded in green; significantly downregulated proteins shaded in blue. Measured in 3 replicates each from 2 batches of COs

## Sheet: Dataset EV1
Significant	Significance	Fold enrichemnt	Gene names	Protein IDs	Majority protein IDs	Protein names	Symbol color	Symbol type	Symbol size	Q-value	Score	Intensity	MS/MS Count	1C1	1C2	1C3	1KO1	1KO2	1KO3	2C1	2C2	2KO1	2KO2	2KO3
+	2.04825	3.00778	CRYAA	P02489	P02489	Alpha-crystallin A chain;Alpha-crystallin A(1-172);Alpha-crystallin A(1-168);Alpha-crystallin A(1-162)	Color [DarkGray]	1	4	0	83.546	8949800000	25	27.9253	27.5132	28.0081	29.8196	29.4304	29.4228	NaN	NaN	32.1477	31.9947	32.1247
+	4.73387	2.58795	GYG1	P46976	P46976	Glycogenin-1	Color [DarkGray]	1	4	0	38.302	1100900000	21	25.2955	25.2814	25.2943	27.307	27.3866	27.058	25.2833	25.3157	28.4852	28.5017	28.5536
+	1.39192	2.24245	HIST1H3A;HIST3H3;H3F3C	P68431;Q16695;Q6NXT2	P68431;Q16695;Q6NXT2	Histone H3.1;Histone H3.1t;Histone H3.3C	Color [DarkGray]	1	4	0	144.3	833150000	14	25.1833	25.1866	NaN	28.1927	28.801	27.1599	25.2519	NaN	NaN	NaN	25.6453
+	2.02803	2.13283	PAX6	P26367	P26367	Paired box protein Pax-6	Color [DarkGray]	1	4	0	20.716	547020000	13	25.3455	24.6173	24.2151	25.7499	25.8308	25.5499	NaN	24.0812	28.1371	27.0155	27.9025
+	1.56749	2.02652	H1F0	P07305	P07305	Histone H1.0;Histone H1.0, N-terminally processed	Color [DarkGray]	1	4	0	147.78	14805000000	91	28.3385	27.9261	28.0943	32.0846	32.2941	32.2426	30.4358	30.6715	29.9987	30.3319	29.7666
+	1.98032	2.02326	KCNJ13	O60928	O60928	Inward rectifier potassium channel 13	Color [DarkGray]	1	4	0	9.8437	384260000	6	24.3195	24.2821	NaN	27.1876	25.815	27.3273	24.2582	24.4275	25.0504	NaN	NaN
+	2.66631	2.01221	CRABP1	P29762	P29762	Cellular retinoic acid-binding protein 1	Color [DarkGray]	1	4	0	323.31	265500000000	432	33.2972	33.4258	33.4598	34.7454	34.5668	34.7525	33.9674	33.8526	36.5118	36.6533	36.4468
+	2.14568	1.99973	HIST2H3A	Q71DI3	Q71DI3	Histone H3.2	Color [DarkGray]	1	4	0	323.31	278870000000	271	33.1403	33.085	33.0581	36.3199	36.5668	36.594	33.909	33.7985	34.1525	34.7018	34.0524
+	8.12921	1.99801	APOB	P04114	P04114	Apolipoprotein B-100;Apolipoprotein B-48	Color [DarkGray]	1	4	0	97.349	2327900000	59	26.7758	26.654	26.9626	28.8316	28.7963	28.7953	27.1238	26.91	28.8312	29.1736	28.8713
+	1.95511	1.95098	HIST1H4A	P62805	P62805	Histone H4	Color [DarkGray]	1	4	0	323.31	155610000000	251	32.633	32.4386	32.3404	35.5083	35.7459	35.8539	32.6607	32.5484	33.1382	33.2178	33.387
+	5.06634	1.85413	HSD17B2	P37059	P37059	Estradiol 17-beta-dehydrogenase 2	Color [DarkGray]	1	4	0	19.832	1443700000	26	25.9183	25.8658	26.1178	28.2783	28.2467	28.3354	26.4796	26.9723	27.9459	28.1015	27.8414
+	0.924127	1.67992	HIST1H1B	P16401	P16401	Histone H1.5	Color [DarkGray]	1	4	0	172.57	88208000000	177	30.3771	30.3309	30.3466	34.5512	34.6292	34.7195	33.7535	33.8666	32.1661	32.3893	32.0337
+	3.51576	1.6536	TTR	P02766	P02766	Transthyretin	Color [DarkGray]	1	4	0	323.31	119500000000	277	32.587	32.7269	32.6847	34.8377	34.992	34.9809	32.7667	32.7847	33.6308	33.7352	34.005
+	5.78423	1.63392	GGT1;GGT3P;GGTLC2;GGTLC3;GGT2	P19440;A6NGU5;Q14390;B5MD39;P36268	P19440;A6NGU5;Q14390;B5MD39;P36268	Gamma-glutamyltranspeptidase 1;Gamma-glutamyltranspeptidase 1 heavy chain;Gamma-glutamyltranspeptidase 1 light chain;Putative gamma-glutamyltranspeptidase 3;Putative gamma-glutamyltranspeptidase 3 heavy chain;Putative gamma-glutamyltranspeptidase 3 light chain;Gamma-glutamyltransferase light chain 2;Putative gamma-glutamyltransferase light chain 3;Inactive gamma-glutamyltranspeptidase 2	Color [DarkGray]	1	4	0	8.5691	986810000	16	25.5467	25.8977	25.9725	27.4326	27.7232	27.5881	26.0607	26.168	27.6637	27.8427	27.1281
+	1.65091	1.5933	PHYHIPL;PHYHIP	Q96FC7;Q92561	Q96FC7;Q92561	Phytanoyl-CoA hydroxylase-interacting protein-like;Phytanoyl-CoA hydroxylase-interacting protein	Color [DarkGray]	1	4	0	10.662	1018400000	16	25.6213	25.7611	25.5469	26.0317	26.0311	26.2146	25.6289	25.761	28.3052	28.4706	28.4897
+	4.6476	1.58166	ACOT1;ACOT2	Q86TX2;P49753	Q86TX2;P49753	Acyl-coenzyme A thioesterase 1;Acyl-coenzyme A thioesterase 2, mitochondrial	Color [DarkGray]	1	4	0	19.113	1917700000	14	26.4734	26.4813	27.298	28.1313	28.7916	28.6614	27.2484	27.1735	28.5875	28.4963	28.4314
+	3.34903	1.5724	CKB	P12277	P12277	Creatine kinase B-type	Color [DarkGray]	1	4	0	323.31	307700000000	753	34.0582	34.3262	34.4041	35.236	35.2191	35.2912	34.243	34.2288	36.2555	36.5478	36.3972
+	2.72982	1.43116	SLC7A5	Q01650;Q9UM01	Q01650	Large neutral amino acids transporter small subunit 1	Color [DarkGray]	1	4	0	24.042	1778500000	23	26.7977	26.7556	27.1368	27.6693	27.5764	27.8368	26.8227	26.7985	28.4706	29.3377	28.8697
+	7.20077	1.41875	CLIC6	Q96NY7;Q9NZA1;O15247	Q96NY7	Chloride intracellular channel protein 6	Color [DarkGray]	1	4	0	323.31	18378000000	265	30.1054	30.1189	30.1975	31.7367	31.6748	31.7157	30.504	30.5145	31.7171	31.5939	31.8025
+	5.3554	1.38489	AASS	Q9UDR5	Q9UDR5	Alpha-aminoadipic semialdehyde synthase, mitochondrial;Lysine ketoglutarate reductase;Saccharopine dehydrogenase	Color [DarkGray]	1	4	0	23.779	1688600000	29	26.8696	26.9463	26.8995	28.0007	28.1646	28.1056	26.7723	27.0519	28.374	28.8484	28.2636
+	3.989	1.37434	TMEM231	Q9H6L2	Q9H6L2	Transmembrane protein 231	Color [DarkGray]	1	4	0	12.052	1393800000	27	26.7985	26.7474	26.7482	28.0582	28.1471	28.1262	26.0231	26.1734	27.6014	27.3496	27.9521
+	2.018	1.36639	SLC16A10	Q8TF71	Q8TF71	Monocarboxylate transporter 10	Color [DarkGray]	1	4	0	17.75	438140000	7	24.8594	24.6349	24.7653	26.9788	27.1158	26.4063	NaN	24.8764	25.4746	25.5351	25.3917
+	2.2282	1.3512	DDX18	Q9NVP1	Q9NVP1	ATP-dependent RNA helicase DDX18	Color [DarkGray]	1	4	0	5.3466	159760000	8	NaN	23.7258	NaN	25.339	25.3283	25.7481	24.1852	24.4509	NaN	NaN	NaN
+	5.3756	1.32641	SLC7A6	Q92536	Q92536	Y+L amino acid transporter 2	Color [DarkGray]	1	4	0	100.84	2706200000	19	27.2069	27.6307	27.6579	28.9805	29.1138	29.0448	27.9269	27.6212	28.6825	29.0818	28.7073
+	4.88738	1.30634	NARS2	Q96I59	Q96I59	Probable asparagine--tRNA ligase, mitochondrial	Color [DarkGray]	1	4	0	33.379	1001400000	31	26.4015	25.9017	26.2483	27.6058	27.5762	27.6075	26.2834	25.7514	27.0866	27.4855	27.1801
+	2.67048	1.25688	SLC4A2	P04920	P04920	Anion exchange protein 2	Color [DarkGray]	1	4	0	117.62	1188500000	20	26.5829	26.7715	26.6871	28.1825	28.2343	28.1887	27.0881	27.5953	NaN	NaN	NaN
+	4.83059	1.24234	PITPNM1	O00562	O00562	Membrane-associated phosphatidylinositol transfer protein 1	Color [DarkGray]	1	4	0	69.313	1674800000	37	26.8203	26.8558	26.8089	27.9865	27.9932	27.8486	27.0815	27.2045	28.4302	28.4	28.5208
+	2.33855	1.24174	CBR4	Q8N4T8	Q8N4T8	Carbonyl reductase family member 4	Color [DarkGray]	1	4	0	88.101	492180000	20	25.2736	25.1527	25.3328	26.4564	25.3485	25.9602	25.4388	24.2584	26.7104	26.4826	27.0399
+	1.59282	1.23229	SLC2A3;SLC2A14	P11169;Q8TDB8	P11169;Q8TDB8	Solute carrier family 2, facilitated glucose transporter member 3;Solute carrier family 2, facilitated glucose transporter member 14	Color [DarkGray]	1	4	0	236.92	11184000000	90	29.8729	29.8615	29.7023	29.8686	29.9422	29.9044	29.1999	29.1436	31.7084	31.5465	31.7599
+	3.58635	1.22812	PPM1B	O75688	O75688	Protein phosphatase 1B	Color [DarkGray]	1	4	0	49.788	3586900000	41	27.5217	27.9965	28.1164	28.8362	29.2012	29.2959	28.3644	28.3912	29.41	29.896	29.1977
+	3.64085	1.21797	BTBD17	A6NE02	A6NE02	BTB/POZ domain-containing protein 17	Color [DarkGray]	1	4	0	30.873	726270000	28	25.8686	25.8652	25.9602	27.1338	27.333	27.2727	25.4368	25.5525	26.7887	26.2244	26.9753
+	6.15181	1.21618	CTNND2	Q9UQB3	Q9UQB3	Catenin delta-2	Color [DarkGray]	1	4	0	49.913	1155900000	42	26.4623	26.227	26.5921	27.332	27.6299	27.7183	26.5722	26.3907	27.7612	27.8463	27.7025
+	2.75054	1.20655	GSTA2	P09210	P09210	Glutathione S-transferase A2	Color [DarkGray]	1	4	0	18.035	4854000000	53	28.452	28.4895	28.4631	30.0238	30.1511	30.1861	28.2713	28.2655	28.9334	29.3785	28.8961
+	4.04838	1.16258	CA2	P00918	P00918	Carbonic anhydrase 2	Color [DarkGray]	1	4	0	323.31	111650000000	395	33.0861	33.0632	33.0291	34.5331	34.5088	34.47	32.9267	32.9765	33.8804	33.6318	34.0494
+	4.16997	1.15901	HSPA4L	O95757	O95757	Heat shock 70 kDa protein 4L	Color [DarkGray]	1	4	0	74.285	3000400000	46	27.4668	27.8682	28.2939	28.8473	28.9902	28.8709	27.841	27.7205	29.0094	28.7795	29.4853
+	2.24117	1.15718	PTBP2	Q9UKA9	Q9UKA9	Polypyrimidine tract-binding protein 2	Color [DarkGray]	1	4	0	115.22	2275500000	49	27.5547	27.4852	27.6506	27.8506	28.0304	28.1033	27.1921	27.4532	29.2562	29.3037	29.2018
+	2.47605	1.14644	CTH	P32929	P32929	Cystathionine gamma-lyase	Color [DarkGray]	1	4	0	100.37	1675900000	29	26.5113	27.2329	27.0745	27.4376	27.8709	27.67	27.346	26.9429	28.6859	28.6564	28.6869
+	3.30667	1.12276	SLC25A4	P12235	P12235	ADP/ATP translocase 1	Color [DarkGray]	1	4	0	35.3	1785100000	31	26.8324	26.924	27.0724	28.2817	27.8876	28.8442	27.5622	27.4539	27.8844	28.5044	28.3481
+	4.02635	1.12045	SPATA33	Q96N06	Q96N06	Spermatogenesis-associated protein 33	Color [DarkGray]	1	4	0	11.818	730890000	14	25.9417	25.8312	25.8686	26.7817	27.1858	27.1403	25.7117	25.6154	27.0192	27.1067	26.2512
+	2.63966	1.11013	PRODH	O43272	O43272	Proline dehydrogenase 1, mitochondrial	Color [DarkGray]	1	4	0	29.311	306420000	9	24.7732	24.5529	24.81	26.3642	26.1156	25.5599	24.5333	24.8912	25.2492	NaN	NaN
+	3.90199	1.10929	NT5DC1	Q5TFE4	Q5TFE4	5-nucleotidase domain-containing protein 1	Color [DarkGray]	1	4	0	64.018	1465200000	47	26.663	26.6938	26.9546	27.6411	27.6389	27.8025	27.0511	26.8364	27.8231	28.4253	28.3636
+	2.26785	1.10413	SMIM20	Q8N5G0	Q8N5G0	Small integral membrane protein 20	Color [DarkGray]	1	4	0	10.802	503800000	14	25.7728	24.84	25.5016	25.9311	25.9068	26.426	25.0043	25.4866	27.1397	NaN	26.7223
+	3.05087	1.08122	AK4	P27144	P27144	Adenylate kinase 4, mitochondrial	Color [DarkGray]	1	4	0	43.381	2921500000	21	28.2634	27.9071	27.8012	28.9554	28.7416	28.9863	27.6881	27.4978	28.589	28.5214	29.6826
+	5.67136	1.07561	ITFG3	Q9H0X4	Q9H0X4	Protein ITFG3	Color [DarkGray]	1	4	0	45.452	922210000	13	26.1037	26.3392	26.375	27.0803	27.3106	27.0317	26.131	26.0181	27.4572	27.3139	27.4203
+	2.5494	1.06981	ACBD7	Q8N6N7	Q8N6N7	Acyl-CoA-binding domain-containing protein 7	Color [DarkGray]	1	4	0	22.156	2196800000	54	27.266	27.4868	27.6459	28.0298	28.1428	28.0497	27.6963	27.4469	28.9396	29.2553	29.0519
+	4.20796	1.05887	ASRGL1	Q7L266	Q7L266	Isoaspartyl peptidase/L-asparaginase;Isoaspartyl peptidase/L-asparaginase alpha chain;Isoaspartyl peptidase/L-asparaginase beta chain	Color [DarkGray]	1	4	0	57.943	1140600000	39	26.389	26.5985	26.7292	27.1796	27.3829	27.5233	26.4985	26.518	27.8718	28.0353	27.6401
+	3.86052	1.03875	CRB2	Q5IJ48	Q5IJ48	Protein crumbs homolog 2	Color [DarkGray]	1	4	0	82.212	2977000000	44	27.9701	28.2829	27.8923	29.1066	29.2976	28.994	27.717	28.2554	28.7169	29.4743	28.7844
+	2.99012	1.01448	SLC5A6	Q9Y289	Q9Y289	Sodium-dependent multivitamin transporter	Color [DarkGray]	1	4	0	6.2966	888920000	11	25.8613	26.2159	26.2057	27.6764	27.3112	27.5257	26.362	26.0276	26.9207	26.968	26.4918
+	3.54618	0.99089	CBS	P35520	P35520	Cystathionine beta-synthase	Color [DarkGray]	1	4	0	68.348	2509200000	57	27.8382	27.8698	27.9107	28.3604	28.4269	28.54	27.4619	27.5335	29.0285	29.1866	28.7396
+	5.80996	0.943891	DTNA	Q9Y4J8;O60941	Q9Y4J8	Dystrobrevin alpha	Color [DarkGray]	1	4	0	67.238	1616500000	30	26.9719	27.1724	27.0174	27.9509	27.9618	27.9943	27.3514	26.9211	27.9988	28.2373	28.0412
+	5.91052	0.939507	SLC3A2	P08195	P08195	4F2 cell-surface antigen heavy chain	Color [DarkGray]	1	4	0	323.31	20174000000	230	30.8582	30.8821	30.8979	31.6851	31.7725	31.7073	30.5164	30.5679	31.5798	31.6087	31.7508
+	6.35516	-0.941706	DPYSL3	Q14195	Q14195	Dihydropyrimidinase-related protein 3	Color [DarkGray]	1	4	0	323.31	53929000000	311	32.8825	32.9137	32.9225	31.9782	32.0731	32.0187	33.1842	33.2059	32.2027	32.0799	32.1276
+	4.34353	-0.972661	INF2	Q27J81	Q27J81	Inverted formin-2	Color [DarkGray]	1	4	0	48.055	571990000	21	26.5823	26.5384	26.5365	25.6535	25.5494	25.716	26.6513	26.2973	25.2752	NaN	NaN
+	3.67089	-0.974216	ARAP1	Q96P48	Q96P48	Arf-GAP with Rho-GAP domain, ANK repeat and PH domain-containing protein 1	Color [DarkGray]	1	4	0	103.56	1458100000	51	27.8541	27.4466	27.7612	27.0527	27.1115	26.7304	27.8979	27.8559	26.9264	26.2283	26.6843
+	5.16267	-0.992309	FLNA	P21333	P21333	Filamin-A	Color [DarkGray]	1	4	0	323.31	131080000000	758	34.4262	34.3029	34.2235	33.5352	33.5372	33.5621	34.3445	34.3806	33.1719	33.2084	33.0445
+	3.86095	-1.01039	PYCR1	P32322	P32322	Pyrroline-5-carboxylate reductase 1, mitochondrial	Color [DarkGray]	1	4	0	114.24	10522000000	101	30.6369	30.7099	30.5514	29.4351	29.5302	29.5223	30.8977	30.7716	29.8905	30.3038	29.5368
+	4.22758	-1.02225	CPOX	P36551	P36551	Oxygen-dependent coproporphyrinogen-III oxidase, mitochondrial	Color [DarkGray]	1	4	0	15.267	908910000	13	27.2853	27.3521	27.3489	26.3326	25.7642	26.0844	27.0825	26.7403	26.1885	26.3803	26.0876
+	2.8815	-1.02412	LEPREL4	Q92791	Q92791	Synaptonemal complex protein SC65	Color [DarkGray]	1	4	0	26.902	1221700000	14	26.9416	27.4404	27.7004	26.5916	26.4663	26.7233	28.1635	27.8882	26.6432	NaN	26.5891
+	3.22216	-1.02564	THYN1	Q9P016	Q9P016	Thymocyte nuclear protein 1	Color [DarkGray]	1	4	0	44.084	2545600000	41	28.6847	28.6604	28.3857	27.7246	27.6146	28.2075	28.6687	28.5566	27.6722	27.0768	27.0977
+	5.82107	-1.03278	LEPRE1	Q32P28	Q32P28	Prolyl 3-hydroxylase 1	Color [DarkGray]	1	4	0	212.89	8205400000	105	30.2336	30.3399	30.3136	29.0464	29.2636	29.1818	30.3675	30.3299	29.3343	29.6453	29.2334
+	2.7642	-1.05101	SEC24D	O94855	O94855	Protein transport protein Sec24D	Color [DarkGray]	1	4	0	18.353	542590000	9	26.5524	26.5413	26.3782	NaN	NaN	25.4569	27.012	26.1239	25.5515	NaN	25.4032
+	6.19442	-1.06224	ARHGEF2	Q92974	Q92974	Rho guanine nucleotide exchange factor 2	Color [DarkGray]	1	4	0	36.399	2007600000	43	28.3932	28.1789	28.2868	27.3612	27.4596	27.368	28.3711	28.4209	27.0787	27.3025	27.0377
+	2.47128	-1.06895	FLNC	Q14315	Q14315	Filamin-C	Color [DarkGray]	1	4	0	323.31	24379000000	213	31.945	31.95	31.9185	30.3716	30.3855	30.4494	32.1247	32.1062	31.4908	31.5818	31.3604
+	4.48267	-1.07548	TUBB6	Q9BUF5	Q9BUF5	Tubulin beta-6 chain	Color [DarkGray]	1	4	0	309.86	12152000000	122	30.8004	30.8739	30.9977	29.4797	29.6305	29.6377	30.9053	30.9402	29.9716	30.3189	29.9296
+	5.4791	-1.07881	GSN	P06396;CON__Q3SX14;REV__Q6TDU7	P06396	Gelsolin	Color [DarkGray]	1	4	0	323.31	30358000000	310	32.0909	32.1446	32.1463	30.9342	31.0411	30.9193	32.3685	32.3698	31.2791	31.3248	31.3727
+	4.86429	-1.0797	GLIPR2	Q9H4G4	Q9H4G4	Golgi-associated plant pathogenesis-related protein 1	Color [DarkGray]	1	4	0	47.93	973320000	19	27.1841	27.2309	27.3072	26.0834	26.0665	25.8076	27.3985	27.2866	26.4941	26.5097	26.2492
+	4.24208	-1.09389	LGMN	Q99538	Q99538	Legumain	Color [DarkGray]	1	4	0	15.231	839880000	24	26.9118	26.876	26.9523	26.0612	26.1375	26.0322	27.458	27.2497	25.6612	NaN	26.0862
+	4.07038	-1.10331	FERMT2	Q96AC1;Q9BQL6	Q96AC1	Fermitin family homolog 2	Color [DarkGray]	1	4	0	168.26	4479900000	66	29.2987	29.3349	29.2783	27.9228	28.1034	28.2727	29.7098	29.6816	28.6822	28.6358	28.5273
+	4.57914	-1.10343	EPB41L2	O43491	O43491	Band 4.1-like protein 2	Color [DarkGray]	1	4	0	142.81	7066100000	95	30.0038	29.9502	29.9715	29.1327	29.219	29.349	30.3492	30.3195	28.8616	28.8536	28.6765
+	3.13507	-1.10891	PPP1R12A	O14974;O60237	O14974	Protein phosphatase 1 regulatory subunit 12A	Color [DarkGray]	1	4	0	49.77	3587800000	31	29.1003	29.3894	28.8802	28.4394	28.3893	28.6498	29.5249	29.2064	27.8953	27.6417	27.6524
+	2.83781	-1.10926	S100A10	P60903	P60903	Protein S100-A10	Color [DarkGray]	1	4	0	16.588	1407500000	9	27.7405	27.5426	28.4948	26.9102	26.7278	26.8017	27.3745	27.2512	26.5072	26.0154	26.4666
+	3.60356	-1.11586	TPM4	P67936	P67936	Tropomyosin alpha-4 chain	Color [DarkGray]	1	4	0	280.38	52011000000	134	33.0389	33.014	32.932	31.5698	31.5626	31.6038	33.0602	33.1842	32.138	32.5684	32.1375
+	3.99275	-1.11636	PRPH	P41219	P41219	Peripherin	Color [DarkGray]	1	4	0	46.687	3455400000	43	28.8821	28.9051	28.8306	27.7612	27.6841	27.7469	29.1762	29.4298	28.0853	28.4697	27.8231
+	3.95593	-1.12702	CRTAP	O75718	O75718	Cartilage-associated protein	Color [DarkGray]	1	4	0	48.801	4155300000	59	29.445	29.2821	29.4601	28.5616	28.5378	28.5107	29.3288	29.2431	28.1882	27.7839	27.7665
+	2.33585	-1.12877	BCAT1	P54687	P54687	Branched-chain-amino-acid aminotransferase, cytosolic	Color [DarkGray]	1	4	0	31.194	3050700000	33	28.7581	29.068	29.0195	27.8573	27.6381	27.5525	29.0008	28.6053	28.2094	26.7116	28.6005
+	1.93912	-1.1359	PACSIN3	Q9UKS6	Q9UKS6	Protein kinase C and casein kinase substrate in neurons protein 3	Color [DarkGray]	1	4	0	44.604	598650000	12	25.6665	26.0867	26.3098	25.2096	25.4814	25.6603	27.2166	27.3597	NaN	25.5755	25.033
+	2.59508	-1.15043	ANXA2;ANXA2P2	P07355;A6NMY6	P07355;A6NMY6	Annexin A2;Putative annexin A2-like protein	Color [DarkGray]	1	4	0	323.31	79864000000	462	33.8676	33.7522	33.8204	32.9368	32.8518	32.8024	33.1929	33.0832	31.9184	31.9412	31.9063
+	4.04309	-1.15651	RFTN1	Q14699	Q14699	Raftlin	Color [DarkGray]	1	4	0	40.219	697850000	19	26.519	26.8257	26.5116	25.5905	25.805	25.4994	27.0376	27.1875	NaN	25.9137	25.4902
+	1.90271	-1.16052	TGM2	P21980	P21980	Protein-glutamine gamma-glutamyltransferase 2	Color [DarkGray]	1	4	0	38.171	1233700000	22	27.4387	26.5185	26.7398	26.5042	26.331	26.5147	28.4752	28.4094	26.1533	26.3557	26.2759
+	4.75336	-1.16807	CRMP1	Q14194	Q14194	Dihydropyrimidinase-related protein 1	Color [DarkGray]	1	4	0	323.31	30929000000	214	32.2243	32.1591	32.114	31.303	31.2849	31.3983	32.4283	32.3974	30.8559	31.0732	30.6641
+	2.72852	-1.16918	SH3BP1	Q9Y3L3	Q9Y3L3	SH3 domain-binding protein 1	Color [DarkGray]	1	4	0	12.288	489620000	7	25.8971	26.8591	26.5166	25.1911	25.2246	25.4617	26.6238	26.4114	NaN	NaN	NaN
+	1.88668	-1.17159	EZR	P15311	P15311	Ezrin	Color [DarkGray]	1	4	0	323.31	41925000000	290	32.5176	32.6633	32.5251	32.2456	32.1752	32.2555	32.7337	32.7777	30.7425	30.8883	30.5242
+	2.10553	-1.17348	SUPT16H	Q9Y5B9	Q9Y5B9	FACT complex subunit SPT16	Color [DarkGray]	1	4	0	263.8	9904400000	110	30.6109	30.5853	30.4743	30.0292	29.9987	30.1612	30.5424	30.5488	28.9227	28.5204	28.6408
+	1.97953	-1.18328	DBT	P11182	P11182	Lipoamide acyltransferase component of branched-chain alpha-keto acid dehydrogenase complex, mitochondrial	Color [DarkGray]	1	4	0	13.631	267190000	17	25.6166	24.8811	25.1094	24.7389	24.5186	24.6002	25.536	25.6357	24.0258	NaN	22.9788
+	4.79976	-1.18666	ASNS	P08243	P08243	Asparagine synthetase [glutamine-hydrolyzing]	Color [DarkGray]	1	4	0	127.4	2506700000	50	28.8488	28.539	28.53	27.6153	27.6287	27.5157	28.706	28.5122	27.3608	26.8946	27.6281
+	5.33673	-1.19705	PTK7	Q13308	Q13308	Inactive tyrosine-protein kinase 7	Color [DarkGray]	1	4	0	278.63	10075000000	127	30.4521	30.5215	30.4569	29.2182	29.3135	29.3823	30.9041	30.9123	29.5897	29.5679	29.6425
+	4.61565	-1.20056	HNMT	P50135	P50135	Histamine N-methyltransferase	Color [DarkGray]	1	4	0	12.822	558100000	8	26.4423	26.3814	26.5805	25.366	25.0585	25.5388	26.6644	26.494	25.6252	NaN	24.9713
+	6.4783	-1.2165	FKBP10	Q96AY3	Q96AY3	Peptidyl-prolyl cis-trans isomerase FKBP10	Color [DarkGray]	1	4	0	95.018	18465000000	158	31.3587	31.4607	31.5919	30.3891	30.3241	30.2971	31.6592	31.6722	30.2714	30.605	30.1054
+	1.91949	-1.22872	MSN	P26038	P26038	Moesin	Color [DarkGray]	1	4	0	323.31	39566000000	333	32.6507	32.4386	32.3987	32.0659	32.1104	32.1284	32.6018	32.6313	30.5392	30.4605	30.5887
+	3.39126	-1.23792	PXDN	Q92626	Q92626	Peroxidasin homolog	Color [DarkGray]	1	4	0	74.065	1628700000	34	28.1436	27.8766	27.8665	27.3038	27.1865	27.1758	28.1488	28.0846	26.4845	26.2144	26.3516
+	2.4536	-1.24114	LARP1	Q6PKG0	Q6PKG0	La-related protein 1	Color [DarkGray]	1	4	0	64.127	2310100000	38	28.3457	28.4689	28.6254	27.6864	27.7515	27.9223	28.7072	28.6285	26.4355	NaN	26.7743
+	3.48179	-1.2577	TMEM263	Q8WUH6	Q8WUH6	Transmembrane protein 263	Color [DarkGray]	1	4	0	57.136	1813700000	21	28.5876	28.4922	28.1839	27.3805	26.8316	26.9434	28.0999	27.4005	26.7433	26.8837	26.5881
+	4.49394	-1.26359	MAOA	P21397	P21397	Amine oxidase [flavin-containing] A	Color [DarkGray]	1	4	0	22.988	1153700000	18	27.8826	27.2798	27.1322	26.1616	26.4379	26.6041	27.7211	27.6263	26.0582	26.34	25.9871
+	2.55776	-1.28274	BRWD1	Q9NSI6	Q9NSI6	Bromodomain and WD repeat-containing protein 1	Color [DarkGray]	1	4	0.0097995	0.53062	2315300000	6	28.2355	28.1523	29.0265	27.0555	27.0371	26.9601	28.2525	27.8347	NaN	NaN	NaN
+	5.49405	-1.2961	MRC2	Q9UBG0	Q9UBG0	C-type mannose receptor 2	Color [DarkGray]	1	4	0	274.98	8281700000	113	30.2922	30.3025	30.3661	29.0182	29.0711	29.0886	30.5542	30.4886	29.3393	28.6818	29.4287
+	1.89272	-1.29981	PQBP1	O60828	O60828	Polyglutamine-binding protein 1	Color [DarkGray]	1	4	0	41.27	1576300000	18	28.2351	27.4802	27.6052	27.3181	27.2885	27.4781	28.4089	27.7345	25.9587	25.5672	25.9472
+	3.49906	-1.31073	PAPSS2	O95340	O95340	Bifunctional 3-phosphoadenosine 5-phosphosulfate synthase 2;Sulfate adenylyltransferase;Adenylyl-sulfate kinase	Color [DarkGray]	1	4	0	25.037	1432500000	19	28.4391	27.8662	27.5219	26.3256	26.3987	26.5323	27.6113	27.9689	26.395	26.3954	27.3776
+	5.28332	-1.32203	COL6A1	P12109	P12109	Collagen alpha-1(VI) chain	Color [DarkGray]	1	4	0	145.72	9163700000	121	30.4502	30.3178	30.3078	28.9514	29.0521	29.2564	30.9237	30.7465	29.3511	29.405	29.3469
+	1.55921	-1.33173	SSRP1	Q08945	Q08945	FACT complex subunit SSRP1	Color [DarkGray]	1	4	0	179.7	5363800000	73	29.7843	29.8228	29.7068	29.3388	29.2689	29.3971	29.4377	29.5553	27.6077	27.2876	27.0779
+	4.63033	-1.34124	LEPREL2	Q8IVL6	Q8IVL6	Prolyl 3-hydroxylase 3	Color [DarkGray]	1	4	0	99.572	5827400000	57	29.6726	29.8458	29.7973	28.8366	28.5847	28.7077	29.9208	29.8843	28.5085	27.7932	28.4668
+	1.41664	-1.35846	SFPQ	P23246	P23246	Splicing factor, proline- and glutamine-rich	Color [DarkGray]	1	4	0	323.31	75441000000	388	33.4521	33.4299	33.4051	33.1936	33.2563	33.2814	33.5624	33.5282	30.9049	31.1993	30.867
+	2.88261	-1.37656	SOD3	P08294	P08294	Extracellular superoxide dismutase [Cu-Zn]	Color [DarkGray]	1	4	0	15.768	1108700000	14	26.7689	27.105	27.2121	26.0423	26.4008	26.164	28.1059	28.3961	25.9343	26.4222	25.8826
+	4.04439	-1.3966	FAM114A1	Q8IWE2	Q8IWE2	Protein NOXP20	Color [DarkGray]	1	4	0	103.2	4000000000	56	29.2594	29.1307	29.2666	27.7388	27.9056	27.7765	29.6027	29.6322	28.1849	28.7208	27.5638
+	3.88475	-1.39703	SLIT2	O94813	O94813	Slit homolog 2 protein;Slit homolog 2 protein N-product;Slit homolog 2 protein C-product	Color [DarkGray]	1	4	0	46.835	1944800000	31	28.0221	28.1662	28.1397	27.2662	27.1861	27.1082	28.7104	28.5151	26.4054	27.1479	26.3682
+	3.39408	-1.41095	PPIB	P23284	P23284	Peptidyl-prolyl cis-trans isomerase B	Color [DarkGray]	1	4	0	323.31	60213000000	240	33.2876	33.2799	33.1429	32.3894	32.3725	32.3705	33.3271	33.318	31.4329	31.2608	31.3349
+	2.75754	-1.43182	TRIP10	Q15642	Q15642	Cdc42-interacting protein 4	Color [DarkGray]	1	4	0	56.842	842290000	15	26.3938	27.1503	26.8008	25.8447	25.9284	26.0503	27.6449	27.603	25.6854	NaN	24.9249
+	1.46807	-1.44373	SF3B2	Q13435	Q13435	Splicing factor 3B subunit 2	Color [DarkGray]	1	4	0	322.35	14013000000	186	30.9917	31.0684	30.9937	30.6575	30.841	30.8423	31.0954	31.1396	28.4768	28.4847	28.382
+	4.83084	-1.45791	SULT1E1	P49888	P49888	Estrogen sulfotransferase	Color [DarkGray]	1	4	0	100.92	1755700000	39	28.4077	28.1275	27.9493	26.6262	27.2038	26.7882	28.0716	28.3876	26.6077	26.2081	26.9508
+	1.23325	-1.45904	HDGFRP2	Q7Z4V5	Q7Z4V5	Hepatoma-derived growth factor-related protein 2	Color [DarkGray]	1	4	0	29.685	3375000000	43	28.6741	28.6162	28.6114	28.9444	28.6558	28.7807	29.2527	29.568	26.2389	26.0044	26.2883
+	1.94798	-1.46197	NPM1	P06748	P06748	Nucleophosmin	Color [DarkGray]	1	4	0	323.31	116840000000	341	34.2853	34.1218	34.1921	33.5002	33.7153	33.6359	34.1296	34.1013	31.5004	31.8162	32.0563
+	5.88013	-1.46684	PLOD1	Q02809	Q02809	Procollagen-lysine,2-oxoglutarate 5-dioxygenase 1	Color [DarkGray]	1	4	0	278.05	7249600000	111	30.2867	30.0958	30.2575	28.99	28.7721	28.8202	30.2543	30.1694	28.8198	28.1956	28.8778
+	1.60685	-1.47616	YLPM1	P49750	P49750	YLP motif-containing protein 1	Color [DarkGray]	1	4	0	121.33	2381600000	75	28.5734	28.4883	28.5655	28.1206	28.0904	28.1495	28.3391	28.6848	26.1624	25.4266	26.3747
+	5.61076	-1.47901	CALD1	Q05682;REV__Q13136;REV__O75334	Q05682	Caldesmon	Color [DarkGray]	1	4	0	295.93	17763000000	164	31.369	31.5001	31.4116	29.8687	29.8708	29.9111	31.7262	31.8272	30.1594	30.519	30.1979
+	1.2291	-1.48272	YBX1	P67809	P67809	Nuclease-sensitive element-binding protein 1	Color [DarkGray]	1	4	0	306.29	6119900000	72	29.9974	29.6921	29.7063	29.6458	29.6731	29.8137	29.7369	29.9567	26.704	27.0476	27.1268
+	1.86106	-1.49391	MCTS1	Q9ULC4	Q9ULC4	Malignant T-cell-amplified sequence 1	Color [DarkGray]	1	4	0	30.534	931410000	25	27.6478	27.518	27.4012	26.8217	25.9375	26.2986	27.1192	25.9003	24.4632	25.0176	25.2019
+	2.4069	-1.49942	SNRPA1	P09661	P09661	U2 small nuclear ribonucleoprotein A	Color [DarkGray]	1	4	0	60.019	2487400000	29	28.7309	28.7829	28.4718	28.0138	27.9838	27.832	28.6502	28.7301	26.4316	26.6087	26.1728
+	1.44368	-1.50494	MAP4	P27816	P27816	Microtubule-associated protein 4	Color [DarkGray]	1	4	0	202.03	10571000000	127	30.3046	30.0411	30.1987	30.186	30.2824	30.2475	31.134	31.5601	27.717	28.3476	28.0762
+	1.06339	-1.51998	RNPS1	Q15287	Q15287	RNA-binding protein with serine-rich domain 1	Color [DarkGray]	1	4	0	53.906	4718500000	60	29.0985	28.892	29.0283	29.3414	29.3828	29.5143	30.0081	30.0042	26.2409	26.603	26.2351
+	4.82741	-1.5309	FKBP11	Q9NYL4	Q9NYL4	Peptidyl-prolyl cis-trans isomerase FKBP11	Color [DarkGray]	1	4	0	11.227	1704400000	21	28.0205	27.9102	28.1809	27.077	26.8876	26.6784	28.389	28.3484	26.3784	26.7321	26.0799
+	3.96139	-1.53348	LGALS4	P56470	P56470	Galectin-4	Color [DarkGray]	1	4	0	33.011	1520700000	25	28.0408	27.9362	27.5283	26.2851	27.1427	NaN	28.2554	28.1923	26.282	26.1572	26.4186
+	3.83409	-1.53907	CTSZ	Q9UBR2	Q9UBR2	Cathepsin Z	Color [DarkGray]	1	4	0	91.649	4915100000	57	29.0153	29.6282	29.7435	28.2479	28.4798	28.2867	29.913	30.1959	28.5451	27.7909	27.6102
+	9.3094	-1.54455	PLS3	P13797	P13797	Plastin-3	Color [DarkGray]	1	4	0	274	13060000000	106	31.1067	31.032	31.0373	29.5365	29.7266	29.586	31.1008	31.2829	29.5101	29.5379	29.5071
+	2.43775	-1.557	DDX23	Q9BUQ8	Q9BUQ8	Probable ATP-dependent RNA helicase DDX23	Color [DarkGray]	1	4	0	35.271	1851300000	22	28.0633	27.9247	28.2206	27.4293	27.4824	27.4827	28.631	28.4034	25.9966	25.9653	25.7933
+	4.6991	-1.57044	CAPG	P40121	P40121	Macrophage-capping protein	Color [DarkGray]	1	4	0	47.71	3087500000	47	28.7577	28.776	28.7645	27.2544	27.4406	27.4058	29.3871	29.5242	27.6139	27.9138	27.2002
+	3.74902	-1.57948	FBLN1	P23142;CON__ENSEMBL:ENSBTAP00000016046	P23142	Fibulin-1	Color [DarkGray]	1	4	0	250	7937900000	86	29.9874	30.1587	29.9843	28.5582	28.6818	28.3081	30.963	30.8339	28.8622	29.4114	29.014
+	3.00363	-1.631	MAP2	P11137	P11137	Microtubule-associated protein 2	Color [DarkGray]	1	4	0	59.858	4891400000	45	29.6959	29.5258	29.6055	28.7229	28.557	28.889	29.7481	29.864	27.2425	27.5908	27.3392
+	4.39562	-1.6377	AKAP12	Q02952	Q02952	A-kinase anchor protein 12	Color [DarkGray]	1	4	0	323.31	9276400000	126	30.4815	30.5386	30.557	28.5043	28.5466	28.829	30.7925	30.8826	29.563	29.1234	29.5103
+	8.37751	-1.63878	KCTD12	Q96CX2;Q68DU8	Q96CX2	BTB/POZ domain-containing protein KCTD12	Color [DarkGray]	1	4	0	323.31	11099000000	159	30.7412	30.8071	30.851	29.0886	29.3311	29.2604	30.9369	31.0716	29.3926	29.2741	29.1098
+	1.24046	-1.6448	BCLAF1	Q9NYF8	Q9NYF8	Bcl-2-associated transcription factor 1	Color [DarkGray]	1	4	0	120.28	10226000000	129	30.6755	30.5044	30.4048	30.4122	30.4926	30.4535	30.6357	30.6438	27.3768	27.3458	27.4874
+	5.63264	-1.64825	SPARC	P09486	P09486	SPARC	Color [DarkGray]	1	4	0	46.825	5690500000	41	29.9073	30.0728	29.9157	28.3686	28.404	28.3546	29.4524	29.7188	27.9239	27.7384	28.2014
+	1.11578	-1.66631	CKAP4	Q07065	Q07065	Cytoskeleton-associated protein 4	Color [DarkGray]	1	4	0	323.31	31246000000	270	31.4651	31.2395	31.2472	31.7631	31.9095	31.9009	33.1938	33.2197	28.729	29.1024	29.0354
+	4.39538	-1.67179	AGR2	O95994	O95994	Anterior gradient protein 2 homolog	Color [DarkGray]	1	4	0	64.095	3566300000	30	28.614	28.9536	29.0368	27.661	27.5488	27.5171	29.6828	29.7984	27.799	27.5831	27.1631
+	1.14395	-1.68794	SERBP1	Q8NC51	Q8NC51	Plasminogen activator inhibitor 1 RNA-binding protein	Color [DarkGray]	1	4	0	107.12	7937300000	57	30.0251	29.903	29.9204	30.0558	30.1912	30.2255	30.5198	30.6132	26.8521	26.822	26.9035
+	1.05213	-1.72348	TAF15	Q92804	Q92804	TATA-binding protein-associated factor 2N	Color [DarkGray]	1	4	0	14.278	5323200000	25	30.1047	29.8283	28.9855	29.3546	29.4262	29.7766	29.723	29.1509	27.1299	25.1279	26.1949
+	4.19068	-1.7491	TAGLN	Q01995	Q01995	Transgelin	Color [DarkGray]	1	4	0	68.328	2065700000	23	28.2202	28.3058	28.1638	26.481	26.7079	26.6237	28.5887	29.1781	26.2724	27.457	26.9112
+	9.00456	-1.75736	SERPINH1	P50454	P50454	Serpin H1	Color [DarkGray]	1	4	0	323.31	111270000000	415	34.4296	34.2846	34.1708	32.6374	32.4162	32.5844	34.3308	34.215	32.3593	32.6609	32.5147
+	6.47088	-1.76251	LUM	P51884;CON__Q05443	P51884	Lumican	Color [DarkGray]	1	4	0	303.73	8910400000	85	30.355	30.4024	30.3841	28.8103	28.6412	28.7347	30.8723	30.9172	29.0993	28.8325	28.8242
+	4.83566	-1.77871	LMNA	P02545	P02545	Prelamin-A/C;Lamin-A/C	Color [DarkGray]	1	4	0	323.31	26174000000	218	32.2007	32.0458	32.0706	30.6438	30.8383	30.8743	32.2177	32.244	30.0284	30.0484	29.8291
+	6.86155	-1.78898	GPX8	Q8TED1	Q8TED1	Probable glutathione peroxidase 8	Color [DarkGray]	1	4	0	19.19	2620700000	27	28.7525	28.8892	28.6469	27.3398	27.2353	27.1435	28.9843	29.0228	26.6788	27.0267	26.9969
+	1.61155	-1.7914	FUS	P35637	P35637	RNA-binding protein FUS	Color [DarkGray]	1	4	0	62.486	9375200000	56	30.8262	30.7856	30.5926	29.8748	30.21	29.9435	29.9773	30.2915	27.3372	27.4106	27.4434
+	4.35417	-1.7997	COL6A3	P12111	P12111	Collagen alpha-3(VI) chain	Color [DarkGray]	1	4	0	323.31	25187000000	313	31.9229	31.7605	31.7981	30.6865	30.6895	30.6697	32.5001	32.5093	29.9986	29.7687	29.9779
+	1.87775	-1.80744	DEK	P35659	P35659	Protein DEK	Color [DarkGray]	1	4	0	90.298	5712700000	46	30.0532	29.7072	29.7753	29.0479	29.593	29.0084	29.9658	29.8131	26.9812	27.0614	26.641
+	2.13938	-1.83304	EML4	Q9HC35	Q9HC35	Echinoderm microtubule-associated protein-like 4	Color [DarkGray]	1	4	0	164.4	7958200000	99	30.3958	30.272	30.2971	29.5804	29.6427	29.5241	30.394	30.3748	27.4883	27.5752	27.2715
+	4.91593	-1.84399	BAG2	O95816	O95816	BAG family molecular chaperone regulator 2	Color [DarkGray]	1	4	0	48.08	2164100000	31	28.5089	28.5293	28.469	26.8671	26.6893	26.7554	28.8036	28.6502	26.6436	27.481	26.0528
+	6.09447	-1.87103	MVP	Q14764	Q14764	Major vault protein	Color [DarkGray]	1	4	0	126.13	1869500000	26	28.1745	28.3854	27.8484	26.2333	26.5738	26.475	28.6571	28.7077	26.4484	26.6319	26.539
+	1.28471	-1.87912	HMGA2	P52926	P52926	High mobility group protein HMGI-C	Color [DarkGray]	1	4	0	130.45	10741000000	43	29.8281	29.8003	29.7648	30.0389	30.1761	30.2281	31.7473	31.7994	27.1173	27.5951	27.0976
+	9.8508	-1.89543	CPS1	P31327	P31327	Carbamoyl-phosphate synthase [ammonia], mitochondrial	Color [DarkGray]	1	4	0	323.31	44359000000	367	32.8076	32.8038	32.7785	30.9582	30.9506	30.9925	33.0273	33.0179	30.9519	31.1309	30.9655
+	1.47516	-1.92095	G3BP2	Q9UN86	Q9UN86	Ras GTPase-activating protein-binding protein 2	Color [DarkGray]	1	4	0	158.63	5705100000	69	30.2248	29.8468	29.901	29.3286	29.5057	29.3596	29.5183	29.4873	26.0901	26.5043	26.4599
+	3.08261	-1.94413	TGFBI	Q15582	Q15582	Transforming growth factor-beta-induced protein ig-h3	Color [DarkGray]	1	4	0	31.668	451140000	19	26.1238	26.8503	26.7437	24.2526	24.1505	NaN	26.5175	26.1847	NaN	NaN	25.2165
+	4.54697	-1.97547	CDH11	P55287	P55287	Cadherin-11	Color [DarkGray]	1	4	0	55.818	1424100000	22	27.1434	27.8837	27.8535	25.8464	25.6928	26.0266	28.4895	28.601	26.2446	26.1206	26.1813
+	1.54233	-1.97561	THRAP3	Q9Y2W1	Q9Y2W1	Thyroid hormone receptor-associated protein 3	Color [DarkGray]	1	4	0	141.25	11153000000	135	30.8396	30.624	30.7063	30.2187	30.3939	30.4425	30.9331	30.895	27.1015	27.4362	27.3511
+	5.4359	-1.9993	SERPINB9	P50453;O75830	P50453	Serpin B9	Color [DarkGray]	1	4	0	187.62	9670100000	110	30.8766	30.7249	30.7214	28.5537	28.4606	28.2293	30.8056	30.5793	29.0858	28.718	29.4062
+	4.75254	-2.17314	COL6A2	P12110	P12110	Collagen alpha-2(VI) chain	Color [DarkGray]	1	4	0	162.11	4360800000	55	29.5397	29.4587	29.3614	28.0633	28.0444	27.6665	30.0707	29.8297	27.056	26.8246	27.2188
+	6.62915	-2.18553	FLRT2	O43155	O43155	Leucine-rich repeat transmembrane protein FLRT2	Color [DarkGray]	1	4	0	15.73	759470000	17	26.706	27.4157	26.9882	25.0796	25.1769	25.2598	27.4101	27.4251	24.8501	24.8406	24.8138
+	9.70703	-2.20298	P4HA2	O15460	O15460	Prolyl 4-hydroxylase subunit alpha-2	Color [DarkGray]	1	4	0	323.31	18519000000	160	31.595	31.6528	31.7024	29.5147	29.3772	29.5392	31.8981	31.8605	29.5434	29.7097	29.5483
+	9.09795	-2.23376	DCN	P07585	P07585	Decorin	Color [DarkGray]	1	4	0	323.31	35182000000	182	32.7328	32.7418	32.7084	30.3685	30.4404	30.4592	32.5723	32.5285	30.3556	30.7082	30.206
+	1.1616	-2.2572	TP53BP1	Q12888	Q12888	Tumor suppressor p53-binding protein 1	Color [DarkGray]	1	4	0	270.08	7178100000	127	29.9749	29.9956	30.0475	29.889	30.0092	30.0192	30.2423	30.2724	26.8312	25.5998	24.7478
+	4.11876	-2.32036	FKBP7	Q9Y680	Q9Y680	Peptidyl-prolyl cis-trans isomerase FKBP7	Color [DarkGray]	1	4	0	52.43	2501400000	28	28.1407	28.3437	28.8695	26.1206	26.4172	26.0021	29.2952	29.4538	27.4855	26.2223	26.7537
+	7.64039	-2.53704	SVIL	O95425	O95425	Supervillin	Color [DarkGray]	1	4	0	110.06	2065200000	43	28.5256	28.368	28.5074	25.8267	25.8764	26.0587	28.7529	28.9988	26.4132	26.2024	26.1834
+	3.19182	-2.63482	CRISPLD2	Q9H0B8	Q9H0B8	Cysteine-rich secretory protein LCCL domain-containing 2	Color [DarkGray]	1	4	0	50.58	3041200000	34	29.1454	29.3073	29.5992	27.089	27.1452	27.5393	28.7729	28.9648	NaN	25.119	25.7229
+	3.90071	-2.87361	TYMP	P19971	P19971	Thymidine phosphorylase	Color [DarkGray]	1	4	0	21.632	978630000	23	26.8849	27.2364	27.6674	24.8215	24.8248	NaN	28.2095	27.9727	24.5154	NaN	NaN
+	7.69561	-2.9494	IGFBP3	P17936	P17936	Insulin-like growth factor-binding protein 3	Color [DarkGray]	1	4	0	11.506	1309100000	18	27.7886	28.0045	28.1465	25.5026	25.0335	24.8779	28.1091	28.1206	24.572	25.196	25.3247
+	5.72322	-3.08253	TNC	P24821	P24821	Tenascin	Color [DarkGray]	1	4	0	134.16	3163500000	63	29.3746	29.3226	29.5819	25.4865	27.0912	26.2938	28.9962	29.1077	26.391	25.5522	26.3498
+	4.13059	-3.2174	CSPG4	Q6UVK1	Q6UVK1	Chondroitin sulfate proteoglycan 4	Color [DarkGray]	1	4	0	115.64	2224300000	37	28.2809	28.7804	27.2744	25.8167	24.5691	26.1906	29.6032	29.3212	25.6919	25.5723	24.7672
+	4.49547	-3.22975	LGALS1	P09382	P09382	Galectin-1	Color [DarkGray]	1	4	0	186.81	5251200000	36	30.0947	30.2301	30.2981	28.1307	26.7432	26.7362	30.0985	28.9506	26.666	26.1302	25.8215
+	5.77615	-3.31237	SLIT3	O75094	O75094	Slit homolog 3 protein	Color [DarkGray]	1	4	0	75.727	2576300000	53	28.6136	29.2449	29.2983	25.9851	25.672	25.667	29.14	29.1386	NaN	NaN	NaN
+	4.20592	-3.73232	COL5A1	P20908	P20908	Collagen alpha-1(V) chain	Color [DarkGray]	1	4	0	323.31	9624000000	105	30.1258	30.2863	30.3488	27.6976	27.9605	27.5968	31.5249	31.7765	26.6101	25.3827	27.2332
+	5.46204	-3.78451	LMCD1	Q9NZU5	Q9NZU5	LIM and cysteine-rich domains protein 1	Color [DarkGray]	1	4	0	63.483	2534600000	52	28.8801	28.7668	29.0363	25.3281	24.3531	24.809	29.2394	29.3276	26.1781	NaN	25.6593
+	7.84514	-3.79649	COL3A1	P02461	P02461	Collagen alpha-1(III) chain	Color [DarkGray]	1	4	0	323.31	74422000000	375	33.5692	33.5535	33.4389	30.1497	30.124	30.0544	34.4195	34.4067	30.1	30.0069	30.0515
+	2.01994	-3.8767	RRBP1	Q9P2E9	Q9P2E9	Ribosome-binding protein 1	Color [DarkGray]	1	4	0	323.31	15900000000	230	31.5442	31.58	31.088	30.1025	30.0523	29.9869	31.6645	31.8673	25.4864	24.9989	25.4057
+	3.97252	-4.49682	AHNAK	Q09666	Q09666	Neuroblast differentiation-associated protein AHNAK	Color [DarkGray]	1	4	0	323.31	103540000000	950	34.145	34.192	34.1849	31.1502	31.2646	31.3382	34.662	34.7173	28.6854	28.4684	28.3934
+	5.22341	-4.53932	CAT	P04040	P04040	Catalase	Color [DarkGray]	1	4	0	173.17	3878900000	52	28.3714	29.9157	29.8941	25.4686	25.5198	24.8629	29.1447	30.4393	24.1947	NaN	25.0226
+	8.39267	-4.82078	COL1A1	P02452;CON__Q862S4	P02452	Collagen alpha-1(I) chain	Color [DarkGray]	1	4	0	323.31	41073000000	289	32.8235	32.7684	32.7615	28.5207	28.5161	28.5469	33.5376	33.5493	28.1149	27.7674	28.1377
+	6.83946	-4.91011	MME	P08473	P08473	Neprilysin	Color [DarkGray]	1	4	0	315.6	5438400000	82	30.0125	29.9475	30.1381	26.3403	25.6658	25.1371	30.594	30.2118	25.3313	24.9206	24.229
+	5.51384	-4.91216	POSTN	Q15063;CON__Q2KJC7	Q15063	Periostin	Color [DarkGray]	1	4	0	112.98	3995500000	65	29.7665	29.6413	29.4941	25.3216	25.4524	24.7974	30.2804	29.5805	23.7902	NaN	NaN
+	8.1795	-5.41995	COL1A2	P08123	P08123	Collagen alpha-2(I) chain	Color [DarkGray]	1	4	0	323.31	18966000000	153	31.583	31.5647	31.5934	26.6301	26.5043	26.1509	32.5896	32.5444	26.2478	26.9544	26.8429
	0.72286	1.50714	HIST1H1E	P10412;P22492	P10412	Histone H1.4	Color [DarkGray]	1	4	0	19.717	15764000000	43	27.6804	27.5985	27.8717	31.6976	32.12	32.2398	31.55	31.6648	29.5406	29.7257	29.3576
	0.74336	1.43757	HIST1H1C	P16403	P16403	Histone H1.2	Color [DarkGray]	1	4	0	21.399	16453000000	42	27.8638	28.0326	27.9009	31.758	31.9701	31.8686	31.881	31.9784	29.9974	30.2195	29.9997
	0.7438	1.4283	HIST1H1D	P16402	P16402	Histone H1.3	Color [DarkGray]	1	4	0	323.31	221370000000	324	31.7796	31.7851	31.8655	35.6468	35.8747	35.8984	35.369	35.5549	33.4134	34.0484	33.3128
	0.914103	1.41808	SPOCK1	Q08629	Q08629	Testican-1	Color [DarkGray]	1	4	0	3.8126	154860000	8	23.8601	24.0174	NaN	NaN	NaN	23.2681	23.1599	NaN	25.7704	25.4569	25.8934
	1.22522	1.34794	ELOVL5	Q9NYP7	Q9NYP7	Elongation of very long chain fatty acids protein 5	Color [DarkGray]	1	4	0	18.548	171070000	5	23.4331	23.5487	23.6293	24.7393	26.1085	25.8137	23.1451	NaN	23.5392	NaN	23.7345
	1.15421	1.30745	SNCG	O76070	O76070	Gamma-synuclein	Color [DarkGray]	1	4	0	42.979	1406600000	25	26.8588	26.8439	27.0893	26.1229	NaN	NaN	26.7112	26.8017	29.1878	28.7223	28.6407
	0.667694	1.26178	DNAH2	Q9P225	Q9P225	Dynein heavy chain 2, axonemal	Color [DarkGray]	1	4	0.00024631	2.5226	320700000	4	24.7288	24.5781	24.5997	NaN	NaN	NaN	NaN	NaN	24.8478	25.2513	27.5929
	1.13324	1.2016	CNTN2	Q02246	Q02246	Contactin-2	Color [DarkGray]	1	4	0	17.294	378590000	10	24.9397	25.0739	NaN	25.2487	25.4871	25.5248	NaN	24.7931	27.7858	26.6134	26.163
	1.57087	1.18107	DCTN5	Q9BTE1	Q9BTE1	Dynactin subunit 5	Color [DarkGray]	1	4	0	79.166	534630000	16	24.8944	25.2847	25.7242	25.6161	25.9626	NaN	25.6432	NaN	26.8908	27.5129	26.8561
	1.2902	1.11392	MYO1B	O43795	O43795	Unconventional myosin-Ib	Color [DarkGray]	1	4	0	16.511	399350000	10	24.4143	24.4967	24.5713	26.7532	26.7274	26.7761	24.941	24.8595	24.7921	24.9195	24.6545
	1.09416	1.09866	SEC61G	P60059	P60059	Protein transport protein Sec61 subunit gamma	Color [DarkGray]	1	4	0	55.985	457890000	11	25.1504	25.4699	25.7375	NaN	NaN	25.2228	25.7544	NaN	26.9999	26.6932	27.5908
	0.419238	1.05595	GAR1	Q9NY12	Q9NY12	H/ACA ribonucleoprotein complex subunit 1	Color [DarkGray]	1	4	0	15.452	139720000	13	22.1387	22.3618	22.1216	24.5902	25.1576	24.7415	25.4876	NaN	21.8442	NaN	NaN
	1.41084	1.04887	SDK2	Q58EX2	Q58EX2	Protein sidekick-2	Color [DarkGray]	1	4	0	44.121	555690000	9	NaN	25.4941	25.4548	25.8815	25.9623	26.0014	25.4266	NaN	26.5667	27.5749	27.0574
	2.04564	1.04219	IPO4	Q8TEX9	Q8TEX9	Importin-4	Color [DarkGray]	1	4	0	156.08	949550000	39	26.556	25.9136	26.1649	26.7569	26.7769	26.705	25.9714	26.156	27.2378	27.2464	28.4444
	1.17577	1.03578	GLRX	P35754	P35754	Glutaredoxin-1	Color [DarkGray]	1	4	0	6.6792	488490000	9	25.0692	25.1632	NaN	25.6199	26.0627	25.4999	25.8075	NaN	26.9322	27.3177	26.8621
	2.07464	1.03538	NDE1	Q9NXR1;Q9GZM8	Q9NXR1	Nuclear distribution protein nudE homolog 1	Color [DarkGray]	1	4	0	17.614	2453600000	15	27.753	28.0553	28.1261	28.1542	28.223	28.4174	27.0144	27.153	28.8753	29.5116	28.7529
	0.57639	1.03531	RPL19	P84098	P84098	60S ribosomal protein L19	Color [DarkGray]	1	4	0	134.27	13311000000	109	28.5865	28.7255	28.6326	31.9432	32.0258	32.0481	30.6528	30.7578	29.0667	29.1301	28.8241
	1.69922	1.02078	PRMT7	Q9NVM4	Q9NVM4	Protein arginine N-methyltransferase 7	Color [DarkGray]	1	4	0	5.0256	503100000	10	25.3142	25.4836	25.3833	26.7576	26.9664	27.0576	25.2492	25.3398	25.7879	25.3044	NaN
	1.80918	1.01641	ZFYVE16	Q7Z3T8	Q7Z3T8	Zinc finger FYVE domain-containing protein 16	Color [DarkGray]	1	4	0	62.256	688590000	12	25.8461	25.567	25.7285	27.602	27.2123	26.6469	25.7631	26.0274	26.8698	NaN	25.6831
	1.14464	1.01577	HEPH	Q9BQS7	Q9BQS7	Hephaestin	Color [DarkGray]	1	4	0	10.199	132570000	11	NaN	23.3573	23.8392	24.638	NaN	NaN	NaN	24.655	25.237	25.0239	NaN
	1.38744	1.00105	TECR	Q9NZ01	Q9NZ01	Very-long-chain enoyl-CoA reductase	Color [DarkGray]	1	4	0	15.162	2454200000	27	26.8294	27.227	27.3183	29.0823	29.1936	29.3574	28.119	28.0576	27.8113	28.0373	27.5861
	2.51314	0.996824	MSI1	O43347	O43347	RNA-binding protein Musashi homolog 1	Color [DarkGray]	1	4	0	77.988	4545100000	45	28.7273	28.8357	28.5272	29.1372	29.173	28.9981	28.2194	28.4518	29.8915	30.2152	29.8796
	3.17415	0.9863	P4HTM	Q9NXG6	Q9NXG6	Transmembrane prolyl 4-hydroxylase	Color [DarkGray]	1	4	0	39.715	1767700000	35	27.1283	27.1295	27.2525	28.0753	28.3756	28.3678	27.3124	27.1798	27.621	28.8169	27.8641
	3.10971	0.975543	WDR54	Q9H977	Q9H977	WD repeat-containing protein 54	Color [DarkGray]	1	4	0	59.81	588140000	12	NaN	25.9262	25.9406	26.6614	26.9539	26.598	NaN	25.5323	NaN	27.0363	26.6264
	2.3536	0.972584	LYPLA1	O75608	O75608	Acyl-protein thioesterase 1	Color [DarkGray]	1	4	0	70.325	980460000	30	25.8811	25.9114	26.3137	26.8083	27.0205	27.0566	26.8103	26.5796	27.1085	27.9223	27.7144
	2.50067	0.961994	FTL	P02792	P02792	Ferritin light chain	Color [DarkGray]	1	4	0	166.66	12454000000	135	30.3214	30.3468	30.3556	30.7728	30.8063	30.7652	29.5484	29.3994	30.7551	31.5597	31.0788
	3.304	0.958215	CHMP4B	Q9H444;Q96CF2;P59074	Q9H444	Charged multivesicular body protein 4b	Color [DarkGray]	1	4	0	294.93	8035700000	114	29.0973	29.4172	29.44	29.9768	30.1146	30.1122	29.4772	29.6018	30.5601	30.9433	30.4826
	2.94318	0.950438	KIF1A	Q12756;O43896	Q12756	Kinesin-like protein KIF1A	Color [DarkGray]	1	4	0	62.864	1560100000	34	26.8616	26.9371	26.8716	27.6337	27.6431	27.5146	27.0316	27.3522	28.2675	28.485	28.2236
	2.21276	0.948902	PPM1H	Q9ULR3;Q5JR12	Q9ULR3	Protein phosphatase 1H	Color [DarkGray]	1	4	0	14.981	563120000	15	24.9956	25.3719	25.3851	26.3149	26.1815	26.3853	25.7362	26.1903	26.9051	26.0058	27.1156
	1.06684	0.947909	LRP2	P98164	P98164	Low-density lipoprotein receptor-related protein 2	Color [DarkGray]	1	4	0	10.897	307860000	6	24.8887	24.9539	25.0788	25.215	25.3111	24.9077	23.7357	NaN	26.9579	25.0212	26.2604
	3.23864	0.943084	KLC2	Q9H0B6	Q9H0B6	Kinesin light chain 2	Color [DarkGray]	1	4	0	26.482	973820000	24	26.5742	26.6678	26.2891	27.0503	27.053	27.0915	26.1567	26.1956	27.7098	27.2053	27.8087
	1.82083	0.940941	ALDH1A1	P00352	P00352	Retinal dehydrogenase 1	Color [DarkGray]	1	4	0	323.31	21163000000	227	30.6116	30.733	30.6888	31.0846	31.0479	31.0819	30.854	30.8771	32.2954	32.1702	32.483
	1.7018	0.935147	STRA6	Q9BX79	Q9BX79	Stimulated by retinoic acid gene 6 protein homolog	Color [DarkGray]	1	4	0	43.696	1326500000	29	26.5676	26.5564	26.648	27.1616	27.4101	27.4654	26.7518	26.9076	27.4261	29.0712	27.194
	1.71509	0.918843	CTNNA2	P26232	P26232	Catenin alpha-2	Color [DarkGray]	1	4	0	48.462	995770000	13	26.116	26.4411	26.2422	26.42	26.7533	27.0332	26.2316	26.7838	28.2097	27.4274	27.8471
	4.92299	0.916103	PKM	P14618;P30613	P14618	Pyruvate kinase PKM	Color [DarkGray]	1	4	0	323.31	495540000000	976	35.542	35.4837	35.5271	36.2456	36.1973	36.24	35.2317	35.0914	36.1323	36.5447	36.3878
	1.96243	0.915309	SLC16A1	P53985	P53985	Monocarboxylate transporter 1	Color [DarkGray]	1	4	0	16.63	1761700000	27	27.2628	27.1228	26.8903	27.4741	27.6826	27.6442	27.363	27.3202	28.3602	29.0605	28.4212
	3.4506	0.915016	PNP	P00491	P00491	Purine nucleoside phosphorylase	Color [DarkGray]	1	4	0	122.55	3294900000	71	27.8419	28.379	28.2622	29.0681	28.5882	28.7849	28.1115	28.0066	29.0927	29.4754	29.2022
	1.26134	0.907581	BOD1	Q96IK1;Q8IYS8	Q96IK1	Biorientation of chromosomes in cell division protein 1	Color [DarkGray]	1	4	0	3.377	291510000	16	24.6164	24.8361	24.382	24.8002	24.4081	24.8303	24.5287	24.3692	25.9702	26.6709	26.0445
	2.25389	0.905503	VTN	P04004;CON__Q3ZBS7	P04004	Vitronectin;Vitronectin V65 subunit;Vitronectin V10 subunit;Somatomedin-B	Color [DarkGray]	1	4	0	82.263	8925500000	106	29.7067	29.7689	29.7387	30.7898	30.8941	31.039	29.2736	29.2619	29.9537	30.0861	29.9701
	1.85744	0.902096	GTF2A1	P52655	P52655	Transcription initiation factor IIA subunit 1;Transcription initiation factor IIA alpha chain;Transcription initiation factor IIA beta chain	Color [DarkGray]	1	4	0	61.467	707900000	18	25.4442	26.0891	25.6506	26.2842	26.9192	26.0528	26.0819	26.4354	27.0881	27.4227	27.287
	1.08272	0.901523	LUC7L	Q9NQ29	Q9NQ29	Putative RNA-binding protein Luc7-like 1	Color [DarkGray]	1	4	0	20.601	772860000	17	25.9365	25.9239	25.609	26.2257	25.9363	26.2029	25.8361	25.9472	26.4934	28.702	26.952
	3.69213	0.899658	GLDC	P23378	P23378	Glycine dehydrogenase (decarboxylating), mitochondrial	Color [DarkGray]	1	4	0	47.996	2373600000	52	27.5566	27.8879	27.6593	28.2811	28.2044	28.4109	27.5723	27.656	28.9773	28.7412	28.7815
	2.38545	0.898868	LIN7A	O14910	O14910	Protein lin-7 homolog A	Color [DarkGray]	1	4	0	105.4	1597000000	19	27.1767	26.7343	27.123	28.0569	27.3878	27.4202	27.2041	27.2926	28.4576	28.3406	28.3671
	1.24	0.897722	PRPSAP1	Q14558	Q14558	Phosphoribosyl pyrophosphate synthase-associated protein 1	Color [DarkGray]	1	4	0	63.022	1310600000	41	26.803	26.2276	26.8049	26.8311	27.1181	27.0046	26.4592	26.4898	27.1754	29.2276	27.3708
	2.63482	0.886689	AGA	P20933	P20933	N(4)-(beta-N-acetylglucosaminyl)-L-asparaginase;Glycosylasparaginase alpha chain;Glycosylasparaginase beta chain	Color [DarkGray]	1	4	0	55.16	1868500000	37	27.2418	27.1244	27.4809	27.6885	27.8582	27.8794	27.2971	27.2775	28.3628	28.9156	28.3217
	1.72499	0.884127	PTGES2	Q9H7Z7	Q9H7Z7	Prostaglandin E synthase 2;Prostaglandin E synthase 2 truncated form	Color [DarkGray]	1	4	0	15.566	138330000	7	NaN	23.8115	24.2748	NaN	NaN	NaN	23.7718	24.642	24.9066	25.2093	24.9115
	1.61628	0.883452	VPRBP	Q9Y4B6	Q9Y4B6	Protein VPRBP	Color [DarkGray]	1	4	0	24.278	787750000	23	25.7961	26.1386	26.1459	26.1042	26.5235	26.2876	25.7511	26.3495	27.4876	27.5413	27.574
	4.98886	0.879438	PRKAR2B	P31323	P31323	cAMP-dependent protein kinase type II-beta regulatory subunit	Color [DarkGray]	1	4	0	82.337	2110000000	66	27.3192	27.4622	27.3563	28.144	28.1975	28.1914	27.5941	27.599	28.5201	28.5672	28.4531
	6.26331	0.87667	HRSP12	P52758	P52758	Ribonuclease UK114	Color [DarkGray]	1	4	0	163.57	7450600000	78	29.3029	29.4987	29.5005	30.2677	30.2194	30.0664	29.2624	29.1644	30.2426	30.2512	30.2873
	2.77743	0.874434	SLC12A7	Q9Y666	Q9Y666	Solute carrier family 12 member 7	Color [DarkGray]	1	4	0	15.026	448360000	14	25.4198	NaN	25.7145	26.4718	26.3992	26.0351	NaN	25.0685	26.4431	26.3223	25.9806
	1.17059	0.862543	EFHD2	Q96C19	Q96C19	EF-hand domain-containing protein D2	Color [DarkGray]	1	4	0	50.973	3004400000	28	27.7507	27.8751	27.8735	28.055	27.9794	28.2751	28.3791	28.2329	29.4859	30.0561	29.4573
	5.84337	0.86116	MPP2	Q14168	Q14168	MAGUK p55 subfamily member 2	Color [DarkGray]	1	4	0	50.851	1758600000	46	27.45	27.3175	27.3601	28.0271	28.094	28.1021	27.2053	27.1044	28.193	28.104	28.3714
	2.24573	0.857044	TCTEX1D2	Q8WW35	Q8WW35	Tctex1 domain-containing protein 2	Color [DarkGray]	1	4	0	17.15	116330000	7	NaN	NaN	23.7275	24.5877	24.8287	24.9734	23.984	24.1071	NaN	NaN	NaN
	2.47582	0.849086	FOLR1	P15328	P15328	Folate receptor alpha	Color [DarkGray]	1	4	0	16.567	578660000	17	25.2269	25.5954	25.4276	26.9382	26.4818	26.7576	26.1503	25.8022	26.0785	26.6071	26.0743
	4.73025	0.844529	ACADSB	P45954	P45954	Short/branched chain specific acyl-CoA dehydrogenase, mitochondrial	Color [DarkGray]	1	4	0	62.146	1538800000	42	26.8654	26.8801	27.0668	27.8717	27.9605	28.0362	27.3398	27.2283	27.6957	27.9042	28.0553
	4.9233	0.842151	KIAA1598	A0MZ66	A0MZ66	Shootin-1	Color [DarkGray]	1	4	0	165.74	14575000000	137	30.1665	30.3833	30.3491	31.1295	31.2551	31.37	30.2929	30.3535	30.9427	31.3249	30.885
	1.33579	0.830367	ENO3	P13929	P13929	Beta-enolase	Color [DarkGray]	1	4	0	15.081	593250000	5	26.0477	25.4964	25.8642	25.9861	NaN	NaN	26.1326	25.9533	26.5779	26.622	27.7309
	5.10971	0.825272	ACSS3	Q9H6R3	Q9H6R3	Acyl-CoA synthetase short-chain family member 3, mitochondrial	Color [DarkGray]	1	4	0	51.011	953290000	30	26.2751	26.3584	26.5064	27.1737	26.9672	27.1276	26.5338	26.1342	27.2734	27.3649	27.2142
	3.00118	0.816005	FAM114A2	Q9NRY5	Q9NRY5	Protein FAM114A2	Color [DarkGray]	1	4	0	8.4914	834950000	10	26.6039	26.2517	26.0866	27.0477	NaN	27.0818	26.0989	26.2902	27.5067	27.1013	26.6738
	3.4422	0.814628	RHOT2	Q8IXI1	Q8IXI1	Mitochondrial Rho GTPase 2	Color [DarkGray]	1	4	0	66.23	745660000	26	25.8618	25.9465	25.9855	26.4779	26.651	26.8255	26.2941	26.1927	27.1462	26.9082	27.2156
	1.52199	0.814551	SLC2A1	P11166	P11166	Solute carrier family 2, facilitated glucose transporter member 1	Color [DarkGray]	1	4	0	302.31	38007000000	210	31.946	31.8536	31.8262	31.9879	31.8446	31.9084	31.4533	31.461	33.2055	33.0991	33.0897
	4.39111	0.813053	AHCYL2	Q96HN2	Q96HN2	Putative adenosylhomocysteinase 3	Color [DarkGray]	1	4	0	51.437	2051400000	56	27.3929	27.5691	27.5177	28.2018	28.3202	28.2359	27.5023	27.6144	28.2088	28.7967	28.2306
	1.16984	0.811581	GPC2	Q8N158	Q8N158	Glypican-2;Secreted glypican-2	Color [DarkGray]	1	4	0	40.498	947280000	38	26.0962	26.3679	26.4169	26.4641	26.4287	26.304	26.3861	26.5545	27.9503	27.9792	27.9291
	4.51889	0.811415	HIGD1A	Q9Y241	Q9Y241	HIG1 domain family member 1A, mitochondrial	Color [DarkGray]	1	4	0	120.42	3787300000	44	28.3003	28.3468	28.3278	29.0785	29.2782	29.2837	28.5294	28.5723	29.3132	28.9089	29.4979
	2.19797	0.80973	ACOX1	Q15067	Q15067	Peroxisomal acyl-coenzyme A oxidase 1	Color [DarkGray]	1	4	0	20.996	993050000	16	26.6234	26.5597	26.3631	27.1249	26.7751	26.8544	26.2672	26.231	27.0581	28.0928	27.4066
	2.70948	0.807956	CES1	P23141	P23141	Liver carboxylesterase 1	Color [DarkGray]	1	4	0	11.564	131740000	8	23.5652	23.7487	23.8739	24.3391	24.7985	24.4772	NaN	23.7335	NaN	NaN	NaN
	1.37822	0.806628	PPP1CC	P36873	P36873	Serine/threonine-protein phosphatase PP1-gamma catalytic subunit	Color [DarkGray]	1	4	0	36.178	646550000	21	25.8264	24.6979	25.8994	26.5166	25.8825	26.8848	26.192	26.3012	26.241	27.2811	26.734
	2.65572	0.804031	SNCA	P37840	P37840	Alpha-synuclein	Color [DarkGray]	1	4	0	15.421	872080000	11	26.4369	26.0408	26.214	26.5589	27.0231	26.8431	26.3608	26.3791	27.7221	27.283	27.112
	3.43983	0.801578	OXCT1	P55809	P55809	Succinyl-CoA:3-ketoacid coenzyme A transferase 1, mitochondrial	Color [DarkGray]	1	4	0	48.178	2311100000	37	27.7367	27.6788	27.6173	28.4951	28.4472	28.3558	27.6931	27.8514	28.4571	29.1209	28.2261
	0.514937	0.799999	MAP1A	P78559	P78559	Microtubule-associated protein 1A;MAP1A heavy chain;MAP1 light chain LC2	Color [DarkGray]	1	4	0	37.113	1945900000	30	26.4993	26.4549	25.9865	28.6291	28.8294	28.8805	28.4103	28.5726	26.9351	NaN	26.6494
	0.351775	0.79936	RPL39P5;RPL39	Q59GN2;P62891	Q59GN2;P62891	Putative 60S ribosomal protein L39-like 5;60S ribosomal protein L39	Color [DarkGray]	1	4	0	9.7539	1329200000	12	25.7866	25.7498	25.0262	28.6954	28.8104	28.7646	26.2554	27.8056	25.1171	25.3052	24.8518
	3.46261	0.798354	HM13	Q8TCT9	Q8TCT9	Minor histocompatibility antigen H13	Color [DarkGray]	1	4	0	30.99	937000000	22	26.7032	26.605	26.7069	27.2449	27.3801	NaN	26.1772	26.1291	27.1618	27.3186	27.2077
	1.42251	0.797691	PI4K2A	Q9BTU6	Q9BTU6	Phosphatidylinositol 4-kinase type 2-alpha	Color [DarkGray]	1	4	0	5.6347	136440000	12	23.6093	23.1594	23.057	24.0959	24.024	23.812	23.8597	24.277	24.9088	25.2702	24.2301
	3.48851	0.797326	GCLM	P48507	P48507	Glutamate--cysteine ligase regulatory subunit	Color [DarkGray]	1	4	0	15.833	875300000	14	26.2291	26.203	26.3078	27.1111	27.4294	27.0095	26.2586	26.3506	26.6585	27.3922	26.8022
	3.22948	0.796845	HMGB3	O15347	O15347	High mobility group protein B3	Color [DarkGray]	1	4	0	83.191	7235800000	59	29.6771	29.4318	29.4383	30.1099	30.1641	29.8199	28.7537	29.2269	30.1365	30.1757	30.2084
	1.72178	0.796612	TIMM8B	Q9Y5J9	Q9Y5J9	Mitochondrial import inner membrane translocase subunit Tim8 B	Color [DarkGray]	1	4	0	31.02	566870000	19	25.5238	25.5045	25.8428	26.2025	26.3808	26.3533	25.9377	26.1046	NaN	27.5494	26.4106
	1.19992	0.79392	MAPK8	P45983	P45983	Mitogen-activated protein kinase 8	Color [DarkGray]	1	4	0	7.0807	322080000	13	25.078	24.5436	24.4845	24.7359	25.18	25.148	24.6313	NaN	25.9323	NaN	26.3952
	2.87973	0.793315	KPNA2	P52292	P52292	Importin subunit alpha-1	Color [DarkGray]	1	4	0	121.28	1478000000	56	27.3985	27.1614	27.2836	27.4839	27.8119	27.6763	26.6285	26.6578	27.9167	28.0164	28.0106
	2.50519	0.792633	ABHD16A	O95870	O95870	Abhydrolase domain-containing protein 16A	Color [DarkGray]	1	4	0	26.79	465340000	7	25.2971	25.649	25.5407	26.2166	NaN	26.5926	NaN	NaN	26.1732	NaN	26.1705
	1.47978	0.791717	SHMT1	P34896	P34896	Serine hydroxymethyltransferase, cytosolic	Color [DarkGray]	1	4	0	41.133	1324000000	15	26.9167	26.9448	26.951	27.2364	27.0087	27.5466	26.5851	26.7145	27.0127	28.6485	28.2321
	3.69394	0.790948	ABAT	P80404	P80404	4-aminobutyrate aminotransferase, mitochondrial	Color [DarkGray]	1	4	0	97.778	2762100000	60	27.6355	27.8899	28.0918	28.8042	28.6237	28.8006	28.1421	28.1278	28.9864	28.4164	28.979
	3.20673	0.790496	PCCB	P05166	P05166	Propionyl-CoA carboxylase beta chain, mitochondrial	Color [DarkGray]	1	4	0	150.06	2157300000	68	27.4736	27.4309	27.6115	28.0805	28.0064	28.2158	27.7236	27.7248	28.6106	28.7252	28.6618
	3.0929	0.78818	ACAA1	P09110	P09110	3-ketoacyl-CoA thiolase, peroxisomal	Color [DarkGray]	1	4	0	88.48	2077200000	40	27.5763	27.7278	27.6776	28.5407	28.6857	28.4439	27.2766	27.3412	27.8559	28.142	28.1801
	1.83198	0.78671	PPM1E	Q8WY54	Q8WY54	Protein phosphatase 1E	Color [DarkGray]	1	4	0	36.756	440900000	10	NaN	NaN	25.5771	25.999	25.8972	NaN	25.6039	25.4738	26.4088	26.8174	26.5691
	2.14608	0.786686	ANP32E	Q9BTT0	Q9BTT0	Acidic leucine-rich nuclear phosphoprotein 32 family member E	Color [DarkGray]	1	4	0	145.76	9787200000	89	29.7809	29.878	29.7318	30.1279	30.2092	30.2778	29.7773	29.9584	30.7454	31.3974	30.9141
	2.13798	0.782947	CAMSAP3	Q9P1Y5	Q9P1Y5	Calmodulin-regulated spectrin-associated protein 3	Color [DarkGray]	1	4	0	28.48	531900000	15	25.413	25.4766	25.6487	25.7276	26.4786	26.2457	25.9066	25.5256	26.5446	27.135	26.1309
	0.602773	0.777083	ATP1A3	P13637	P13637	Sodium/potassium-transporting ATPase subunit alpha-3	Color [DarkGray]	1	4	0	12.913	1367400000	16	27.3018	26.4027	26.9702	26.1304	26.2563	26.4112	26.4869	26.4203	28.9045	28.5679	28.6906
	3.43412	0.774755	HSD17B8	Q92506	Q92506	Estradiol 17-beta-dehydrogenase 8	Color [DarkGray]	1	4	0	63.831	2567500000	31	27.6792	27.5913	27.6393	28.6032	28.712	28.6928	28.1084	28.1312	28.5385	28.8291	28.2522
	3.53906	0.773901	OSCP1	Q8WVF1	Q8WVF1	Protein OSCP1	Color [DarkGray]	1	4	0	19.872	560410000	11	25.636	25.6831	25.6593	26.3661	26.7433	26.7618	25.6341	25.9915	26.2566	NaN	26.3458
	1.37897	0.773787	RAVER1	Q8IY67	Q8IY67	Ribonucleoprotein PTB-binding 1	Color [DarkGray]	1	4	0	20.234	1447800000	14	26.6918	26.7348	27.1179	26.8219	27.4439	27.3492	26.9474	27.1674	28.8648	28.0298	27.7243
	5.97013	0.773734	GLUD1;GLUD2	P00367;P49448	P00367;P49448	Glutamate dehydrogenase 1, mitochondrial;Glutamate dehydrogenase 2, mitochondrial	Color [DarkGray]	1	4	0	323.31	37325000000	312	31.7574	31.8386	31.7656	32.5301	32.6154	32.5687	31.6234	31.6106	32.4147	32.5382	32.29
	3.39472	0.772576	FBXW9	Q5XUX1	Q5XUX1	F-box/WD repeat-containing protein 9	Color [DarkGray]	1	4	0	52.683	2764500000	53	28.0902	27.9807	27.9549	28.9526	28.7896	28.9597	28.0098	27.6843	28.4391	28.8645	28.2939
	1.53994	0.762831	TUBB3	Q13509	Q13509	Tubulin beta-3 chain	Color [DarkGray]	1	4	0	323.31	74292000000	265	32.573	32.7038	32.7351	32.8108	32.9164	32.9669	32.7568	32.7463	33.8038	34.3322	33.965
	5.16966	0.758927	TPPP3	Q9BW30	Q9BW30	Tubulin polymerization-promoting protein family member 3	Color [DarkGray]	1	4	0	323.31	42477000000	168	32.0639	31.9794	32.0296	32.6035	32.6624	32.7366	31.69	31.8086	32.6658	32.8501	32.5209
	1.24627	0.756518	DDX21	Q9NR30	Q9NR30	Nucleolar RNA helicase 2	Color [DarkGray]	1	4	0	27.864	601780000	13	25.9139	26.0528	25.8025	26.6861	27.45	26.893	26.7325	26.7642	NaN	NaN	NaN
	2.31829	0.756389	NBEA	Q8NFP9	Q8NFP9	Neurobeachin	Color [DarkGray]	1	4	0	25.788	383350000	19	24.847	25.0932	25.2423	25.4234	26.0473	26.0358	25.2302	25.2842	25.9221	26.526	25.42
	2.40963	0.755184	PCCA	P05165	P05165	Propionyl-CoA carboxylase alpha chain, mitochondrial	Color [DarkGray]	1	4	0	82.206	5747100000	80	28.9255	28.7624	29.1477	29.5144	29.46	29.4988	29.2821	29.215	30.1617	30.3693	29.9261
	5.15513	0.755026	STK39	Q9UEW8	Q9UEW8	STE20/SPS1-related proline-alanine-rich protein kinase	Color [DarkGray]	1	4	0	20.792	2681300000	38	27.873	27.8687	27.8779	28.739	28.8118	28.845	28.0731	27.8709	28.5962	28.603	28.4113
	0.939768	0.752506	RPA3	P35244	P35244	Replication protein A 14 kDa subunit	Color [DarkGray]	1	4	0	145.75	3397300000	54	27.4186	28.1242	28.3287	27.9098	28.3897	28.4016	28.4777	28.5606	29.074	30.1878	29.6439
	4.47913	0.750685	CLU	P10909	P10909	Clusterin;Clusterin beta chain;Clusterin alpha chain	Color [DarkGray]	1	4	0	228.58	6839500000	75	29.3277	29.0019	29.3632	30.17	30.2082	30.1326	29.3511	29.4419	29.8707	30.0663	29.8394
	2.40724	0.748673	KIAA1468	Q9P260	Q9P260	LisH domain and HEAT repeat-containing protein KIAA1468	Color [DarkGray]	1	4	0	36.744	416750000	19	24.966	24.9912	25.084	25.2642	25.9765	25.8167	25.3919	25.5078	26.2455	26.2681	26.0501
	5.00836	0.747169	GPX4	P36969	P36969	Phospholipid hydroperoxide glutathione peroxidase, mitochondrial	Color [DarkGray]	1	4	0	33.367	1820800000	32	27.4069	27.3744	27.4612	28.1638	28.1189	28.118	27.1428	27.5601	27.9251	28.3143	28.1775
	3.68878	0.746029	EXOC2	Q96KP1	Q96KP1	Exocyst complex component 2	Color [DarkGray]	1	4	0	15.159	1262000000	31	26.7856	26.8083	26.4947	27.4855	27.4728	27.6317	26.9429	27.0432	27.736	27.2404	27.7994
	2.41583	0.74503	ACAD10	Q6JQN1	Q6JQN1	Acyl-CoA dehydrogenase family member 10	Color [DarkGray]	1	4	0	7.0974	271410000	13	24.3941	24.1018	24.4906	25.2365	25.1514	25.4927	24.4196	25.0622	25.5863	24.7619	25.2034
	4.63608	0.7438	AFP	P02771;CON__Q3SZ57	P02771	Alpha-fetoprotein	Color [DarkGray]	1	4	0	191.49	14886000000	161	30.3876	30.5226	30.3892	31.504	31.0987	31.1959	30.6086	30.2802	31.127	31.1663	30.9967
	4.48514	0.743527	GLUL	P15104	P15104	Glutamine synthetase	Color [DarkGray]	1	4	0	259	8791200000	94	29.4568	29.6294	29.6495	30.3776	30.4103	30.4155	29.8465	29.8207	30.4722	30.6877	30.1814
	2.31234	0.742964	CELF1	Q92879;Q5SZQ8;Q96J87;Q8N6W0;Q9BZC1	Q92879	CUGBP Elav-like family member 1	Color [DarkGray]	1	4	0	46.601	1512300000	17	27.2096	27.1017	27.1035	27.5787	27.6716	27.1778	26.971	27.0572	28.2068	28.3499	28.0046
	1.76248	0.742581	PTGES3	Q15185	Q15185	Prostaglandin E synthase 3	Color [DarkGray]	1	4	0	106.04	9083600000	52	29.6918	29.6729	29.7244	29.9891	30.1908	30.0593	29.7381	29.8389	30.4668	31.5058	30.6429
	0.961668	0.741665	METTL7B	Q6UX53	Q6UX53	Methyltransferase-like protein 7B	Color [DarkGray]	1	4	0.00024722	2.6452	171040000	5	24.0488	23.4832	23.8347	25.6014	25.5584	24.4862	24.3873	23.9508	24.0053	NaN	23.7618
	5.74687	0.741229	ARVCF	O00192	O00192	Armadillo repeat protein deleted in velo-cardio-facial syndrome	Color [DarkGray]	1	4	0	49.642	1227900000	57	26.8601	26.7099	26.9527	27.3999	27.5948	27.6115	26.6764	26.8676	27.4894	27.7153	27.5165
	1.19874	0.734544	SUMO2;SUMO3	P61956;P55854;Q6EEV6	P61956;P55854	Small ubiquitin-related modifier 2;Small ubiquitin-related modifier 3	Color [DarkGray]	1	4	0	40.241	7562700000	48	28.6818	29.2298	29.1952	29.4085	29.8597	29.9307	29.7131	29.9779	30.3399	31.2129	29.813
	0.355687	0.733789	HP1BP3	Q5SSJ5	Q5SSJ5	Heterochromatin protein 1-binding protein 3	Color [DarkGray]	1	4	0	164.47	8595600000	152	28.1121	27.9752	27.8803	31.1059	31.2343	31.2175	30.6512	30.4962	28.2787	28.4221	28.2824
	1.05424	0.726916	POLB	P06746	P06746	DNA polymerase beta	Color [DarkGray]	1	4	0	21.098	551700000	12	25.9215	25.8181	25.6504	25.8102	25.5395	NaN	25.817	25.6015	26.518	27.5079	27.0677
	2.85332	0.724452	ISYNA1	Q9NPH2	Q9NPH2	Inositol-3-phosphate synthase 1	Color [DarkGray]	1	4	0	323.31	46603000000	315	31.8912	32.1269	32.169	32.5754	32.5196	32.4984	32.1497	32.1969	33.1622	33.2129	33.0188
	4.20319	0.722428	ACAT1	P24752	P24752	Acetyl-CoA acetyltransferase, mitochondrial	Color [DarkGray]	1	4	0	245.99	10612000000	128	29.7529	29.8972	29.8335	30.4921	30.6825	30.6176	30.1385	30.1143	30.7104	30.9717	30.544
	4.19419	0.720133	TOMM34	Q15785	Q15785	Mitochondrial import receptor subunit TOM34	Color [DarkGray]	1	4	0	117.49	2237500000	54	27.7914	27.661	27.774	28.2936	28.3309	28.3982	27.4557	27.7142	28.3821	28.7721	28.2195
	3.3384	0.719046	CASP3	P42574	P42574	Caspase-3;Caspase-3 subunit p17;Caspase-3 subunit p12	Color [DarkGray]	1	4	0	57.197	4128600000	38	28.4036	28.5904	28.6036	29.0252	29.025	29.3218	28.6909	28.7603	29.4034	29.73	29.4673
	3.32781	0.718928	RTN1	Q16799	Q16799	Reticulon-1	Color [DarkGray]	1	4	0	22.55	1807900000	36	27.3567	27.5237	27.4716	27.8631	28.2806	28.1953	27.0551	27.5384	28.1729	28.3687	27.7676
	2.43165	0.715194	TUBB4A	P04350	P04350	Tubulin beta-4A chain	Color [DarkGray]	1	4	0	158.73	4891500000	64	28.7235	28.8601	28.7365	29.034	29.3542	29.419	28.9817	29.0629	29.7528	29.9096	30.0592
	2.07677	0.715113	FN3K	Q9H479	Q9H479	Fructosamine-3-kinase	Color [DarkGray]	1	4	0	25.648	870400000	29	26.0032	26.0512	26.2426	26.5035	26.5863	27.0623	26.3715	26.5711	27.2722	27.5911	26.7627
	3.53949	0.713826	ADSS	P30520	P30520	Adenylosuccinate synthetase isozyme 2	Color [DarkGray]	1	4	0	55.107	5019900000	68	28.7469	28.8987	28.8846	29.2898	29.5322	29.6046	28.9786	29.1303	29.6984	30.0441	29.6808
	2.38479	0.713303	KIDINS220	Q9ULH0	Q9ULH0	Kinase D-interacting substrate of 220 kDa	Color [DarkGray]	1	4	0	25.13	408660000	13	25.1901	25.1786	25.3666	26.085	25.766	26.4109	25.1995	25.069	25.3649	NaN	25.9435
	2.72387	0.712807	IBA57	Q5T440	Q5T440	Putative transferase CAF17, mitochondrial	Color [DarkGray]	1	4	0	12.267	644990000	7	26.0325	25.7826	25.797	26.9703	NaN	26.614	26.0956	26.1965	26.5447	27.0235	26.3158
	3.68098	0.710413	OSBPL8	Q9BZF1	Q9BZF1	Oxysterol-binding protein-related protein 8	Color [DarkGray]	1	4	0	71.799	1933500000	42	27.3739	27.4128	27.4477	28.4232	28.3393	28.3955	27.6017	27.5313	28.1437	28.0121	27.7897
	1.53112	0.709785	VRK1	Q99986	Q99986	Serine/threonine-protein kinase VRK1	Color [DarkGray]	1	4	0	18.18	287600000	14	24.7651	24.7051	24.4292	25.17	25.5524	25.4746	25.0842	24.8852	24.8784	26.3423	NaN
	1.25544	0.706194	RPUSD4	Q96CM3	Q96CM3	RNA pseudouridylate synthase domain-containing protein 4	Color [DarkGray]	1	4	0.0048815	1.0698	551480000	9	NaN	26.1138	25.9947	26.2372	26.239	26.0897	25.3971	NaN	27.0718	26.4707	27.1398
	4.66033	0.706067	NTPCR	Q9BSD7	Q9BSD7	Cancer-related nucleoside-triphosphatase	Color [DarkGray]	1	4	0	44.867	1059400000	30	26.7058	26.748	26.4925	27.0694	27.4488	27.4714	26.6376	26.7455	27.3526	27.5604	27.3291
	1.58859	0.705932	IFT172	Q9UG01	Q9UG01	Intraflagellar transport protein 172 homolog	Color [DarkGray]	1	4	0	11.274	340810000	12	24.7636	NaN	25.3765	26.4077	25.4862	26.244	25.1892	25.29	25.6634	NaN	25.5028
	1.39785	0.705866	TPPP	O94811	O94811	Tubulin polymerization-promoting protein	Color [DarkGray]	1	4	0	35.509	391890000	19	24.699	24.9326	25.1174	25.0885	25.5943	25.5264	25.5535	25.5521	26.2789	26.5399	26.2328
	3.20699	0.705315	ATP2B3	Q16720	Q16720	Plasma membrane calcium-transporting ATPase 3	Color [DarkGray]	1	4	0	25.366	431830000	13	25.3302	NaN	NaN	26.2579	26.2281	26.325	25.4535	25.7852	26.3849	26.1791	25.9948
	1.25418	0.703434	CISD1	Q9NZ45	Q9NZ45	CDGSH iron-sulfur domain-containing protein 1	Color [DarkGray]	1	4	0	13.032	790880000	13	26.1921	26.1353	25.9485	27.7877	27.0398	27.1419	26.013	25.9125	26.4085	25.9242	26.16
	0.559094	0.70334	HERC4	Q5GLZ8	Q5GLZ8	Probable E3 ubiquitin-protein ligase HERC4	Color [DarkGray]	1	4	0	4.4521	295790000	5	25.051	25.1886	23.9726	NaN	24.2302	NaN	NaN	25.5858	26.2061	26.0862	26.0889
	1.69589	0.698015	MEMO1	Q9Y316	Q9Y316	Protein MEMO1	Color [DarkGray]	1	4	0	31.925	816240000	19	25.7986	25.8639	26.3472	26.4047	26.475	26.6009	26.3515	26.6212	27.2584	27.4249	27.2028
	3.63436	0.69691	IMPA1	P29218	P29218	Inositol monophosphatase 1	Color [DarkGray]	1	4	0	107.59	4784600000	84	28.6899	28.8585	29.0233	29.3529	29.3561	29.4232	28.9355	28.8925	29.7635	29.9263	29.639
	3.70956	0.695785	HSPH1	Q92598	Q92598	Heat shock protein 105 kDa	Color [DarkGray]	1	4	0	291.77	10656000000	136	30.0764	30.1694	30.1571	30.7128	30.7054	30.7464	29.6866	29.6832	30.5026	30.7574	30.4774
	1.14579	0.693116	ANK2	Q01484	Q01484	Ankyrin-2	Color [DarkGray]	1	4	0	32.2	647090000	26	25.8261	25.4247	25.6558	25.7512	26.2444	26.494	26.1781	26.2031	26.7048	NaN	27.559
	3.5988	0.691866	CACYBP	Q9HB71	Q9HB71	Calcyclin-binding protein	Color [DarkGray]	1	4	0	183.25	10227000000	129	29.9807	29.9535	30.043	30.5286	30.4188	30.5614	29.7871	29.9153	30.5018	31.1136	30.6425
	2.48927	0.691476	NUDT11	Q96G61	Q96G61	Diphosphoinositol polyphosphate phosphohydrolase 3-beta	Color [DarkGray]	1	4	0	13.614	861040000	21	26.3399	26.3964	26.4428	26.7255	26.8096	26.8472	26.5224	26.1525	27.4692	27.5757	26.9466
	1.94324	0.689727	CYCS	P99999;CON__P62894	P99999	Cytochrome c	Color [DarkGray]	1	4	0	33.055	1032600000	21	26.4786	26.3992	26.4087	26.8615	27.2323	26.7803	26.3233	27.1714	27.7341	27.4806	27.387
	4.94592	0.689247	GPD2	P43304	P43304	Glycerol-3-phosphate dehydrogenase, mitochondrial	Color [DarkGray]	1	4	0	61.927	1424300000	45	26.9674	27.1133	27.1208	27.7627	27.5362	27.765	27.0147	26.9934	27.9585	27.8196	27.545
	2.54581	0.686722	DYNC2H1	Q8NCM8	Q8NCM8	Cytoplasmic dynein 2 heavy chain 1	Color [DarkGray]	1	4	0	24.595	470070000	9	25.7119	25.5982	25.6386	26.6484	26.2145	26.4853	25.6745	NaN	26.0217	NaN	NaN
	2.41162	0.684354	PBLD	P30039	P30039	Phenazine biosynthesis-like domain-containing protein	Color [DarkGray]	1	4	0	27.573	870250000	26	26.085	26.2309	26.289	27.0772	27.125	26.8322	26.3381	26.4956	26.8739	27.5187	26.4056
	0.917221	0.68401	TOMM6	Q96B49	Q96B49	Mitochondrial import receptor subunit TOM6 homolog	Color [DarkGray]	1	4	0	20.077	1652000000	20	27.3431	26.8803	27.0203	27.0114	27.1945	27.2096	26.9651	27.7475	28.3376	28.8299	28.6686
	0.525837	0.683458	SMN1	Q16637	Q16637	Survival motor neuron protein	Color [DarkGray]	1	4	0	8.5729	851080000	17	NaN	25.4802	25.473	26.8324	27.1954	27.0027	27.2558	27.0978	NaN	NaN	NaN
	0.260003	0.683388	TOP2B	Q02880	Q02880	DNA topoisomerase 2-beta	Color [DarkGray]	1	4	0	57.693	1964900000	42	26.0313	26.1834	26.2084	28.7976	28.8824	28.7359	29.0534	28.8019	NaN	NaN	25.3405
	3.40181	0.679318	GFM2	Q969S9	Q969S9	Ribosome-releasing factor 2, mitochondrial	Color [DarkGray]	1	4	0	21.614	3657300000	33	28.4932	28.5708	28.6891	29.1949	29.1446	29.1087	28.4222	27.9938	29.2615	29.1166	28.8525
	0.914335	0.677059	XPR1	Q9UBH6	Q9UBH6	Xenotropic and polytropic retrovirus receptor 1	Color [DarkGray]	1	4	0	23.826	272620000	5	24.9938	24.9849	NaN	25.3557	25.351	26.5164	NaN	24.8144	25.2092	NaN	NaN
	2.82436	0.676443	TMX2	Q9Y320	Q9Y320	Thioredoxin-related transmembrane protein 2	Color [DarkGray]	1	4	0	25.065	657100000	14	25.8812	25.9334	25.8164	26.5112	26.8252	26.9658	25.9372	25.8269	26.0313	26.4028	26.5965
	1.54287	0.674599	GGPS1	O95749	O95749	Geranylgeranyl pyrophosphate synthase	Color [DarkGray]	1	4	0	26.874	851750000	15	26.4269	26.2577	26.3325	26.6338	26.8611	26.698	26.5066	26.2023	26.857	28.1489	26.9198
	6.59798	0.673767	ACO2	Q99798	Q99798	Aconitate hydratase, mitochondrial	Color [DarkGray]	1	4	0	323.31	48959000000	437	31.9918	32.1274	32.1742	32.8266	32.8168	32.8025	32.2049	32.2637	32.8195	32.9356	32.7559
	4.65677	0.673342	HCCS	P53701	P53701	Cytochrome c-type heme lyase	Color [DarkGray]	1	4	0	9.6319	407390000	22	25.1203	25.4373	25.2832	25.9316	25.7804	25.9391	25.3115	25.2917	25.8383	26.0765	26.2067
	3.05956	0.673019	NUDCD2	Q8WVJ2	Q8WVJ2	NudC domain-containing protein 2	Color [DarkGray]	1	4	0	126.76	6373700000	49	28.9744	29.1233	29.2988	29.5292	29.6919	29.6177	29.2558	29.2477	30.25	30.0358	29.9936
	0.590425	0.671753	PRPF4B	Q13523	Q13523	Serine/threonine-protein kinase PRP4 homolog	Color [DarkGray]	1	4	0	39.768	446030000	19	25.5	NaN	24.8959	26.1569	26.7383	26.7788	26.4295	26.7196	NaN	NaN	NaN
	2.17157	0.667308	TEX10	Q9NXF1	Q9NXF1	Testis-expressed sequence 10 protein	Color [DarkGray]	1	4	0.00024492	2.388	1813000000	8	NaN	NaN	27.4011	28.1012	28.409	28.1008	27.7048	27.7329	28.4775	28.6459	27.9469
	3.71437	0.664568	PELP1	Q8IZL8	Q8IZL8	Proline-, glutamic acid- and leucine-rich protein 1	Color [DarkGray]	1	4	0	74.054	1507700000	38	27.1941	27.3557	27.4752	27.7914	27.8165	27.6924	26.9404	27.1499	27.8711	28.0257	28.1288
	2.14284	0.664499	IDH3A	P50213	P50213	Isocitrate dehydrogenase [NAD] subunit alpha, mitochondrial	Color [DarkGray]	1	4	0	30.138	3015900000	33	27.9062	27.8509	28.0031	28.6809	28.6925	28.6668	28.4632	28.3233	28.5809	29.4802	28.5419
	3.35343	0.661714	PFKM	P08237	P08237	ATP-dependent 6-phosphofructokinase, muscle type	Color [DarkGray]	1	4	0	323.31	20101000000	258	30.9417	30.8932	30.868	31.3779	31.3482	31.3894	31.0229	30.9456	31.8639	31.9589	31.6379
	0.792355	0.660925	HIST1H2BL	Q99880	Q99880	Histone H2B type 1-L	Color [DarkGray]	1	4	0	98.855	4459900000	21	27.7754	28.1058	28.4301	29.4052	29.5346	29.8797	29.2804	29.5331	29.0509	29.8089	28.036
	2.27065	0.660689	ZNF638	Q14966	Q14966	Zinc finger protein 638	Color [DarkGray]	1	4	0	29.792	4321800000	19	28.8961	28.5311	28.8631	29.7811	29.1475	29.2749	28.5221	28.5458	29.0337	29.7842	28.9726
	0.87581	0.65915	SFT2D3	Q587I9	Q587I9	Vesicle transport protein SFT2C	Color [DarkGray]	1	4	0	53.534	612280000	11	25.5579	25.6952	25.8069	26.9014	27.2948	26.8704	25.7335	25.8148	26.2234	24.8132	26.1816
	0.735772	0.658767	HAGH	Q16775	Q16775	Hydroxyacylglutathione hydrolase, mitochondrial	Color [DarkGray]	1	4	0	20.713	887400000	18	26.333	26.3272	25.3552	26.4165	26.3796	26.5687	26.5508	26.6301	27.4651	28.4767	26.0815
	1.37635	0.658601	GCSH	P23434	P23434	Glycine cleavage system H protein, mitochondrial	Color [DarkGray]	1	4	0	130.94	1596000000	33	27.0804	26.9534	27.0905	27.4396	27.6337	27.2786	27.526	27.6334	28.0814	28.3867	28.672
	4.31359	0.653543	RBKS	Q9H477	Q9H477	Ribokinase	Color [DarkGray]	1	4	0	10.604	618090000	14	26.0645	25.9016	25.7309	26.5898	26.4929	26.7392	25.859	26.1336	26.5603	NaN	26.5753
	3.09308	0.65326	SLC20A2	Q08357	Q08357	Sodium-dependent phosphate transporter 2	Color [DarkGray]	1	4	0	45.382	798840000	19	25.9854	26.212	26.2408	27.0267	27.0825	27.105	26.4482	26.3588	26.4416	26.9285	26.8293
	3.76824	0.652737	HK1	P19367;Q2TB90;P52790	P19367	Hexokinase-1	Color [DarkGray]	1	4	0	285.19	17510000000	227	30.7518	30.6885	30.7734	31.4586	31.4767	31.5889	30.6563	30.6905	31.0127	31.5122	31.14
	3.99342	0.652228	FLOT2	Q14254	Q14254	Flotillin-2	Color [DarkGray]	1	4	0	92.797	2574900000	74	28.2086	27.8876	27.9038	28.4989	28.4235	28.4644	27.8879	27.8295	28.5883	28.8724	28.7267
	1.80168	0.651308	RPRD1A	Q96P16	Q96P16	Regulation of nuclear pre-mRNA domain-containing protein 1A	Color [DarkGray]	1	4	0	22.508	1571100000	28	27.0824	27.1934	27.0765	27.3201	27.2915	27.7548	27.2235	27.3834	28.2077	28.4458	28.0391
	1.10313	0.650329	AGPS	O00116	O00116	Alkyldihydroxyacetonephosphate synthase, peroxisomal	Color [DarkGray]	1	4	0	72.771	1914000000	41	27.5592	27.6382	27.4849	27.6621	27.6545	27.9518	27.0471	27.2626	27.8831	29.4436	27.6972
	1.33952	0.649108	MLH1	P40692	P40692	DNA mismatch repair protein Mlh1	Color [DarkGray]	1	4	0.0012005	1.9231	177670000	7	24.1748	24.4473	24.9554	NaN	25.0125	NaN	24.2859	NaN	24.8981	NaN	25.4343
	1.83361	0.646795	UBR5	O95071	O95071	E3 ubiquitin-protein ligase UBR5	Color [DarkGray]	1	4	0	11.288	2094700000	10	27.1891	28.0531	27.5117	28.1475	28.2283	28.1499	28.1211	NaN	28.5241	28.6604	28.483
	2.55054	0.646717	AGL	P35573	P35573	Glycogen debranching enzyme;4-alpha-glucanotransferase;Amylo-alpha-1,6-glucosidase	Color [DarkGray]	1	4	0	28.259	1048600000	29	26.7352	26.615	26.4267	27.6067	27.5215	27.457	26.8976	26.5497	27.2788	26.7581	27.1272
	1.90635	0.644639	SRP19	P09132	P09132	Signal recognition particle 19 kDa protein	Color [DarkGray]	1	4	0	7.1503	631700000	12	25.4414	25.9406	25.9521	26.4342	26.5777	26.6634	26.2832	NaN	26.8431	NaN	26.2263
	1.86222	0.643607	CHCHD6	Q9BRQ6	Q9BRQ6	MICOS complex subunit MIC25	Color [DarkGray]	1	4	0	8.5467	524770000	12	NaN	25.8058	25.9435	26.6595	26.8097	26.4752	25.666	25.8451	25.8751	26.8275	26.1054
	1.8035	0.642358	RFX3	P48380	P48380	Transcription factor RFX3	Color [DarkGray]	1	4	0	30.049	567490000	28	26.0922	25.6089	25.9508	26.5908	26.693	26.857	25.2608	25.769	26.1388	26.0681	25.9246
	2.05617	0.641349	LPHN2	O95490	O95490	Latrophilin-2	Color [DarkGray]	1	4	0	10.931	369250000	14	25.0193	25.5448	25.5588	25.7696	25.695	25.3884	25.0273	24.9719	26.2388	26.247	25.8557
	3.04459	0.640637	MFF	Q9GZY8	Q9GZY8	Mitochondrial fission factor	Color [DarkGray]	1	4	0	28.51	679150000	15	25.978	26.3025	25.7847	26.7764	26.7651	26.8206	26.0781	26.0359	26.2413	26.5619	26.8934
	0.462911	0.63939	RPL13A	P40429;Q6NVV1	P40429	60S ribosomal protein L13a	Color [DarkGray]	1	4	0	68.912	9889500000	95	28.96	28.9441	29.0098	31.2868	31.3053	31.3445	30.4288	30.499	29.0363	29.3269	28.9467
	0.431507	0.639029	RPS8	P62241	P62241	40S ribosomal protein S8	Color [DarkGray]	1	4	0	236.15	16156000000	136	29.783	29.6881	29.6649	32.0019	32.0899	32.187	30.9768	30.8982	29.5965	29.7235	29.4484
	3.53195	0.638561	MYEF2	Q9P2K5	Q9P2K5	Myelin expression factor 2	Color [DarkGray]	1	4	0	248.18	12648000000	164	30.2201	30.2887	30.2026	30.5796	30.6719	30.6765	30.1075	30.2565	31.0354	31.165	30.9935
	1.84957	0.63844	VAT1L	Q9HCJ6	Q9HCJ6	Synaptic vesicle membrane protein VAT-1 homolog-like	Color [DarkGray]	1	4	0	299.1	21752000000	133	31.021	30.8928	31.0024	31.9805	31.9577	32.0371	31.0535	30.938	31.4202	30.852	31.4724
	3.21835	0.636081	PRDX2	P32119	P32119	Peroxiredoxin-2	Color [DarkGray]	1	4	0	323.31	91435000000	238	32.9404	33.2236	33.174	33.4295	33.5945	33.6076	32.9697	33.1186	34.0082	33.6371	34.0511
	4.88016	0.635061	ITGA6	P23229	P23229	Integrin alpha-6;Integrin alpha-6 heavy chain;Integrin alpha-6 light chain;Processed integrin alpha-6	Color [DarkGray]	1	4	0	13.814	1333600000	32	27.139	27.0128	27.013	27.5336	27.6247	27.5479	26.7782	26.8295	27.7345	27.6429	27.4537
	5.79168	0.634753	MIPEP	Q99797	Q99797	Mitochondrial intermediate peptidase	Color [DarkGray]	1	4	0	21.32	824360000	20	26.3186	26.3295	26.1993	26.8203	27.0692	26.8715	26.1224	26.3478	26.8859	26.9247	26.8181
	2.33628	0.634118	C9orf142	Q9BUH6	Q9BUH6	Protein PAXX	Color [DarkGray]	1	4	0	46.867	2088800000	38	27.5333	27.582	27.5424	28.0224	28.0371	27.9436	27.6462	27.9042	28.3765	28.8693	28.4056
	0.388443	0.634103	RSL1D1	O76021	O76021	Ribosomal L1 domain-containing protein 1	Color [DarkGray]	1	4	0	19.571	662640000	15	25.4111	NaN	NaN	26.9992	27.2117	28.0015	26.7816	26.761	25.5956	NaN	NaN
	4.81816	0.632157	GSTM1	P09488;P46439	P09488	Glutathione S-transferase Mu 1	Color [DarkGray]	1	4	0	17.174	1921000000	35	27.6076	27.4897	27.3567	28.0656	28.0891	28.1457	27.5309	27.6303	28.3481	28.2863	27.9965
	0.449493	0.628192	L1CAM	P32004	P32004	Neural cell adhesion molecule L1	Color [DarkGray]	1	4	0	37.864	1276100000	23	26.8758	26.1003	26.7364	25.809	25.8235	26.8465	26.8934	27.1327	28.6517	28.6062	28.5186
	2.03111	0.62776	RABGGTA	Q92696	Q92696	Geranylgeranyl transferase type-2 subunit alpha	Color [DarkGray]	1	4	0	3.708	224380000	9	24.1792	NaN	NaN	24.9309	25.1179	24.8943	24.5443	24.7709	25.0764	25.522	25.214
	2.29971	0.626411	THEM6	Q8WUY1	Q8WUY1	Protein THEM6	Color [DarkGray]	1	4	0	10.979	458620000	21	25.2726	25.3006	25.132	26.2541	26.2301	26.2898	25.9209	25.8278	25.8102	26.1918	25.9272
	2.56878	0.625495	FTH1	P02794	P02794	Ferritin heavy chain;Ferritin heavy chain, N-terminally processed	Color [DarkGray]	1	4	0	171.89	7423400000	75	29.6064	29.5638	29.7191	29.8332	29.923	29.8403	29.2302	29.2564	30.2412	30.5057	30.2608
	4.09356	0.625437	UCHL1	P09936	P09936	Ubiquitin carboxyl-terminal hydrolase isozyme L1	Color [DarkGray]	1	4	0	323.31	81310000000	258	32.97	33.1081	33.1231	33.5967	33.5227	33.4838	32.7333	32.8673	33.4309	33.8233	33.6575
	1.8481	0.624733	IFT81	Q8WYA0	Q8WYA0	Intraflagellar transport protein 81 homolog	Color [DarkGray]	1	4	0	4.683	276030000	9	24.8357	24.3822	24.9913	25.0328	25.3435	25.6116	NaN	NaN	25.3977	NaN	25.4202
	2.01163	0.624491	CXADR	P78310	P78310	Coxsackievirus and adenovirus receptor	Color [DarkGray]	1	4	0	43.309	3339800000	60	28.2533	28.3576	28.3949	28.456	28.7914	28.5586	28.2566	28.3414	29.531	29.2833	29.0514
	0.929163	0.623988	MGST3	O14880	O14880	Microsomal glutathione S-transferase 3	Color [DarkGray]	1	4	0	27.451	348940000	7	24.9157	24.8032	25.1094	26.4351	25.7161	NaN	25.1391	25.4643	24.9798	NaN	NaN
	0.772182	0.622253	NOP2	P46087	P46087	Probable 28S rRNA (cytosine(4447)-C(5))-methyltransferase	Color [DarkGray]	1	4	0	19.725	416160000	13	25.2915	25.2741	25.0368	26.5205	26.1731	26.0729	26.62	25.9437	NaN	NaN	NaN
	1.35328	0.621812	THOC7	Q6I9Y2	Q6I9Y2	THO complex subunit 7 homolog	Color [DarkGray]	1	4	0	19.424	611930000	10	25.8036	25.7258	25.8535	26.151	25.843	26.0147	26.2339	25.7478	26.8792	27.1993	26.8811
	0.586995	0.620708	TMEM33	P57088	P57088	Transmembrane protein 33	Color [DarkGray]	1	4	0	5.2871	328440000	11	25.4682	25.3428	25.0186	25.9337	26.4023	26.4998	NaN	NaN	NaN	NaN	24.7531
	0.559254	0.619774	NRCAM	Q92823	Q92823	Neuronal cell adhesion molecule	Color [DarkGray]	1	4	0	34.937	705200000	19	25.748	25.719	26.5712	25.7707	26.0181	25.7218	NaN	26.3947	27.6373	27.612	27.6079
	1.54969	0.619425	FLYWCH2	Q96CP2	Q96CP2	FLYWCH family member 2	Color [DarkGray]	1	4	0	19.814	1219100000	31	26.6816	26.9259	26.8339	27.0313	27.1049	27.1129	26.9157	27.1637	28.1197	28.0502	27.7226
	3.21344	0.618954	TMEM256	Q8N2U0	Q8N2U0	Transmembrane protein 256	Color [DarkGray]	1	4	0	16.6	2897400000	17	28.0371	28.0283	28.1746	28.7114	28.8539	28.9938	28.1624	28.2906	28.6915	28.9736	28.3213
	3.79897	0.618158	HMGCS2	P54868	P54868	Hydroxymethylglutaryl-CoA synthase, mitochondrial	Color [DarkGray]	1	4	0	12.853	837010000	21	26.2083	26.1737	26.4672	26.9625	26.8088	27.1458	26.5275	26.3033	26.7836	26.8499	27.1745
	6.2893	0.616731	SYNE2	Q8WXH0	Q8WXH0	Nesprin-2	Color [DarkGray]	1	4	0	85.578	8102500000	111	29.5816	29.5451	29.4714	30.0471	30.1208	30.0855	29.369	29.397	29.9736	30.1387	30.1715
	1.21929	0.616283	EPB41L5	Q9HCM4	Q9HCM4	Band 4.1-like protein 5	Color [DarkGray]	1	4	0	23.294	539770000	19	25.7997	25.4403	25.661	26.0735	25.5669	25.5596	25.7943	25.3378	27.0459	26.7317	26.3597
	5.37902	0.615667	CBR1	P16152	P16152	Carbonyl reductase [NADPH] 1	Color [DarkGray]	1	4	0	225.53	12803000000	124	30.1928	30.2876	30.2771	30.8638	30.7983	30.722	30.3804	30.2915	30.9967	31.0205	31.0081
	1.86339	0.615214	BSG	P35613	P35613	Basigin	Color [DarkGray]	1	4	0	73.394	5016300000	61	29.2058	29.0901	29.0897	29.2398	29.2124	29.1992	28.5523	28.6147	29.869	29.6521	29.9818
	2.10346	0.61401	PLTP	P55058	P55058	Phospholipid transfer protein	Color [DarkGray]	1	4	0	88.741	7551500000	71	29.3383	29.3404	29.3352	30.4575	30.3127	30.4357	29.7764	29.6092	29.7988	29.9436	29.6152
	1.48237	0.613836	SEMA5B	Q9P283	Q9P283	Semaphorin-5B	Color [DarkGray]	1	4	0.0097905	0.52451	2353500000	15	28.2313	27.9982	27.8895	28.7301	28.4044	28.6577	27.1891	27.5148	28.696	27.9043	27.8781
	3.31873	0.612807	ALDH5A1	P51649	P51649	Succinate-semialdehyde dehydrogenase, mitochondrial	Color [DarkGray]	1	4	0	48.916	2269400000	45	27.545	27.6929	27.8993	28.513	28.3654	28.441	27.8671	27.947	28.3937	28.6635	28.0416
	0.373239	0.612402	RPL13	P26373	P26373	60S ribosomal protein L13	Color [DarkGray]	1	4	0	143.41	17115000000	120	29.8799	29.8556	29.8656	32.1668	32.2827	32.287	30.8511	30.8351	29.3838	30.0805	29.0183
	2.32078	0.61115	FAM84B	Q96KN1	Q96KN1	Protein FAM84B	Color [DarkGray]	1	4	0	32.568	1797900000	29	27.3332	27.1804	27.289	27.8802	28.1175	28.2636	27.5935	27.6954	27.9183	28.4319	27.5651
	0.875732	0.609953	CEP41	Q9BYV8	Q9BYV8	Centrosomal protein of 41 kDa	Color [DarkGray]	1	4	0	10.038	863240000	9	26.214	26.5697	26.2374	NaN	NaN	26.5398	26.707	26.712	27.1174	28.1752	26.5596
	1.52229	0.608756	PROSC	O94903	O94903	Proline synthase co-transcribed bacterial homolog protein	Color [DarkGray]	1	4	0	25.306	2166300000	36	27.5399	27.7928	27.5418	27.8303	28.1029	27.9625	27.8497	28.0817	28.7445	29.0581	28.5214
	0.946578	0.608142	RPS13	P62277	P62277	40S ribosomal protein S13	Color [DarkGray]	1	4	0	154	15637000000	164	30.5664	30.4196	30.5005	31.6927	31.7327	31.7691	30.4667	30.3143	30.0254	30.6577	30.4921
	2.38084	0.605941	GPC4	O75487	O75487	Glypican-4;Secreted glypican-4	Color [DarkGray]	1	4	0	72.858	731750000	25	26.1469	26.2713	26.2701	26.4669	26.5812	26.9397	26.357	NaN	27.187	27.1439	26.8849
	1.11516	0.605214	PPM1A	P35813	P35813	Protein phosphatase 1A	Color [DarkGray]	1	4	0	12.327	1225600000	17	26.5574	26.6736	26.7437	26.8492	27.0758	26.903	26.9965	27.3417	27.9612	28.3054	27.7121
	2.01244	0.603923	KDM3B	Q7LBC6	Q7LBC6	Lysine-specific demethylase 3B	Color [DarkGray]	1	4	0	76.03	2578600000	56	27.9881	27.856	28.0342	28.097	28.2434	28.3014	27.9207	27.9715	28.7263	29.1331	28.8469
	2.34844	0.603884	YES1	P07947	P07947	Tyrosine-protein kinase Yes	Color [DarkGray]	1	4	0	22.573	328150000	14	24.9148	25.246	25.1664	25.6776	25.4964	25.1718	24.704	24.7736	25.645	NaN	25.8334
	2.99463	0.603531	NUP210	Q8TEM1	Q8TEM1	Nuclear pore membrane glycoprotein 210	Color [DarkGray]	1	4	0	7.0483	1045700000	16	26.8136	26.6295	NaN	27.2916	27.318	27.7221	26.7567	26.8016	27.102	27.5039	27.1856
	1.62013	0.602813	CRABP2	P29373	P29373	Cellular retinoic acid-binding protein 2	Color [DarkGray]	1	4	0	323.31	16531000000	160	30.7178	30.4654	30.9312	31.4816	30.5635	30.7749	30.6864	30.2488	31.3784	31.6294	31.4485
	1.04782	0.602456	GLRX3	O76003	O76003	Glutaredoxin-3	Color [DarkGray]	1	4	0	180.27	5090400000	52	28.8522	29.2383	29.1609	29.1066	29.263	28.8773	28.7752	28.8783	29.5891	29.918	30.7468
	1.80794	0.598896	ZMYM2	Q9UBW7	Q9UBW7	Zinc finger MYM-type protein 2	Color [DarkGray]	1	4	0	18.042	1241400000	27	26.9044	26.8053	26.7415	26.9608	27.1875	27.2294	26.9426	27.1093	27.727	27.9043	27.9879
	3.28153	0.598609	IFT27	Q9BW83	Q9BW83	Intraflagellar transport protein 27 homolog	Color [DarkGray]	1	4	0	25.099	2872800000	49	27.8523	28.3265	28.363	28.6325	28.8436	28.8014	28.076	28.1194	28.4943	28.9852	28.7194
	1.61057	0.597812	APLP2	Q06481	Q06481	Amyloid-like protein 2	Color [DarkGray]	1	4	0	23.523	1216000000	20	26.6363	26.9902	26.9783	26.9509	26.8243	27.4118	26.8353	26.8379	27.7867	27.9452	27.8014
	1.32105	0.597234	CORO2B	Q9UQ03	Q9UQ03	Coronin-2B	Color [DarkGray]	1	4	0	4.0923	264710000	4	25.0149	25.0464	24.9007	25.2209	NaN	26.0157	24.9051	24.1384	25.204	25.6371	24.9141
	1.44578	0.592516	UBAC2	Q8NBM4	Q8NBM4	Ubiquitin-associated domain-containing protein 2	Color [DarkGray]	1	4	0	5.3716	271360000	11	24.8725	25.1007	24.0617	25.4781	25.6883	25.4748	24.4626	24.9587	25.2689	25.1774	24.6149
	1.50002	0.592432	SEPHS1	P49903	P49903	Selenide, water dikinase 1	Color [DarkGray]	1	4	0	258.09	7889400000	121	29.5042	29.694	29.6925	29.6908	29.8421	29.7438	29.5318	29.5725	30.3752	30.9413	30.5555
	1.78415	0.592298	CMBL	Q96DG6	Q96DG6	Carboxymethylenebutenolidase homolog	Color [DarkGray]	1	4	0	29.909	700960000	12	26.2751	26.3517	25.8712	26.6724	26.1584	26.6764	25.8988	25.841	26.6249	26.3904	27.3167
	3.36209	0.590648	SCLY	Q96I15	Q96I15	Selenocysteine lyase	Color [DarkGray]	1	4	0	16	928790000	25	26.5712	26.3726	26.4903	26.7641	27.0095	26.9737	26.4941	26.5596	27.3564	27.3571	27.0686
	3.09575	0.589249	IDE	P14735	P14735	Insulin-degrading enzyme	Color [DarkGray]	1	4	0	18.773	695290000	29	26.0277	26.3317	26.0063	26.8527	26.4351	26.6558	26.0131	25.7663	26.3565	26.6199	26.7897
	3.42894	0.586068	TF	P02787;CON__Q2HJF0;CON__Q29443;CON__Q0IIK2	P02787	Serotransferrin	Color [DarkGray]	1	4	0	323.31	62073000000	457	32.9396	32.489	32.5027	33.2185	33.2155	33.2139	32.4099	32.3588	33.1018	33.069	32.9375
	2.31744	0.583918	NQO1	P15559	P15559	NAD(P)H dehydrogenase [quinone] 1	Color [DarkGray]	1	4	0	115.72	7021600000	86	29.5285	29.658	29.6092	30.2232	30.0652	30.0471	29.0125	29.1002	30.0514	29.7858	29.6208
	5.73573	0.578053	AHSA1	O95433	O95433	Activator of 90 kDa heat shock protein ATPase homolog 1	Color [DarkGray]	1	4	0	41.086	3551000000	36	28.5075	28.4241	28.4363	29.0342	28.8537	28.9986	28.4251	28.4083	29.0976	29.1766	28.949
	0.906118	0.577686	MED22	Q15528	Q15528	Mediator of RNA polymerase II transcription subunit 22	Color [DarkGray]	1	4	0	6.976	264350000	9	24.6535	24.8086	24.6367	24.7314	24.6837	24.9005	24.574	NaN	25.0485	26.2688	25.8424
	3.24566	0.5766	CRIP2	P52943	P52943	Cysteine-rich protein 2	Color [DarkGray]	1	4	0	149	7859800000	80	29.7621	29.7379	29.4776	29.9506	30.046	30.0478	29.5446	29.5554	30.3981	30.2099	30.5004
	2.23414	0.576098	B4GAT1	O43505	O43505	Beta-1,4-glucuronyltransferase 1	Color [DarkGray]	1	4	0	20.909	962030000	12	26.125	26.6115	26.5498	27.0428	27.0605	26.9904	26.8385	26.7136	27.0249	27.672	27.0718
	3.33591	0.575377	UNC119B	A6NIH7	A6NIH7	Protein unc-119 homolog B	Color [DarkGray]	1	4	0	58.65	1417200000	27	27.1383	27.3661	26.973	27.6692	27.8415	27.9189	27.2943	27.0531	27.4792	27.9394	27.5938
	3.7608	0.57515	ARL3	P36405	P36405	ADP-ribosylation factor-like protein 3	Color [DarkGray]	1	4	0	171.69	7656100000	118	29.6126	29.6904	29.7523	30.1398	30.1901	30.1621	29.3541	29.3287	30.0852	29.917	30.2423
	6.42588	0.574687	ME2	P23368	P23368	NAD-dependent malic enzyme, mitochondrial	Color [DarkGray]	1	4	0	78.578	5857400000	70	29.1679	29.2307	29.1194	29.6226	29.7185	29.7395	29.1679	29.1734	29.8575	29.8471	29.6942
	3.84008	0.572976	AK3	Q9UIJ7	Q9UIJ7	GTP:AMP phosphotransferase AK3, mitochondrial	Color [DarkGray]	1	4	0	69.956	4329000000	48	28.707	28.5098	28.6213	29.3472	29.103	29.2421	28.989	28.816	29.3183	29.4471	29.352
	2.55191	0.572646	BAG6	P46379	P46379	Large proline-rich protein BAG6	Color [DarkGray]	1	4	0	60.596	1436200000	24	26.9263	27.2458	27.1989	27.3993	27.3582	27.6634	27.2513	27.0329	27.897	28.0704	27.8339
	1.09894	0.570876	HN1	Q9UK76	Q9UK76	Hematological and neurological expressed 1 protein;Hematological and neurological expressed 1 protein, N-terminally processed	Color [DarkGray]	1	4	0	114.21	11176000000	91	29.8265	29.9698	30.1131	29.997	30.2443	30.1564	30.2988	30.3465	31.2222	31.3266	31.1443
	2.21567	0.570476	LDB1	Q86U70	Q86U70	LIM domain-binding protein 1	Color [DarkGray]	1	4	0	30.65	1036500000	20	26.4225	26.9261	26.8067	27.0445	27.0747	26.9054	26.4591	26.7297	27.2874	27.7175	27.4063
	2.19687	0.5703	RBM47	A0AV96;Q8TBY0;Q9NQ94	A0AV96	RNA-binding protein 47	Color [DarkGray]	1	4	0	56.127	829560000	20	26.2259	26.3948	26.3266	27.0992	27.0589	27.2814	26.3076	26.1821	26.6492	26.7184	26.339
	0.821524	0.569876	IRF2BPL	Q9H1B7	Q9H1B7	Interferon regulatory factor 2-binding protein-like	Color [DarkGray]	1	4	0	28.85	2781900000	13	28.009	28.0213	27.9213	27.9431	27.9293	27.9594	28.3498	28.106	29.3576	29.6075	29.1112
	2.95146	0.568805	ZC3H14	Q6PJT7	Q6PJT7	Zinc finger CCCH domain-containing protein 14	Color [DarkGray]	1	4	0	71.539	3301400000	80	28.3349	28.3509	28.4594	28.7321	28.8136	28.746	28.3762	28.2951	29.1626	29.3563	28.782
	2.47375	0.567252	EPCAM	P16422	P16422	Epithelial cell adhesion molecule	Color [DarkGray]	1	4	0	27.168	1934000000	28	27.6525	27.6491	27.6267	27.8771	27.8989	28.0484	27.6159	27.2991	28.2649	28.6495	28.0767
	1.93831	0.566941	SERPINA1	P01009	P01009	Alpha-1-antitrypsin;Short peptide from AAT	Color [DarkGray]	1	4	0	11.269	504630000	14	25.742	25.872	25.6259	26.4931	26.6432	26.2017	25.6602	25.7086	25.8167	NaN	NaN
	3.22277	0.564641	CPD	O75976	O75976	Carboxypeptidase D	Color [DarkGray]	1	4	0	88.517	4053600000	71	28.6426	28.7829	28.6938	29.0548	29.2038	29.2792	28.4354	28.6253	28.9871	29.5819	29.097
	2.68529	0.562946	ECI1	P42126	P42126	Enoyl-CoA delta isomerase 1, mitochondrial	Color [DarkGray]	1	4	0	48.053	7663800000	25	29.3086	29.3918	29.4383	29.9134	29.8859	30.2051	29.803	29.767	30.3294	29.9595	30.3348
	1.9024	0.562713	CKS2	P33552	P33552	Cyclin-dependent kinases regulatory subunit 2	Color [DarkGray]	1	4	0	9.495	328620000	13	25.2386	25.1846	25.1558	25.8583	25.4143	25.3815	24.7691	24.6369	NaN	25.5848	NaN
	2.78553	0.562084	CDH2	P19022	P19022	Cadherin-2	Color [DarkGray]	1	4	0	141.15	4921500000	73	29.0534	28.9907	29.1327	29.4868	29.4204	29.548	28.7221	28.803	29.6296	29.1131	29.8169
	1.46225	0.561365	PPAT	Q06203	Q06203	Amidophosphoribosyltransferase	Color [DarkGray]	1	4	0	85.648	3844500000	40	28.6711	28.7892	28.4574	28.576	28.7292	28.8966	28.6122	28.4515	29.5161	29.7373	29.4908
	3.53828	0.559852	HSP90AA1	P07900;Q14568;Q58FG0	P07900	Heat shock protein HSP 90-alpha	Color [DarkGray]	1	4	0	323.31	211820000000	786	34.4965	34.5536	34.479	34.9203	34.8152	34.8214	34.1463	34.0805	34.886	35.0557	34.9677
	1.90793	0.559552	GPHN	Q9NQX3	Q9NQX3	Gephyrin;Molybdopterin adenylyltransferase;Molybdopterin molybdenumtransferase	Color [DarkGray]	1	4	0	134.75	3387200000	65	28.1542	28.5165	28.489	28.5891	28.849	28.8336	28.5971	28.6894	29.3058	29.5468	29.1682
	3.06399	0.557408	GRSF1	Q12849	Q12849	G-rich sequence factor 1	Color [DarkGray]	1	4	0	70.299	1321400000	39	26.934	27.0971	27.3104	27.6131	27.4587	27.6231	26.7255	26.9738	27.3897	27.4676	27.8412
	1.83586	0.555122	BCKDHA	P12694	P12694	2-oxoisovalerate dehydrogenase subunit alpha, mitochondrial	Color [DarkGray]	1	4	0	45.415	2457700000	43	27.6722	27.5785	27.8276	28.1494	28.3689	28.5567	28.3039	28.3606	28.4468	28.8858	28.6145
	2.35908	0.55008	DYNC1LI1	Q9Y6G9	Q9Y6G9	Cytoplasmic dynein 1 light intermediate chain 1	Color [DarkGray]	1	4	0	63.641	3242700000	63	28.4439	28.3518	28.2165	28.4349	28.7215	28.726	28.2188	28.4602	29.1198	29.1765	29.1512
	0.566321	0.549976	LBR	Q14739	Q14739	Lamin-B receptor	Color [DarkGray]	1	4	0	17.351	938340000	13	27.0607	26.2805	26.4282	27.5895	27.5927	27.9128	26.2232	26.2916	26.2869	NaN	25.6521
	1.55357	0.548425	PTMA	P06454	P06454	Prothymosin alpha;Prothymosin alpha, N-terminally processed;Thymosin alpha-1	Color [DarkGray]	1	4	0	91.161	53445000000	49	32.2103	32.348	32.4331	32.4365	32.593	32.6111	32.4072	32.4957	33.5907	33.2766	33.0559
	4.68781	0.548391	CPT2	P23786	P23786	Carnitine O-palmitoyltransferase 2, mitochondrial	Color [DarkGray]	1	4	0	41.212	2883700000	55	28.0696	28.2116	28.0352	28.7666	28.7458	28.6904	28.1693	28.335	28.5093	28.7623	28.8008
	2.81022	0.546733	BBS2	Q9BXC9	Q9BXC9	Bardet-Biedl syndrome 2 protein	Color [DarkGray]	1	4	0.00024808	2.7261	375160000	15	25.2644	25.0514	25.3428	25.7817	25.6515	25.8847	25.1404	25.2306	25.6104	26.1569	25.4307
	3.57008	0.545184	HIBCH	Q6NVY1	Q6NVY1	3-hydroxyisobutyryl-CoA hydrolase, mitochondrial	Color [DarkGray]	1	4	0	63.678	5265500000	59	28.8666	28.9483	29.0733	29.5393	29.5359	29.554	29.2921	29.0479	29.3947	29.6803	29.8409
	0.760858	0.545085	BTAF1	O14981	O14981	TATA-binding protein-associated factor 172	Color [DarkGray]	1	4	0	26.079	500960000	9	25.2878	26.16	25.2435	26.1454	26.1162	26.1422	26.0197	26.0181	26.2553	27.6276	25.4588
	0.629849	0.541604	C9orf170	A2RU37	A2RU37	Uncharacterized protein C9orf170	Color [DarkGray]	1	4	0.00024558	2.4367	938710000	16	27.2259	27.0988	27.0593	27.0267	27.3088	27.2354	25.1633	25.4709	26.7083	26.8259	26.5664
	2.44932	0.541186	ANXA13	P27216	P27216	Annexin A13	Color [DarkGray]	1	4	0	42.475	803990000	16	26.3114	26.2376	26.2244	26.6693	26.5861	26.5455	26.3226	26.3663	27.0829	27.3043	26.8138
	2.01984	0.541127	NUDT9	Q9BW91	Q9BW91	ADP-ribose pyrophosphatase, mitochondrial	Color [DarkGray]	1	4	0	21.223	1732000000	26	27.1175	27.4185	27.3449	27.5696	27.9371	27.8726	27.6369	27.5241	27.9765	28.5349	27.8062
	2.43639	0.541125	OGDHL	Q9ULD0	Q9ULD0	2-oxoglutarate dehydrogenase-like, mitochondrial	Color [DarkGray]	1	4	0	14.441	694740000	18	25.927	26.0827	26.1184	26.9965	26.6432	26.7682	26.4435	26.3076	26.6095	26.9604	26.3239
	0.910179	0.540753	MDP1	Q86V88	Q86V88	Magnesium-dependent phosphatase 1	Color [DarkGray]	1	4	0	18.612	521570000	17	25.1575	25.6665	25.5272	25.8601	25.9588	26.3494	25.7671	26.1146	26.6675	25.2579	27.0302
	1.02742	0.540236	SSBP1	Q04837	Q04837	Single-stranded DNA-binding protein, mitochondrial	Color [DarkGray]	1	4	0	166.81	9478600000	105	29.2559	29.6173	29.6906	29.8715	30.2107	30.3651	30.2836	30.5859	30.5411	31.1446	30.4284
	4.26289	0.540158	FLOT1	O75955	O75955	Flotillin-1	Color [DarkGray]	1	4	0	183.19	6526800000	75	29.4694	29.2934	29.3804	29.6722	29.8188	29.8305	29.3181	29.3525	30.0157	30.0957	29.9845
	0.639982	0.539946	HACD3	Q9P035	Q9P035	Very-long-chain (3R)-3-hydroxyacyl-CoA dehydratase 3	Color [DarkGray]	1	4	0	51.537	2015000000	41	27.7848	27.567	27.7663	28.6789	28.7507	28.8452	27.0608	27.0183	27.251	26.9783	27.3724
	2.82674	0.539747	NAA15	Q9BXJ9	Q9BXJ9	N-alpha-acetyltransferase 15, NatA auxiliary subunit	Color [DarkGray]	1	4	0	60.655	3398600000	47	28.5032	28.5146	28.5216	28.7842	28.9332	28.6547	28.1248	28.3644	29.2546	29.1218	28.9244
	4.12653	0.539543	GNS	P15586	P15586	N-acetylglucosamine-6-sulfatase	Color [DarkGray]	1	4	0	255.38	28731000000	161	31.2598	31.5962	31.5349	31.9927	32.0317	32.1214	31.5612	31.5963	31.8791	32.2329	32.0377
	1.07448	0.539406	IGF1R	P08069;P06213	P08069	Insulin-like growth factor 1 receptor;Insulin-like growth factor 1 receptor alpha chain;Insulin-like growth factor 1 receptor beta chain	Color [DarkGray]	1	4	0	30.076	1055500000	32	26.4956	26.5649	26.7213	26.637	26.652	26.6553	26.8072	26.7141	27.717	27.736	27.8029
	2.24965	0.53865	PPM1G	O15355	O15355	Protein phosphatase 1G	Color [DarkGray]	1	4	0	235.33	7109600000	105	29.4273	29.5464	29.6399	29.6962	29.9238	29.8037	29.3352	29.5191	30.2328	30.5533	29.9835
	0.402913	0.537108	H2AFY2	Q9P0M6	Q9P0M6	Core histone macro-H2A.2	Color [DarkGray]	1	4	0	64.707	4964800000	56	28.3725	28.1678	28.2387	30.1831	30.2809	30.4437	29.1247	29.2621	27.9557	28.277	27.8812
	5.14183	0.534684	C14orf159	Q7Z3D6	Q7Z3D6	UPF0317 protein C14orf159, mitochondrial	Color [DarkGray]	1	4	0	27.33	1000400000	32	26.6726	26.6505	26.4856	27.2119	27.2336	27.2236	26.6269	26.8583	27.1897	27.2037	27.0982
	2.18778	0.534632	C11orf54	Q9H0W9	Q9H0W9	Ester hydrolase C11orf54	Color [DarkGray]	1	4	0	64.922	3443100000	65	28.0412	28.4554	28.4386	28.884	28.8702	28.6184	28.5701	28.6796	28.9929	29.0692	29.3949
	1.67076	0.53448	EEFSEC	P57772	P57772	Selenocysteine-specific elongation factor	Color [DarkGray]	1	4	0	52.249	2015500000	35	27.7119	27.7293	27.671	27.9111	28.0433	27.923	27.5515	27.821	28.2361	29.0279	28.2472
	3.11538	0.534412	ELP3	Q9H9T3	Q9H9T3	Elongator complex protein 3	Color [DarkGray]	1	4	0	10.39	561560000	16	25.724	25.731	26.2246	26.3649	26.3673	26.3439	25.7049	25.7762	26.4509	NaN	26.3056
	2.62451	0.534145	PRPS1	P60891;P21108	P60891	Ribose-phosphate pyrophosphokinase 1	Color [DarkGray]	1	4	0	269.28	13834000000	176	30.7551	30.6543	30.5421	31.3236	31.0856	31.0011	30.273	30.2571	30.7351	30.9132	31.1241
	0.934375	0.533984	DNAJB2	P25686	P25686	DnaJ homolog subfamily B member 2	Color [DarkGray]	1	4	0	4.4298	238180000	17	24.9084	NaN	NaN	24.8404	NaN	25.0505	24.6055	24.7612	25.3844	NaN	25.8941
	1.21093	0.532151	MTX1	Q13505	Q13505	Metaxin-1	Color [DarkGray]	1	4	0	11.298	899480000	24	26.9926	26.5237	26.3825	26.7497	26.6341	26.4531	26.1667	26.4417	27.6239	27.3471	27.3937
	2.63139	0.530858	BCKDK	O14874	O14874	[3-methyl-2-oxobutanoate dehydrogenase [lipoamide]] kinase, mitochondrial	Color [DarkGray]	1	4	0	17.54	1034400000	24	26.5941	26.5137	26.6358	26.9789	26.9638	27.1838	26.8922	26.6948	27.5393	27.4651	27.0509
	1.94737	0.529842	DNAJC19	Q96DA6	Q96DA6	Mitochondrial import inner membrane translocase subunit TIM14	Color [DarkGray]	1	4	0	61.334	1402800000	23	27.5848	27.4875	26.9682	27.4916	27.4249	27.659	26.9752	26.9212	28.0289	27.8513	27.8477
	0.785759	0.529746	ALDOC	P09972	P09972	Fructose-bisphosphate aldolase C	Color [DarkGray]	1	4	0	323.31	22387000000	226	30.9748	31.0439	31.198	30.82	30.9578	30.8118	30.9528	30.9533	32.1022	32.464	32.17
	1.42891	0.529185	CSNK1A1	P48729	P48729	Casein kinase I isoform alpha	Color [DarkGray]	1	4	0	17.84	451980000	20	25.3959	25.4651	25.6224	26.3632	26.3298	26.4356	25.4112	25.7038	25.4685	25.6473	NaN
	4.39955	0.529168	RUVBL1	Q9Y265	Q9Y265	RuvB-like 1	Color [DarkGray]	1	4	0	323.31	29802000000	313	31.5369	31.7094	31.6318	31.949	32.011	31.981	31.4487	31.4688	32.158	32.1852	32.2456
	2.99862	0.529122	HSPA4	P34932	P34932	Heat shock 70 kDa protein 4	Color [DarkGray]	1	4	0	323.31	31660000000	323	31.7717	31.7847	31.7598	32.0657	32.0269	31.9476	31.5245	31.4065	32.2716	32.3466	32.4129
	4.98793	0.528378	AHCY	P23526	P23526	Adenosylhomocysteinase	Color [DarkGray]	1	4	0	323.31	57341000000	219	32.5089	32.506	32.4942	32.9536	32.9428	32.8491	32.5267	32.3037	33.1513	33.0365	33.0444
	0.816417	0.528131	SLC12A2	P55011	P55011	Solute carrier family 12 member 2	Color [DarkGray]	1	4	0	58.627	1060200000	27	27.1299	26.7523	26.8834	27.3276	27.5795	27.5742	26.7508	25.5275	26.9826	26.2427	27.115
	1.6769	0.527654	TOM1L1	O75674	O75674	TOM1-like protein 1	Color [DarkGray]	1	4	0	60.122	516630000	14	25.8022	25.9031	26.0326	26.6294	26.3235	25.9756	NaN	25.2746	26.5012	26.19	26.0647
	1.55779	0.525594	PPT1	P50897	P50897	Palmitoyl-protein thioesterase 1	Color [DarkGray]	1	4	0	101.8	3057800000	33	28.2123	28.1947	28.4199	28.2935	28.4935	28.4342	28.1939	27.9882	29.3171	28.6422	29.1839
	1.63361	0.52558	TSTD1	Q8NFU3	Q8NFU3	Thiosulfate sulfurtransferase/rhodanese-like domain-containing protein 1	Color [DarkGray]	1	4	0	22.626	3461100000	31	28.0015	28.2656	28.414	28.6507	28.8477	28.9589	28.815	28.9098	28.9744	29.3303	29.2786
	2.66067	0.523973	DUSP3	P51452	P51452	Dual specificity protein phosphatase 3	Color [DarkGray]	1	4	0	50.927	2319700000	31	28.0566	28.0715	27.9394	28.3232	28.3667	28.3216	27.7365	27.3987	28.203	28.4748	28.4978
	2.13568	0.51906	ADD2	P35612	P35612	Beta-adducin	Color [DarkGray]	1	4	0	21.936	1173100000	11	26.9993	26.9208	26.9293	27.0171	27.3104	26.9682	26.6415	26.6242	27.6	27.5161	27.6407
	3.07568	0.518813	SH3GLB2	Q9NR46	Q9NR46	Endophilin-B2	Color [DarkGray]	1	4	0	98.969	4455000000	91	28.821	28.7862	28.8698	29.0388	29.2063	29.1617	28.8236	28.8091	29.5065	29.5859	29.5453
	1.75157	0.517714	TMX1	Q9H3N1	Q9H3N1	Thioredoxin-related transmembrane protein 1	Color [DarkGray]	1	4	0	15.689	1517900000	20	27.3289	27.3132	27.332	27.4717	27.5318	27.5842	27.1652	27.2797	27.7365	28.5103	27.9745
	1.57703	0.517361	SIAE	Q9HAT2	Q9HAT2	Sialate O-acetylesterase	Color [DarkGray]	1	4	0	39.488	2705700000	28	27.598	28.268	28.4353	28.8258	28.7397	28.3039	28.0448	27.7995	28.5362	28.8084	28.065
	1.93196	0.51594	RNF7	Q9UBF6	Q9UBF6	RING-box protein 2	Color [DarkGray]	1	4	0	16.801	394340000	12	25.4473	25.2133	25.4244	25.6191	25.6233	25.8401	25.1615	25.2122	25.4154	26.3902	25.9578
	1.18878	0.515376	AAAS	Q9NRG9	Q9NRG9	Aladin	Color [DarkGray]	1	4	0	16.265	618320000	12	NaN	25.9665	26.3829	26.0455	26.7009	26.2755	25.6608	25.7626	26.0825	27.0846	26.5625
	2.22183	0.513946	PEBP1	P30086	P30086	Phosphatidylethanolamine-binding protein 1;Hippocampal cholinergic neurostimulating peptide	Color [DarkGray]	1	4	0	323.31	52024000000	223	32.1718	32.5106	32.5164	32.7138	32.7168	32.5371	32.3227	32.3821	32.9862	33.0845	33.3295
	2.31471	0.513921	AKAP8	O43823	O43823	A-kinase anchor protein 8	Color [DarkGray]	1	4	0	32.284	1149500000	26	26.8395	26.8129	26.9836	26.8677	27.3643	27.3574	26.6878	27.0421	27.5918	27.6438	27.4976
	1.48421	0.513641	NQO2	P16083	P16083	Ribosyldihydronicotinamide dehydrogenase [quinone]	Color [DarkGray]	1	4	0	68.155	3671300000	37	28.2486	28.5528	28.6492	28.6515	28.9103	28.5499	28.5869	28.7352	29.4434	29.5232	29.3307
	1.45984	0.513603	MAN2C1	Q9NTJ4	Q9NTJ4	Alpha-mannosidase 2C1	Color [DarkGray]	1	4	0	6.5517	305450000	3	24.9882	NaN	25.1979	NaN	NaN	25.4605	25.2492	25.2998	26.1036	25.874	25.3514
	2.5893	0.511189	PCBD1	P61457	P61457	Pterin-4-alpha-carbinolamine dehydratase	Color [DarkGray]	1	4	0	21.455	1293600000	21	27.1118	NaN	27.1278	27.3186	27.6044	27.4584	27.0165	27.1501	27.9767	27.5805	27.7376
	1.60414	0.50695	DCX	O43602	O43602	Neuronal migration protein doublecortin	Color [DarkGray]	1	4	0	152.8	4396200000	78	28.5663	28.6601	28.7201	28.8454	29.083	29.1476	29.0376	29.1419	29.604	29.7065	29.6065
	1.98868	0.506473	LDHB	P07195;P07864	P07195	L-lactate dehydrogenase B chain	Color [DarkGray]	1	4	0	323.31	158990000000	293	34.0155	34.1604	34.1516	34.338	34.2374	34.2397	33.9334	33.9355	34.6515	35.0662	34.7418
	1.15137	0.506241	DDAH2	O95865	O95865	N(G),N(G)-dimethylarginine dimethylaminohydrolase 2	Color [DarkGray]	1	4	0	323.31	29428000000	240	31.4351	31.5594	31.7064	31.493	31.7045	31.5271	31.5788	31.5012	32.514	32.5952	32.5408
	2.21266	0.505926	SLIRP	Q9GZT3	Q9GZT3	SRA stem-loop-interacting RNA-binding protein, mitochondrial	Color [DarkGray]	1	4	0	61.66	4378400000	69	28.7227	28.7343	28.7227	29.2133	29.3026	29.3147	28.8277	28.8829	29.0104	29.8497	29.0132
	2.43474	0.505741	PYGL	P06737	P06737	Glycogen phosphorylase, liver form	Color [DarkGray]	1	4	0	106.06	3051700000	74	28.4711	28.3699	28.3477	28.9556	28.7741	28.6729	27.9096	27.9166	28.4822	28.6245	28.7432
	4.21649	0.505589	ALDH7A1	P49419	P49419	Alpha-aminoadipic semialdehyde dehydrogenase	Color [DarkGray]	1	4	0	323.31	34701000000	332	31.6633	31.9245	31.8575	32.2684	32.1447	32.1339	31.7786	31.6736	32.3965	32.3939	32.3732
	4.35815	0.505377	PYGB	P11216	P11216	Glycogen phosphorylase, brain form	Color [DarkGray]	1	4	0	221.55	14180000000	212	30.6788	30.5026	30.5224	30.9531	31.006	30.8973	30.3055	30.3126	30.9078	31.0218	31.0326
	1.30618	0.505047	NFYC	Q13952	Q13952	Nuclear transcription factor Y subunit gamma	Color [DarkGray]	1	4	0	13.939	1363100000	22	26.8968	27.1379	27.1151	27.1851	27.0564	27.1917	27.2086	26.8564	27.664	28.1443	28.0464
	1.37414	0.504845	ALDH4A1	P30038	P30038	Delta-1-pyrroline-5-carboxylate dehydrogenase, mitochondrial	Color [DarkGray]	1	4	0	107.87	2655400000	52	27.6067	27.7691	27.9191	28.3477	28.5471	28.7193	28.42	28.6106	28.8565	28.1556	28.7933
	1.44981	0.50467	ATP6V1F	Q16864	Q16864	V-type proton ATPase subunit F	Color [DarkGray]	1	4	0	18.713	1600000000	11	27.5027	27.4533	27.5067	27.6363	28.1374	27.7824	27.2615	27.4398	27.7416	28.7501	27.5769
	1.34901	0.504127	MTFR1L	Q9H019	Q9H019	Mitochondrial fission regulator 1-like	Color [DarkGray]	1	4	0	11.643	784980000	21	26.1912	25.8917	26.2542	26.5195	26.6815	26.4263	26.4236	26.8102	26.835	27.4513	26.9962
	1.26931	0.503035	RFC5	P40937	P40937	Replication factor C subunit 5	Color [DarkGray]	1	4	0	110.47	745760000	19	26.1022	26.4003	26.3414	26.3663	26.637	26.5267	26.0788	26.3667	27.1622	27.5362	26.3371
	1.20845	0.502946	DCLK1	O15075	O15075	Serine/threonine-protein kinase DCLK1	Color [DarkGray]	1	4	0	90.642	2213500000	34	27.864	27.9334	27.5908	27.8723	28.0962	27.8419	27.9142	27.942	28.8812	29.0165	28.4028
	1.92414	0.502824	TKT	P29401	P29401	Transketolase	Color [DarkGray]	1	4	0	323.31	171270000000	633	33.9873	34.1364	34.1634	34.242	34.3215	34.3562	34.1052	34.1374	34.8306	35.1015	34.8008
	1.48473	0.500263	TIMM10B	Q9Y5J6	Q9Y5J6	Mitochondrial import inner membrane translocase subunit Tim10 B	Color [DarkGray]	1	4	0	13.158	333220000	15	24.7416	25.038	25.238	25.4319	25.6758	25.9985	25.1102	25.458	25.8512	NaN	25.1299
	1.45607	0.499154	TCTN1	Q2MV58	Q2MV58	Tectonic-1	Color [DarkGray]	1	4	0.0012008	1.9239	502600000	11	25.97	26.1988	25.8382	26.1816	26.8303	NaN	25.7279	25.8696	NaN	NaN	26.2484
	1.65114	0.497456	ABHD11	Q8NFV4	Q8NFV4	Alpha/beta hydrolase domain-containing protein 11	Color [DarkGray]	1	4	0	54.784	1875600000	43	27.3759	27.3746	27.4215	28.1234	28.0322	28.2852	27.8423	27.6286	27.9499	27.3776	28.3879
	1.29396	0.495652	PCMT1	P22061	P22061	Protein-L-isoaspartate(D-aspartate) O-methyltransferase	Color [DarkGray]	1	4	0	224.33	10075000000	104	29.7338	29.9166	29.9362	30.0477	30.0384	30.1444	30.1462	30.2307	30.949	30.8206	30.93
	0.989314	0.495442	RFC2	P35250	P35250	Replication factor C subunit 2	Color [DarkGray]	1	4	0	57.914	972560000	33	26.7325	26.7187	26.622	26.7112	26.9397	26.8819	26.5625	26.441	26.4792	28.0521	27.6004
	0.764544	0.494738	CREG1	O75629	O75629	Protein CREG1	Color [DarkGray]	1	4	0	16.351	477380000	24	25.0516	25.3877	25.8653	26.0792	26.1683	26.8737	26.0979	26.25	25.7798	NaN	NaN
	1.84829	0.494189	MRPS36	P82909	P82909	28S ribosomal protein S36, mitochondrial	Color [DarkGray]	1	4	0	56.553	1847500000	35	27.3019	27.318	27.521	27.6303	27.9336	27.8293	27.8373	27.7022	28.0914	28.4343	28.2627
	1.52318	0.493808	MARCKSL1	P49006	P49006	MARCKS-related protein	Color [DarkGray]	1	4	0	220.68	10523000000	65	29.8509	30.2285	30.1569	30.123	30.3154	30.2279	30.0328	30.1039	30.6929	31.0899	30.9612
	2.6077	0.493117	NGLY1	Q96IV0	Q96IV0	Peptide-N(4)-(N-acetyl-beta-glucosaminyl)asparagine amidase	Color [DarkGray]	1	4	0	16.236	532850000	13	25.6385	25.6598	NaN	26.4613	26.175	26.4632	26.052	25.7349	26.1188	26.2759	26.0922
	2.51897	0.492994	CSTF2	P33240	P33240	Cleavage stimulation factor subunit 2	Color [DarkGray]	1	4	0	36.389	1383600000	33	26.844	27.2294	27.358	27.3546	27.5293	27.5828	27.2062	27.1439	27.8016	27.9557	27.6718
	0.677957	0.492444	GLT8D1	Q68CQ7	Q68CQ7	Glycosyltransferase 8 domain-containing protein 1	Color [DarkGray]	1	4	0	5.627	272610000	10	25.5242	25.0635	24.4772	24.9798	24.5231	NaN	24.2058	24.3258	25.9914	24.9504	25.614
	1.29371	0.491972	NUDT5	Q9UKK9	Q9UKK9	ADP-sugar pyrophosphatase	Color [DarkGray]	1	4	0	67.47	10722000000	110	29.8512	30.0617	30.1472	30.1715	30.3583	30.1025	30.2544	30.2097	30.8134	31.2889	30.8465
	2.17058	0.491441	ERMP1	Q7Z2K6	Q7Z2K6	Endoplasmic reticulum metallopeptidase 1	Color [DarkGray]	1	4	0	32.455	1481100000	38	27.0545	27.2429	27.1591	27.4879	27.6411	27.7085	27.4898	27.3456	27.6827	28.2813	27.6976
	1.74045	0.490864	MPI	P34949	P34949	Mannose-6-phosphate isomerase	Color [DarkGray]	1	4	0	91.215	1848700000	42	27.7297	27.5058	27.4778	27.7197	27.7736	27.6415	27.4878	27.2877	28.1667	28.5707	28.0594
	2.14952	0.490155	ACOT13	Q9NPJ3	Q9NPJ3	Acyl-coenzyme A thioesterase 13;Acyl-coenzyme A thioesterase 13, N-terminally processed	Color [DarkGray]	1	4	0	56.738	2021000000	18	27.4309	27.9017	27.6568	28.0391	27.9463	28.1236	27.8851	27.5053	28.3639	28.5642	27.9596
	2.64942	0.489923	PHB2	Q99623	Q99623	Prohibitin-2	Color [DarkGray]	1	4	0	323.31	34268000000	240	31.928	31.7576	31.8019	32.3976	32.3934	32.4312	31.5455	31.6783	32.0544	32.2383	31.8783
	3.29737	0.488076	BOLA2	Q9H3K6	Q9H3K6	BolA-like protein 2	Color [DarkGray]	1	4	0	127.17	7805600000	76	29.7863	29.7654	29.7601	30.0025	30.1613	30.1367	29.5448	29.5665	30.115	30.5125	30.1082
	1.12803	0.484642	IKBKAP	O95163	O95163	Elongator complex protein 1	Color [DarkGray]	1	4	0	13.082	633670000	22	26.5474	26.1402	25.6776	26.315	26.1061	25.9463	25.7037	25.5704	26.7901	26.3734	26.944
	3.79393	0.483909	NUDC	Q9Y266	Q9Y266	Nuclear migration protein nudC	Color [DarkGray]	1	4	0	296.44	17568000000	167	30.8697	30.8984	30.9589	31.1676	31.3195	31.2716	30.6186	30.7128	31.2331	31.515	31.2668
	2.28047	0.482866	ACP1	P24666	P24666	Low molecular weight phosphotyrosine protein phosphatase	Color [DarkGray]	1	4	0	208.58	18127000000	117	30.4655	30.8044	30.9325	31.0248	31.1997	31.4176	31.0138	31.0804	31.4518	31.5653	31.3938
	3.12974	0.482741	LZTFL1	Q9NQ48	Q9NQ48	Leucine zipper transcription factor-like protein 1	Color [DarkGray]	1	4	0	131.03	8252400000	52	29.872	29.7936	29.8021	30.1005	30.2696	30.2985	29.6149	29.5975	29.9503	30.4904	30.2032
	3.02105	0.482639	HOOK1	Q9UJC3	Q9UJC3	Protein Hook homolog 1	Color [DarkGray]	1	4	0	14.903	378120000	13	25.3818	NaN	NaN	26.0913	25.9614	25.8499	25.451	25.4544	25.7992	26.0479	25.7205
	1.77224	0.482541	PECR	Q9BY49	Q9BY49	Peroxisomal trans-2-enoyl-CoA reductase	Color [DarkGray]	1	4	0	9.1314	119180000	11	23.2754	23.5557	23.8351	24.1568	24.418	24.2387	23.8898	23.7528	24.1862	NaN	23.7218
	1.34984	0.481724	GDAP1	Q8TB36	Q8TB36	Ganglioside-induced differentiation-associated protein 1	Color [DarkGray]	1	4	0	10.281	991740000	35	27.0072	26.2214	26.6808	26.8569	26.6471	26.9205	26.7631	26.5231	27.3639	27.2775	27.6593
	2.92295	0.481098	RUVBL2	Q9Y230	Q9Y230	RuvB-like 2	Color [DarkGray]	1	4	0	323.31	25979000000	220	31.5205	31.4941	31.422	31.9631	31.6873	31.8198	31.2719	31.0113	31.7319	32.0064	31.7418
	1.45569	0.481009	VCPIP1	Q96JH7	Q96JH7	Deubiquitinating protein VCIP135	Color [DarkGray]	1	4	0	12.096	917050000	17	26.4197	26.6377	26.5943	26.7979	26.747	26.9854	26.5763	26.5876	27.4599	27.6632	26.6113
	1.00385	0.480796	KRAS	P01116	P01116	GTPase KRas;GTPase KRas, N-terminally processed	Color [DarkGray]	1	4	0	17.207	682620000	11	26.043	25.9971	26.104	26.0291	26.1807	25.8974	25.9918	26.0235	26.5712	27.2319	27.1659
	1.11804	0.479847	LGALSL	Q3ZCW2	Q3ZCW2	Galectin-related protein	Color [DarkGray]	1	4	0	123.15	385880000	21	25.1499	24.9894	25.2756	25.2197	25.6886	25.2114	25.4435	25.5892	26.373	25.9386	26.1847
	0.960025	0.478226	MTTP	P55157	P55157	Microsomal triglyceride transfer protein large subunit	Color [DarkGray]	1	4	0	45.277	3334600000	48	28.6198	28.4643	28.1542	28.5678	28.7242	28.5538	28.3725	28.1355	28.2803	29.8979	28.9409
	1.60928	0.477334	DCAF7	P61962	P61962	DDB1- and CUL4-associated factor 7	Color [DarkGray]	1	4	0	35.497	2798900000	37	28.0773	28.18	28.1577	28.4124	28.2915	28.3372	28.1353	28.2766	28.9313	29.271	28.6131
	2.02954	0.47704	KIF3B	O15066;O14782	O15066	Kinesin-like protein KIF3B;Kinesin-like protein KIF3B, N-terminally processed	Color [DarkGray]	1	4	0	21.138	703850000	24	26.3694	25.9988	26.4441	26.5869	26.9495	26.726	26.1011	25.8829	26.321	26.8119	26.4226
	1.44935	0.476882	POU2F1	P14859	P14859	POU domain, class 2, transcription factor 1	Color [DarkGray]	1	4	0	20.748	365850000	16	25.4352	NaN	25.6628	25.6121	25.9572	25.6862	25.3013	NaN	26.138	26.377	25.8894
	3.91442	0.475878	SLC25A13	Q9UJS0	Q9UJS0	Calcium-binding mitochondrial carrier protein Aralar2	Color [DarkGray]	1	4	0	231.09	7180200000	152	29.5425	29.652	29.516	29.886	29.857	29.9593	29.4607	29.3752	29.9002	30.1262	30.1821
	1.7607	0.475714	PSMD6	Q15008	Q15008	26S proteasome non-ATPase regulatory subunit 6	Color [DarkGray]	1	4	0	119.95	10954000000	103	30.2375	30.133	30.2749	30.2832	30.364	30.3185	29.9137	30.097	30.7403	31.1274	30.8082
	1.17031	0.475495	SS18	Q15532	Q15532	Protein SSXT	Color [DarkGray]	1	4	0	3.2079	619850000	13	25.5605	25.8453	25.8992	25.9699	26.3475	25.9595	26.1031	26.3844	26.6514	27.0471	26.6287
	3.8206	0.474474	PPID	Q08752	Q08752	Peptidyl-prolyl cis-trans isomerase D	Color [DarkGray]	1	4	0	62.599	3692200000	66	28.5881	28.6882	28.665	29.0098	29.1168	29.0471	28.3977	28.3548	29.088	28.9729	28.8449
	3.44084	0.472424	AIFM1	O95831	O95831	Apoptosis-inducing factor 1, mitochondrial	Color [DarkGray]	1	4	0	216.03	10468000000	158	30.0111	29.8743	29.9891	30.3577	30.4339	30.4659	30.2142	30.2104	30.6767	30.6844	30.5747
	5.76681	0.472258	PHB	P35232	P35232	Prohibitin	Color [DarkGray]	1	4	0	323.31	47018000000	283	32.2899	32.2539	32.2456	32.656	32.6939	32.8116	32.142	32.2675	32.6096	32.6961	32.8052
	2.32959	0.471597	NDUFAF3	Q9BU61	Q9BU61	NADH dehydrogenase [ubiquinone] 1 alpha subcomplex assembly factor 3	Color [DarkGray]	1	4	0	25.57	1166800000	12	26.9251	27.0531	26.9629	27.282	27.2612	27.1499	26.6226	27.0052	27.4426	27.8224	27.3541
	0.833024	0.471385	C16orf13	Q96S19	Q96S19	UPF0585 protein C16orf13	Color [DarkGray]	1	4	0	22.917	1603300000	31	27.2133	26.9958	27.3371	27.6515	27.1507	27.053	27.6956	27.3567	28.4342	28.488	27.969
	2.54029	0.47028	PCYT2	Q99447	Q99447	Ethanolamine-phosphate cytidylyltransferase	Color [DarkGray]	1	4	0	14.899	564090000	11	25.7224	25.7456	25.811	26.215	NaN	26.2318	25.9229	26.1162	26.6129	26.4452	26.1645
	1.8212	0.4698	OGDH	Q02218	Q02218	2-oxoglutarate dehydrogenase, mitochondrial	Color [DarkGray]	1	4	0	183.92	6073000000	104	29.0402	29.2358	29.1652	29.5053	29.6859	29.7711	29.4877	29.5577	29.7935	30.3029	29.5438
	1.96997	0.469791	UBE2D3	P61077;P62837	P61077	Ubiquitin-conjugating enzyme E2 D3	Color [DarkGray]	1	4	0	8.664	5412500000	32	29.2337	29.1249	28.9754	29.2019	29.3944	29.2863	29.0473	28.9594	29.7282	30.0275	29.5893
	3.26221	0.469731	COPG2	Q9UBF2	Q9UBF2	Coatomer subunit gamma-2	Color [DarkGray]	1	4	0	96.04	3470300000	40	28.3984	28.5451	28.7044	28.89	28.7232	28.9053	28.2276	28.3796	29.0445	28.9309	29.0305
	1.94859	0.469532	CYFIP2	Q96F07	Q96F07	Cytoplasmic FMR1-interacting protein 2	Color [DarkGray]	1	4	0	18.776	999010000	26	26.9138	26.6431	26.7397	26.8289	27.0753	26.9384	26.4893	26.4862	27.295	27.6104	26.9955
	0.785614	0.468511	SERPINF1	P36955;CON__Q95121	P36955	Pigment epithelium-derived factor	Color [DarkGray]	1	4	0	17.289	621240000	17	25.5681	25.803	25.4428	26.2955	26.6422	26.3622	26.6378	26.3912	25.6369	27.1716	26.5142
	1.1648	0.468312	MRPS6	P82932	P82932	28S ribosomal protein S6, mitochondrial	Color [DarkGray]	1	4	0	11.153	579220000	18	25.724	25.8839	26.0925	26.4208	26.6326	26.7313	25.6998	26.2627	25.8187	NaN	NaN
	3.12324	0.46779	CTPS2	Q9NRF8	Q9NRF8	CTP synthase 2	Color [DarkGray]	1	4	0	41.058	1667500000	31	27.5729	27.4325	27.4182	27.7759	27.5926	27.9599	27.4506	27.2122	27.9182	28.0558	28.008
	0.538631	0.466529	MPP5	Q8N3R9	Q8N3R9	MAGUK p55 subfamily member 5	Color [DarkGray]	1	4	0	29.018	292100000	18	24.9458	25.0371	24.9181	24.7229	25.1302	24.8728	NaN	25.1558	26.3046	NaN	26.373
	1.23119	0.466337	VWA8	A3KMH1	A3KMH1	von Willebrand factor A domain-containing protein 8	Color [DarkGray]	1	4	0	8.7619	369270000	13	25.376	25.2391	24.9106	25.6938	25.6105	25.8375	24.8531	25.4253	24.9499	26.2004	25.4708
	0.918925	0.465225	CBX3	Q13185	Q13185	Chromobox protein homolog 3	Color [DarkGray]	1	4	0	64.386	7270900000	64	29.1166	29.3557	29.4939	29.5094	29.5392	29.5659	29.9967	29.5697	30.2404	30.8173	30.1583
	2.78543	0.465052	DNPH1	O43598	O43598	2-deoxynucleoside 5-phosphate N-hydrolase 1	Color [DarkGray]	1	4	0	71.455	8993000000	72	29.7648	29.6755	29.9615	30.3058	30.4981	30.4708	29.932	30.116	30.3401	30.4754	30.0397
	1.06119	0.464921	DAZAP1	Q96EP5	Q96EP5	DAZ-associated protein 1	Color [DarkGray]	1	4	0	105.47	1249900000	27	26.9546	26.8551	27.2764	26.9779	26.8522	27.2133	26.8576	27.0293	27.7194	27.9275	28.0667
	0.608693	0.464523	MEPCE	Q7L2J0	Q7L2J0	7SK snRNA methylphosphate capping enzyme	Color [DarkGray]	1	4	0	6.9384	357710000	15	24.895	25.0955	25.294	25.9733	25.8424	26.1206	26.2715	26.0152	NaN	NaN	NaN
	1.37742	0.463933	UBQLN1	Q9UMX0	Q9UMX0	Ubiquilin-1	Color [DarkGray]	1	4	0	240.47	8155400000	97	29.4231	29.7139	29.7249	29.6869	29.8127	29.7035	29.6305	29.752	30.4819	30.4859	30.5059
	1.54916	0.462481	IK	Q13123	Q13123	Protein Red	Color [DarkGray]	1	4	0	50.912	3522600000	46	28.6441	28.5094	28.4937	28.5267	28.6884	28.7408	28.3502	28.5155	29.1121	29.5513	29.1711
	0.97859	0.461764	MSI2	Q96DH6	Q96DH6	RNA-binding protein Musashi homolog 2	Color [DarkGray]	1	4	0	23.849	1615800000	42	27.3538	27.3537	27.7705	27.8523	27.5691	27.4117	27.2695	NaN	28.6581	27.6831	28.2175
	1.30818	0.461551	BZW1	Q7L1Q6	Q7L1Q6	Basic leucine zipper and W2 domain-containing protein 1	Color [DarkGray]	1	4	0	91.967	3329500000	46	28.5207	28.4643	28.4683	28.4975	28.5597	28.4922	28.3914	28.0444	28.8124	29.5005	29.1739
	0.58221	0.461121	PDLIM3	Q53GG5	Q53GG5	PDZ and LIM domain protein 3	Color [DarkGray]	1	4	0	12.162	714650000	11	26.2817	26.2333	26.436	26.0368	25.5483	26.1702	25.7663	25.8935	27.3118	27.6915	26.7411
	1.78278	0.460458	NAPRT	Q6XQN6	Q6XQN6	Nicotinate phosphoribosyltransferase	Color [DarkGray]	1	4	0	142.61	4216500000	86	28.3102	28.8596	28.7876	28.9334	29.1584	29.1294	28.8526	29.0007	29.5213	29.5476	29.0455
	3.12753	0.458993	PRKACG	P22612	P22612	cAMP-dependent protein kinase catalytic subunit gamma	Color [DarkGray]	1	4	0	6.0903	981910000	3	26.731	26.5833	26.7614	27.0934	27.0622	NaN	NaN	26.58	27.0846	27.0149	27.3598
	0.88544	0.458933	KIF5C	O60282;Q12840	O60282	Kinesin heavy chain isoform 5C	Color [DarkGray]	1	4	0	42.959	1534000000	38	27.9006	27.5562	27.2221	27.6155	27.5413	26.995	26.9583	26.8903	28.32	28.0926	28.0223
	2.30774	0.458909	UFC1	Q9Y3C8	Q9Y3C8	Ubiquitin-fold modifier-conjugating enzyme 1	Color [DarkGray]	1	4	0	22.727	2611800000	32	28.1136	28.2792	28.1522	28.7819	28.7224	28.6498	27.9773	27.8125	28.3692	28.4112	28.2207
	1.20432	0.458829	ATAD1	Q8NBU5	Q8NBU5	ATPase family AAA domain-containing protein 1	Color [DarkGray]	1	4	0	15.708	580570000	16	26.3309	25.9357	25.9121	26.1971	25.9289	25.9968	25.7462	25.4601	26.3241	26.6415	26.9264
	0.971786	0.458534	ENSA	O43768	O43768	Alpha-endosulfine	Color [DarkGray]	1	4	0	41.511	3848400000	37	28.2095	28.6953	28.52	28.6012	28.7228	28.8203	28.8255	28.9534	29.3794	29.9506	29.1213
	1.06096	0.457961	MLLT11	Q13015	Q13015	Protein AF1q	Color [DarkGray]	1	4	0	52.861	318650000	17	24.7396	25.1107	25.335	25.1197	25.488	25.0351	24.8534	25.1204	26.2144	NaN	25.5918
	1.11201	0.456156	RBP1	P09455	P09455	Retinol-binding protein 1	Color [DarkGray]	1	4	0	303.24	51401000000	145	32.0931	32.2554	32.347	32.7031	32.3196	32.3625	32.614	32.3666	33.258	32.6213	33.4838
	2.86798	0.456008	PEX5	P50542	P50542	Peroxisomal targeting signal 1 receptor	Color [DarkGray]	1	4	0	15.864	894940000	21	26.551	26.5379	26.7015	26.8365	26.9343	27.0532	26.6074	26.3644	26.8559	27.0105	27.3602
	3.5709	0.455869	DIS3L2	Q8IYB7	Q8IYB7	DIS3-like exonuclease 2	Color [DarkGray]	1	4	0	19.964	1387600000	34	27.1255	27.1842	27.279	27.3154	27.68	27.64	27.1747	26.9704	27.6237	27.6755	27.6814
	3.24958	0.455159	AKR7A2	O43488;Q8NHP1;O95154	O43488	Aflatoxin B1 aldehyde reductase member 2	Color [DarkGray]	1	4	0	183.44	14787000000	124	30.3892	30.6142	30.6845	31.0367	30.992	30.9359	30.7705	30.4784	30.9847	31.3132	30.9925
	3.53375	0.4551	SSB	P05455	P05455	Lupus La protein	Color [DarkGray]	1	4	0	323.31	16037000000	203	30.8637	30.781	30.6594	30.9927	31.1506	31.0947	30.4264	30.6929	31.1585	31.2923	31.1499
	3.99862	0.45488	PIN1	Q13526;O15428	Q13526	Peptidyl-prolyl cis-trans isomerase NIMA-interacting 1	Color [DarkGray]	1	4	0	71.741	5944300000	88	29.0561	29.2817	29.3796	29.6488	29.8175	29.8408	29.2804	29.3123	29.6654	29.7626	29.5664
	2.66102	0.454541	STXBP4	Q6ZWJ1	Q6ZWJ1	Syntaxin-binding protein 4	Color [DarkGray]	1	4	0.0048837	1.0989	534900000	6	25.8781	25.9845	25.8877	26.256	26.3831	26.6867	26.0348	26.1381	NaN	26.4309	NaN
	1.51551	0.454525	LSM14B	Q9BX40	Q9BX40	Protein LSM14 homolog B	Color [DarkGray]	1	4	0	21.949	365030000	9	25.7826	25.8351	25.4777	26.0659	26.0187	26.0433	25.1714	25.6735	NaN	NaN	NaN
	3.61176	0.454414	GMPS	P49915	P49915	GMP synthase [glutamine-hydrolyzing]	Color [DarkGray]	1	4	0	288.52	19482000000	232	31.005	31.0501	31.0532	31.2775	31.3167	31.3193	30.8822	30.8015	31.4116	31.642	31.5097
	1.8537	0.453242	CPSF7	Q8N684	Q8N684	Cleavage and polyadenylation specificity factor subunit 7	Color [DarkGray]	1	4	0	106.91	2557100000	33	27.9795	28.3029	27.934	28.2281	28.2389	28.3326	28.0241	27.9435	28.6349	29.0139	28.4917
	0.824925	0.453136	DRG1	Q9Y295	Q9Y295	Developmentally-regulated GTP-binding protein 1	Color [DarkGray]	1	4	0	18.719	986170000	38	27.2833	26.9924	26.7633	26.9552	26.7482	26.6626	25.8812	26.0397	27.1315	27.1996	27.5736
	3.73086	0.453018	HSPE1	P61604	P61604	10 kDa heat shock protein, mitochondrial	Color [DarkGray]	1	4	0	293.05	87631000000	328	33.1325	33.207	33.2262	33.4027	33.5297	33.5014	33.0745	33.1601	33.7158	33.7963	33.7325
	2.18703	0.452989	FDXR	P22570	P22570	NADPH:adrenodoxin oxidoreductase, mitochondrial	Color [DarkGray]	1	4	0	102.96	5223300000	86	29.1061	28.976	28.9702	29.6976	29.8248	29.8144	29.1676	29.2364	29.3801	29.2348	29.3137
	0.540656	0.452607	PRKAG1	P54619	P54619	5-AMP-activated protein kinase subunit gamma-1	Color [DarkGray]	1	4	0	75.345	402950000	18	24.7789	24.8542	24.9871	25.0277	24.9735	25.3361	25.847	25.9651	26.0081	26.4746	26.6143
	1.10958	0.451874	GRIPAP1	Q4V328	Q4V328	GRIP1-associated protein 1	Color [DarkGray]	1	4	0	43.971	4006900000	23	29.0146	28.9487	28.872	28.8577	29.0464	28.7283	28.1313	28.0724	29.549	29.027	29.1496
	1.42628	0.451602	CACNA2D2	Q9NY47	Q9NY47	Voltage-dependent calcium channel subunit alpha-2/delta-2;Voltage-dependent calcium channel subunit alpha-2-2;Voltage-dependent calcium channel subunit delta-2	Color [DarkGray]	1	4	0	10.38	391590000	4	NaN	25.4704	25.5547	25.7144	25.5958	25.6112	25.2829	25.2541	25.9505	26.4792	25.7017
	1.06405	0.450922	TMED5	Q9Y3A6	Q9Y3A6	Transmembrane emp24 domain-containing protein 5	Color [DarkGray]	1	4	0	3.4571	672880000	9	26.4625	26.4404	26.3912	NaN	26.5831	NaN	NaN	NaN	27.0098	27.3291	26.6072
	1.76174	0.450906	GALT	P07902	P07902	Galactose-1-phosphate uridylyltransferase	Color [DarkGray]	1	4	0	43.353	2230600000	34	27.6444	27.5843	27.7968	27.9729	28.1374	28.1594	28.1643	28.1021	28.5545	28.5382	28.4934
	1.84934	0.450846	B3GAT3	O94766;Q9NPZ5	O94766	Galactosylgalactosylxylosylprotein 3-beta-glucuronosyltransferase 3	Color [DarkGray]	1	4	0	20.052	550860000	18	26.0679	25.7346	25.8043	26.3422	25.8446	26.4044	25.5278	25.6989	25.912	26.2656	26.5366
	0.541847	0.450712	PLEKHA7	Q6IQ23	Q6IQ23	Pleckstrin homology domain-containing family A member 7	Color [DarkGray]	1	4	0	21.743	1589900000	14	27.7171	27.2909	27.1471	27.6842	28.4512	28.3612	26.8553	26.8033	26.9208	26.3772	27.8861
	1.44004	0.450624	NOVA2	Q9UNW9	Q9UNW9	RNA-binding protein Nova-2	Color [DarkGray]	1	4	0	54.619	2126200000	29	27.8984	27.8988	27.6195	27.7518	27.881	27.9345	27.4269	27.7525	28.6746	28.3778	28.3994
	3.1179	0.450134	MTCH2	Q9Y6C9	Q9Y6C9	Mitochondrial carrier homolog 2	Color [DarkGray]	1	4	0	131.39	8199100000	76	29.6002	29.8998	29.7986	30.357	30.3462	30.0932	29.6911	29.5811	30.1802	30.0313	29.9779
	1.06139	0.449259	TARS2	Q9BW92	Q9BW92	Threonine--tRNA ligase, mitochondrial	Color [DarkGray]	1	4	0	9.7952	255680000	8	24.2573	25.0762	24.9916	25.2727	25.3478	24.8299	24.9162	24.0459	25.0681	25.0149	NaN
	1.13335	0.449209	RPA1	P27694	P27694	Replication protein A 70 kDa DNA-binding subunit;Replication protein A 70 kDa DNA-binding subunit, N-terminally processed	Color [DarkGray]	1	4	0	210	5764600000	92	29.3079	29.2919	29.1694	29.1726	29.2124	29.3052	29.0637	29.1574	29.933	30.3391	29.9214
	1.84425	0.449066	FIS1	Q9Y3D6	Q9Y3D6	Mitochondrial fission 1 protein	Color [DarkGray]	1	4	0	44.979	1247400000	23	27.0131	27.0282	26.9659	27.2882	27.5156	27.345	27.3396	27.3288	27.5541	28.0663	27.7359
	3.35676	0.448896	HNRNPF	P52597	P52597	Heterogeneous nuclear ribonucleoprotein F;Heterogeneous nuclear ribonucleoprotein F, N-terminally processed	Color [DarkGray]	1	4	0	311.99	16046000000	215	30.7674	30.6498	30.7535	31.0825	30.9948	31.1112	30.6167	30.7125	31.0477	31.485	31.1721
	2.74659	0.448369	TMEM30A	Q9NV96;Q3MIR4	Q9NV96	Cell cycle control protein 50A	Color [DarkGray]	1	4	0	11.19	1089400000	12	26.6885	26.9906	26.6909	27.2337	27.26	27.3325	26.9659	26.9453	27.6195	27.3173	27.0647
	4.27094	0.448079	PGLS	O95336	O95336	6-phosphogluconolactonase	Color [DarkGray]	1	4	0	323.31	28108000000	205	31.3479	31.5761	31.592	31.806	31.9895	31.9655	31.4838	31.6209	32.1074	31.9989	31.9658
	1.80135	0.448002	CAPS	Q13938	Q13938	Calcyphosin	Color [DarkGray]	1	4	0	89.501	6178400000	88	29.0503	29.3091	29.1924	29.966	30.0726	29.9724	29.4261	29.4624	29.5374	29.4199	29.4481
	1.87895	0.447759	PPP6R1	Q9UPN7	Q9UPN7	Serine/threonine-protein phosphatase 6 regulatory subunit 1	Color [DarkGray]	1	4	0	43.06	985590000	25	26.3138	26.7753	26.6096	26.9355	27.1151	27.0123	26.8148	26.6971	27.0304	27.6044	26.8415
	2.02467	0.447659	HNRNPAB	Q99729	Q99729	Heterogeneous nuclear ribonucleoprotein A/B	Color [DarkGray]	1	4	0	152.4	12123000000	151	30.4582	30.4053	30.3815	30.4744	30.6206	30.4668	29.9809	30.2068	31.0086	30.8498	30.9848
	1.91043	0.447329	VARS	P26640	P26640	Valine--tRNA ligase	Color [DarkGray]	1	4	0	218.14	11916000000	189	30.1639	30.354	30.236	30.385	30.5752	30.591	30.3255	30.3112	30.8856	31.2661	30.6497
	0.629247	0.447246	HINT2	Q9BX68	Q9BX68	Histidine triad nucleotide-binding protein 2, mitochondrial	Color [DarkGray]	1	4	0	79.61	805540000	19	25.8859	25.8707	26.6101	26.4493	25.9461	26.4295	26.6139	26.8938	27.1371	27.7242	27.2464
	2.8518	0.446423	DNAJC7	Q99615	Q99615	DnaJ homolog subfamily C member 7	Color [DarkGray]	1	4	0	28.048	1262600000	23	26.966	27.0749	26.9946	27.3401	27.5625	27.4889	26.762	27.2552	27.3923	27.281	27.677
	1.64992	0.445648	SRSF9	Q13242	Q13242	Serine/arginine-rich splicing factor 9	Color [DarkGray]	1	4	0	93.603	12301000000	149	30.5591	30.4148	30.3894	30.4417	30.5215	30.5138	30.0596	30.1898	30.9268	31.1612	31.0439
	3.22182	0.445362	EIF4A2	Q14240	Q14240	Eukaryotic initiation factor 4A-II;Eukaryotic initiation factor 4A-II, N-terminally processed	Color [DarkGray]	1	4	0	96.356	13405000000	105	30.5092	30.5417	30.4922	30.9071	30.8043	30.9372	30.3171	30.2467	30.6459	31.0954	30.8105
	0.176084	0.443806	H1FX	Q92522	Q92522	Histone H1x	Color [DarkGray]	1	4	0	83.138	8551700000	94	28.2237	27.5665	27.8361	30.9697	31.0971	30.9267	30.9134	31.019	28.3901	28.1878	27.7617
	3.00062	0.443079	EFTUD1	Q7Z2Z2	Q7Z2Z2	Elongation factor Tu GTP-binding domain-containing protein 1	Color [DarkGray]	1	4	0	60.104	1328100000	37	26.9052	27.0907	27.1684	27.3827	27.4808	27.2965	27.1352	26.9552	27.8187	27.4719	27.5134
	1.95479	0.441546	MCCC2	Q9HCC0	Q9HCC0	Methylcrotonoyl-CoA carboxylase beta chain, mitochondrial	Color [DarkGray]	1	4	0	134.67	4380200000	89	28.8748	29.0009	28.9451	29.456	29.3568	29.3913	28.6567	28.4471	28.9988	29.2623	28.8935
	1.13411	0.441532	LRSAM1	Q6UWE0	Q6UWE0	E3 ubiquitin-protein ligase LRSAM1	Color [DarkGray]	1	4	0	6.6363	1975600000	15	27.835	27.418	27.8296	27.6705	27.9455	28.2138	27.8173	27.8143	28.2503	29.0088	28.0175
	2.23403	0.440978	MOCS3	O95396	O95396	Adenylyltransferase and sulfurtransferase MOCS3;Molybdopterin-synthase adenylyltransferase;Molybdopterin-synthase sulfurtransferase	Color [DarkGray]	1	4	0	4.5445	415400000	5	25.4591	25.5901	25.5485	26.1004	25.7698	26.0666	25.3956	25.8479	NaN	NaN	26.1001
	2.05456	0.440748	CDC42SE2	Q9NRR3	Q9NRR3	CDC42 small effector protein 2	Color [DarkGray]	1	4	0	46.359	455240000	19	25.4997	25.4937	25.6591	25.8812	26.1747	26.2209	25.9037	NaN	26.1825	25.7696	26.25
	1.97677	0.440667	PNPT1	Q8TCS8	Q8TCS8	Polyribonucleotide nucleotidyltransferase 1, mitochondrial	Color [DarkGray]	1	4	0	36.095	2910300000	45	27.9984	28.1578	28.145	28.4368	28.5951	28.6563	28.3715	28.4514	28.5625	29.1654	28.5767
	1.66796	0.439466	CETN2	P41208;Q12798	P41208	Centrin-2	Color [DarkGray]	1	4	0	151.67	3999200000	53	28.668	28.861	28.8509	29.2401	29.4094	29.201	28.3695	28.424	28.6087	28.9072	29.0784
	1.58397	0.438959	ATXN3	P54252	P54252	Ataxin-3	Color [DarkGray]	1	4	0	32.5	916650000	16	26.5556	26.6713	26.5545	26.6849	26.6362	26.8113	26.5774	26.5636	27.4109	27.4529	27.1446
	2.98359	0.438402	OCIAD1	Q9NX40	Q9NX40	OCIA domain-containing protein 1	Color [DarkGray]	1	4	0	29.097	3419200000	51	28.6011	28.4495	28.4973	28.9456	29.0622	29.1518	28.3432	28.483	28.7284	28.6686	28.9227
	1.10283	0.438369	LRRC40	Q9H9A6	Q9H9A6	Leucine-rich repeat-containing protein 40	Color [DarkGray]	1	4	0	28.917	1758100000	28	27.5248	27.6719	27.5283	27.6007	27.5156	27.4733	27.358	27.3055	27.9533	28.5975	28.356
	3.87532	0.436969	BDH2	Q9BUT1	Q9BUT1	3-hydroxybutyrate dehydrogenase type 2	Color [DarkGray]	1	4	0	145.68	13528000000	82	30.3805	30.6201	30.5238	30.8662	30.8898	30.9048	30.438	30.3214	31.0991	30.8169	30.7857
	3.30335	0.436908	SCAMP1	O15126	O15126	Secretory carrier-associated membrane protein 1	Color [DarkGray]	1	4	0	87.177	2157000000	33	27.8821	27.7432	27.8033	28.2841	28.3879	28.3957	27.7638	27.6964	28.1345	27.9576	28.1283
	2.04113	0.436263	ALDH6A1	Q02252	Q02252	Methylmalonate-semialdehyde dehydrogenase [acylating], mitochondrial	Color [DarkGray]	1	4	0	221.5	12179000000	147	30.0044	30.3018	30.2499	30.7242	30.8366	30.8175	30.4503	30.4966	30.8176	30.2798	30.9454
	1.51285	0.43599	METAP1	P53582	P53582	Methionine aminopeptidase 1	Color [DarkGray]	1	4	0	51.209	1785200000	35	27.4641	27.4352	27.5039	27.5673	27.6642	27.6932	27.6205	27.658	28.2278	28.3325	28.349
	1.9957	0.435965	PPP1R2;PPP1R2P3	P41236;Q6NXS1	P41236;Q6NXS1	Protein phosphatase inhibitor 2;Protein phosphatase inhibitor 2-like protein 3	Color [DarkGray]	1	4	0	27.875	2178300000	31	27.8873	28.0537	28.0053	27.9764	28.0228	28.4616	27.5558	27.8479	28.3801	28.5057	28.4891
	2.1546	0.43592	GOT1	P17174	P17174	Aspartate aminotransferase, cytoplasmic	Color [DarkGray]	1	4	0	323.31	22374000000	232	30.9729	31.2121	31.2122	31.4473	31.4664	31.4484	31.3768	31.3177	31.7916	31.7368	32.035
	2.31173	0.435744	PRPSAP2	O60256	O60256	Phosphoribosyl pyrophosphate synthase-associated protein 2	Color [DarkGray]	1	4	0	187.1	6787000000	135	29.549	29.4828	29.3549	29.6736	29.6602	29.8093	29.5301	29.4046	30.0275	30.3228	29.9067
	0.976339	0.435423	PDE4DIP	Q5VU43	Q5VU43	Myomegalin	Color [DarkGray]	1	4	0	27.775	1771800000	24	28.2038	27.7221	27.3162	28.1588	28.4649	28.3521	27.8589	27.4038	27.5633	28.6089	27.6705
	2.16593	0.435324	TRA2B	P62995	P62995	Transformer-2 protein homolog beta	Color [DarkGray]	1	4	0	72.308	5372100000	77	29.3878	29.1357	29.1697	29.2266	29.7236	29.5787	29.0251	29.263	29.5648	29.9777	29.7179
	2.37584	0.433927	DAPK3	O43293	O43293	Death-associated protein kinase 3	Color [DarkGray]	1	4	0	12.896	2553200000	14	28.3836	28.223	28.0129	28.447	28.4623	28.4302	28.0677	28.2965	28.7094	28.907	28.8281
	0.865556	0.431403	PLAA	Q9Y263	Q9Y263	Phospholipase A-2-activating protein	Color [DarkGray]	1	4	0	14.465	1460500000	25	27.405	26.8757	27.6052	27.0739	27.1211	27.2788	26.8904	26.9344	27.6745	28.2841	28.009
	1.2238	0.430123	RPA2	P15927	P15927	Replication protein A 32 kDa subunit	Color [DarkGray]	1	4	0	236.22	4857800000	78	28.8962	29.0884	29.103	28.9745	28.9764	29.1584	28.8234	28.9425	29.5251	29.9712	29.7993
	1.12916	0.430029	ITGAV	P06756	P06756	Integrin alpha-V;Integrin alpha-V heavy chain;Integrin alpha-V light chain	Color [DarkGray]	1	4	0	75.866	1226200000	22	26.8992	26.9127	27.0267	26.8926	27.2226	26.956	26.8541	27.2268	27.649	27.962	27.8014
	1.3554	0.429788	RBM4B	Q9BQ04	Q9BQ04	RNA-binding protein 4B	Color [DarkGray]	1	4	0	106.74	507500000	30	25.9056	25.7958	26.1109	25.9103	26.2162	26.0552	25.8027	25.0943	26.4009	26.4453	26.0019
	1.40475	0.429657	RPS27A;UBA52;UBB;UBC	P62979;P62987;P0CG47;P0CG48	P62979;P62987;P0CG47;P0CG48	Ubiquitin-40S ribosomal protein S27a;Ubiquitin;40S ribosomal protein S27a;Ubiquitin-60S ribosomal protein L40;Ubiquitin;60S ribosomal protein L40;Polyubiquitin-B;Ubiquitin;Polyubiquitin-C;Ubiquitin	Color [DarkGray]	1	4	0	280.95	44972000000	229	32.1783	31.987	31.9866	32.252	32.6189	32.7364	32.2073	32.7371	32.4216	33.0441	32.8206
	2.43064	0.429133	ECI2	O75521	O75521	Enoyl-CoA delta isomerase 2, mitochondrial	Color [DarkGray]	1	4	0	204.45	4384400000	92	28.6818	28.6898	28.8734	29.1123	29.131	29.1414	28.9134	28.9568	29.3488	29.654	29.1256
	1.82725	0.428918	APOOL	Q6UXV4	Q6UXV4	MICOS complex subunit MIC27	Color [DarkGray]	1	4	0	9.2464	500690000	11	25.6956	25.5839	25.6786	26.3147	26.4213	26.2367	25.7424	25.6489	26.0374	26.041	25.5418
	0.718007	0.42863	OLA1	Q9NTK5	Q9NTK5	Obg-like ATPase 1	Color [DarkGray]	1	4	0	64.214	3617700000	61	29.0327	28.5681	28.6196	28.6105	28.4213	28.5512	28.2347	27.8162	28.908	28.9078	29.8985
	0.552074	0.428582	TUBGCP2	Q9BSJ2	Q9BSJ2	Gamma-tubulin complex component 2	Color [DarkGray]	1	4	0	13.057	377250000	13	25.6989	25.0236	25.0221	25.146	25.1609	25.0239	24.7387	25.1273	25.1167	26.9753	25.8815
	1.52702	0.428032	ABCB6	Q9NP58	Q9NP58	ATP-binding cassette sub-family B member 6, mitochondrial	Color [DarkGray]	1	4	0	71.281	333610000	17	25.0807	24.9733	25.0832	25.4656	25.4191	25.4371	25.0042	25.3009	26.0193	24.9908	25.7669
	1.52432	0.427763	HINT1	P49773	P49773	Histidine triad nucleotide-binding protein 1	Color [DarkGray]	1	4	0	323.31	101410000000	233	33.1231	33.3735	33.4552	33.4524	33.6893	33.7145	33.3719	33.4364	33.5007	34.4037	33.9182
	1.19915	0.427762	AGRN	O00468	O00468	Agrin;Agrin N-terminal 110 kDa subunit;Agrin C-terminal 110 kDa subunit;Agrin C-terminal 90 kDa fragment;Agrin C-terminal 22 kDa fragment	Color [DarkGray]	1	4	0	147.48	4856300000	94	28.819	29.0686	29.1774	28.9328	29.0516	29.0549	28.8441	28.9388	29.7998	29.852	29.6929
	2.57662	0.426248	SCCPDH	Q8NBX0	Q8NBX0	Saccharopine dehydrogenase-like oxidoreductase	Color [DarkGray]	1	4	0	115.09	8479100000	100	29.706	29.6532	29.8009	30.2489	30.3774	30.4342	29.7669	29.9227	30.2281	29.9773	29.9111
	2.43346	0.424624	SORBS2	O94875	O94875	Sorbin and SH3 domain-containing protein 2	Color [DarkGray]	1	4	0	7.6162	688710000	7	NaN	26.2705	26.288	26.5327	26.7764	26.8285	26.4705	NaN	26.7002	26.7768	26.9914
	1.10694	0.424205	SMARCB1	Q12824	Q12824	SWI/SNF-related matrix-associated actin-dependent regulator of chromatin subfamily B member 1	Color [DarkGray]	1	4	0	25.544	435890000	11	25.5466	25.4248	25.6624	26.2843	26.2684	26.03	26.1091	26.1073	NaN	NaN	NaN
	1.05157	0.424151	PBRM1	Q86U86	Q86U86	Protein polybromo-1	Color [DarkGray]	1	4	0	16.222	300350000	12	25.0003	NaN	25.2359	25.5731	26.0173	25.8282	25.0653	24.8393	25.1278	25.0087	25.2009
	2.84576	0.423852	MIA3	Q5JRA6	Q5JRA6	Melanoma inhibitory activity protein 3	Color [DarkGray]	1	4	0	50.926	2131500000	35	27.6214	27.8711	27.7691	27.9883	28.2249	28.2482	27.8734	27.8864	28.2672	28.5297	28.1105
	1.28296	0.423776	UBE2V2	Q15819	Q15819	Ubiquitin-conjugating enzyme E2 variant 2	Color [DarkGray]	1	4	0	127.59	12355000000	93	30.1268	30.3387	30.4189	30.4025	30.4771	30.3116	30.3486	30.446	31.0439	31.2198	31.1025
	2.18676	0.423042	GCLC	P48506	P48506	Glutamate--cysteine ligase catalytic subunit	Color [DarkGray]	1	4	0	31.393	2313700000	31	27.8377	27.9056	27.9127	28.2104	28.2788	28.1874	27.956	27.899	28.1669	28.8565	28.2513
	1.6841	0.422744	CNDP2	Q96KP4	Q96KP4	Cytosolic non-specific dipeptidase	Color [DarkGray]	1	4	0	256.42	14015000000	201	30.5453	30.4925	30.5102	30.5891	30.6449	30.7091	30.5326	30.5118	31.096	31.3515	31.2568
	1.83757	0.421604	BAG5	Q9UL15	Q9UL15	BAG family molecular chaperone regulator 5	Color [DarkGray]	1	4	0	39.42	661950000	16	25.9039	26.5127	26.0275	26.2378	26.3368	26.469	26.0827	25.8777	26.58	26.8333	26.5582
	1.28896	0.421318	AKAP8L	Q9ULX6	Q9ULX6	A-kinase anchor protein 8-like	Color [DarkGray]	1	4	0	40.167	1401100000	32	26.9663	27.1354	27.2264	27.2198	27.3984	27.4866	27.3173	27.5388	28.0332	28.1615	27.6492
	1.11587	0.420285	ARL2	P36404	P36404	ADP-ribosylation factor-like protein 2	Color [DarkGray]	1	4	0	12.474	508230000	5	25.7888	25.8991	26.0448	26.577	25.9658	26.6266	25.58	25.811	25.8106	NaN	NaN
	0.90491	0.420022	BRK1	Q8WUW1	Q8WUW1	Protein BRICK1	Color [DarkGray]	1	4	0	12.715	1715800000	17	27.1843	27.4481	27.4873	27.5647	27.7783	27.5299	27.7934	27.4917	27.8682	28.7637	NaN
	2.19706	0.419841	EIF2B2	P49770	P49770	Translation initiation factor eIF-2B subunit beta	Color [DarkGray]	1	4	0	34.757	924020000	36	26.5267	26.6235	26.6877	26.7599	26.8973	26.8888	26.6182	26.6101	26.9576	27.4359	27.259
	0.223811	0.419386	RPL27A	P46776	P46776	60S ribosomal protein L27a	Color [DarkGray]	1	4	0	64.153	11525000000	81	29.1422	29.2012	29.1996	31.4042	31.6318	31.7308	30.7334	30.6645	28.8642	29.0542	28.5603
	1.44183	0.419048	RBBP4	Q09028	Q09028	Histone-binding protein RBBP4	Color [DarkGray]	1	4	0	323.31	21649000000	219	30.9498	31.2995	31.2105	31.1715	31.357	31.266	31.0993	31.0757	31.5125	31.9692	31.9999
	1.67575	0.418616	CLNS1A	P54105	P54105	Methylosome subunit pICln	Color [DarkGray]	1	4	0	166.41	3862000000	38	28.2628	28.7997	28.8219	28.7129	28.9606	28.9249	28.6629	28.7757	29.1946	29.3313	29.3749
	0.885533	0.418154	ZC3HC1	Q86WB0	Q86WB0	Nuclear-interacting partner of ALK	Color [DarkGray]	1	4	0	37.575	1091700000	23	26.8887	26.7669	26.76	26.808	26.8097	26.8263	26.5337	27.2066	27.7362	27.947	27.3687
	3.1234	0.416498	AHCYL1	O43865	O43865	Putative adenosylhomocysteinase 2	Color [DarkGray]	1	4	0	93.495	8879500000	110	29.9066	29.8743	29.7977	30.3336	30.4721	30.3736	29.7318	29.846	30.2027	30.035	30.0698
	2.24111	0.41591	SNTB1	Q13884	Q13884	Beta-1-syntrophin	Color [DarkGray]	1	4	0	54.283	3057200000	57	28.1815	28.376	28.24	28.8936	28.7671	28.9187	28.4858	28.6149	28.7313	29.0178	28.4449
	2.61457	0.414728	MYO6	Q9UM54	Q9UM54	Unconventional myosin-VI	Color [DarkGray]	1	4	0	209.01	4327100000	114	28.9525	28.915	28.7717	29.116	29.1323	29.0637	28.7429	28.6999	29.2643	29.6069	29.2036
	4.93168	0.414525	DLST	P36957	P36957	Dihydrolipoyllysine-residue succinyltransferase component of 2-oxoglutarate dehydrogenase complex, mitochondrial	Color [DarkGray]	1	4	0	151.28	11954000000	169	30.2162	30.2376	30.2623	30.6773	30.6089	30.6869	30.3455	30.2544	30.6648	30.5747	30.8536
	2.10307	0.414514	NADSYN1	Q6IA69	Q6IA69	Glutamine-dependent NAD(+) synthetase	Color [DarkGray]	1	4	0	4.272	233560000	17	24.6385	24.6882	24.5444	24.9047	24.9346	24.801	24.5829	24.6326	25.4634	NaN	25.0553
	0.953227	0.413373	ENO1	P06733	P06733	Alpha-enolase	Color [DarkGray]	1	4	0	323.31	853510000000	1214	36.4002	36.5491	36.5241	36.3951	36.4386	36.4724	36.4519	36.4367	37.2223	37.6067	37.1794
	1.08245	0.413222	WDR18	Q9BV38	Q9BV38	WD repeat-containing protein 18	Color [DarkGray]	1	4	0	49.903	3141000000	51	28.5293	28.455	28.419	28.3589	28.5782	28.2019	28.0281	28.0918	28.9844	29.3436	28.8402
	1.1023	0.413054	MAOB	P27338	P27338	Amine oxidase [flavin-containing] B	Color [DarkGray]	1	4	0	80.286	2810600000	60	28.1486	28.2518	28.2082	28.9043	28.9696	28.9663	28.1138	27.9333	28.0009	28.1743	28.2497
	2.37689	0.412541	GAPDH	P04406;O14556	P04406	Glyceraldehyde-3-phosphate dehydrogenase	Color [DarkGray]	1	4	0	323.31	511910000000	833	35.7069	35.8883	35.8068	35.943	36.0103	36.0171	35.6351	35.6304	36.2693	36.5277	36.1088
	2.08889	0.412067	SLC25A22	Q9H936;Q9H1K4	Q9H936	Mitochondrial glutamate carrier 1	Color [DarkGray]	1	4	0	140.14	7421400000	42	29.7058	29.5246	29.4309	29.8985	30.2828	30.1556	29.6815	29.701	30.2082	29.617	29.9628
	1.40642	0.412032	TP53BP2	Q13625	Q13625	Apoptosis-stimulating of p53 protein 2	Color [DarkGray]	1	4	0	8.5847	395810000	8	25.3116	25.2888	25.5633	25.3748	25.9119	25.7852	NaN	25.5988	25.9272	26.3149	25.802
	2.88061	0.411135	APEH	P13798	P13798	Acylamino-acid-releasing enzyme	Color [DarkGray]	1	4	0	255.91	14859000000	145	30.4792	30.5638	30.641	30.8801	30.9471	30.9811	30.7745	30.7204	31.2357	30.956	31.2817
	1.57935	0.410983	PMPCA	Q10713	Q10713	Mitochondrial-processing peptidase subunit alpha	Color [DarkGray]	1	4	0	119.95	2380600000	37	27.6525	27.9522	27.8905	27.9474	28.3272	28.1178	28.027	28.0964	28.3352	28.8514	28.4291
	0.762897	0.410976	TBC1D15	Q8TC07	Q8TC07	TBC1 domain family member 15	Color [DarkGray]	1	4	0	9.457	337920000	8	24.9432	NaN	25.3131	25.1511	NaN	25.1066	25.1462	NaN	26.093	25.822	25.5531
	2.28979	0.410129	DDB1	Q16531	Q16531	DNA damage-binding protein 1	Color [DarkGray]	1	4	0	313.21	11131000000	165	30.3811	30.3011	30.2925	30.4167	30.4106	30.521	29.9653	29.9755	30.7465	30.636	30.8285
	0.849954	0.409919	SPAG7	O75391	O75391	Sperm-associated antigen 7	Color [DarkGray]	1	4	0	60.805	548770000	10	25.5219	25.9725	25.6883	25.774	26.0787	26.1776	25.8794	26.3993	26.4925	27.1588	26.1318
	1.14219	0.409357	PRKRA	O75569	O75569	Interferon-inducible double-stranded RNA-dependent protein kinase activator A	Color [DarkGray]	1	4	0	68.091	5630900000	68	29.351	29.3457	29.0743	29.5153	29.3301	29.0651	29.0428	29.2676	29.6962	30.2775	29.8696
	0.730255	0.408992	IFT140	Q96RY7	Q96RY7	Intraflagellar transport protein 140 homolog	Color [DarkGray]	1	4	0	28.122	756480000	27	26.5033	26.3676	26.5742	27.1698	27.245	27.2425	NaN	26.2381	26.201	NaN	26.2906
	0.845575	0.407587	FABP5	Q01469;A8MUU1	Q01469	Fatty acid-binding protein, epidermal	Color [DarkGray]	1	4	0	288.86	17092000000	128	30.9211	31.1575	31.1134	31.2027	30.9991	30.8012	30.9438	29.9617	31.137	31.4096	31.8128
	2.72473	0.406941	FUBP1	Q96AE4	Q96AE4	Far upstream element-binding protein 1	Color [DarkGray]	1	4	0	323.31	22861000000	255	31.2246	31.3964	31.3229	31.534	31.4544	31.4655	31.0616	31.0903	31.8382	31.7089	31.7556
	1.62781	0.406495	PKIG	Q9Y2B9	Q9Y2B9	cAMP-dependent protein kinase inhibitor gamma	Color [DarkGray]	1	4	0	10.653	479900000	15	25.4231	25.4487	25.7469	25.83	25.8984	NaN	25.7322	25.9598	26.0491	26.4297	26.136
	2.94983	0.405756	FH	P07954	P07954	Fumarate hydratase, mitochondrial	Color [DarkGray]	1	4	0	323.31	23341000000	220	31.2962	31.2426	31.1859	31.5739	31.5165	31.4911	31.3425	31.2277	31.7701	31.9755	31.6614
	0.871434	0.405672	DUT	P33316	P33316	Deoxyuridine 5-triphosphate nucleotidohydrolase, mitochondrial	Color [DarkGray]	1	4	0	65.75	4484300000	47	28.5321	28.9189	28.993	28.8181	28.5888	28.9437	28.8498	28.8345	29.4305	29.871	29.736
	2.70385	0.405191	TBCD	Q9BTW9	Q9BTW9	Tubulin-specific chaperone D	Color [DarkGray]	1	4	0	182.9	4519900000	90	28.9966	28.8886	28.9048	29.2116	29.3114	29.3	28.8536	28.7801	29.0343	29.2477	29.6346
	0.717768	0.40433	MOB1A	Q9H8S9	Q9H8S9	MOB kinase activator 1A	Color [DarkGray]	1	4	0	31.143	1628800000	38	27.3132	27.3936	27.4315	27.2125	27.5246	27.6837	27.7111	27.5595	27.6816	28.9296	28.2846
	2.12591	0.404182	PFN2	P35080	P35080	Profilin-2	Color [DarkGray]	1	4	0	216.39	16226000000	98	30.6418	30.746	30.8857	31.0835	31.1996	30.9643	30.8487	30.6994	31.1332	31.6352	30.9952
	1.95406	0.403822	TOMM40	O96008	O96008	Mitochondrial import receptor subunit TOM40 homolog	Color [DarkGray]	1	4	0	124.56	792600000	19	26.6837	26.6843	26.5905	27.2075	26.7778	26.9652	26.4441	26.4959	NaN	NaN	NaN
	1.57245	0.403808	DCTN6	O00399	O00399	Dynactin subunit 6	Color [DarkGray]	1	4	0	13.01	1596200000	25	27.351	27.4184	27.4753	27.4862	27.52	27.6315	27.4597	27.4344	28.0254	28.3205	28.006
	1.34017	0.403668	SKIV2L	Q15477	Q15477	Helicase SKI2W	Color [DarkGray]	1	4	0	48.282	905920000	29	26.3516	26.6301	26.5264	26.7321	26.8799	26.6501	26.4547	27.0105	26.9994	27.2823	27.4461
	1.6818	0.403481	HDHD2	Q9H0R4	Q9H0R4	Haloacid dehalogenase-like hydrolase domain-containing protein 2	Color [DarkGray]	1	4	0	109.73	3069500000	72	28.3339	28.3335	28.3075	28.5328	28.4296	28.4094	28.3977	28.2826	29.0079	28.8848	29.1428
	0.56239	0.403412	IFT22	Q9H7X7	Q9H7X7	Intraflagellar transport protein 22 homolog	Color [DarkGray]	1	4	0	5.6732	831640000	4	NaN	26.5388	26.3662	27.0366	27.4557	27.3067	26.2317	NaN	26.4145	26.0772	26.403
	1.7973	0.403325	FAM98B	Q52LJ0	Q52LJ0	Protein FAM98B	Color [DarkGray]	1	4	0	139.2	5263000000	72	29.4087	29.1254	29.1954	29.317	29.3173	29.4132	29.084	28.8331	29.5537	29.9309	29.6637
	2.7808	0.40292	SLC25A11	Q02978	Q02978	Mitochondrial 2-oxoglutarate/malate carrier protein	Color [DarkGray]	1	4	0	159.36	6529700000	72	29.6232	29.3167	29.4487	29.693	29.7755	29.9012	29.2905	29.3184	29.6614	30.0752	29.7082
	0.787988	0.402668	TTN	Q8WZ42	Q8WZ42	Titin	Color [DarkGray]	1	4	0.00024414	2.3249	1744200000	9	27.6118	27.2673	27.6004	27.4176	28.3757	28.2298	27.5101	27.5756	27.9228	28.4966	27.052
	0.935984	0.402379	CHD1L	Q86WJ1	Q86WJ1	Chromodomain-helicase-DNA-binding protein 1-like	Color [DarkGray]	1	4	0	4.4985	220140000	11	24.5769	24.8739	24.2372	24.6424	24.5654	25.2439	NaN	24.7109	25.2025	25.5658	24.7925
	0.944607	0.401683	SET	Q01105;P0DME0	Q01105	Protein SET	Color [DarkGray]	1	4	0	271.81	24785000000	157	31.5513	31.4241	31.5129	31.2903	31.3196	31.3567	31.0891	31.1781	32.1284	32.1999	32.2218
	3.59776	0.401596	ABCB7	O75027	O75027	ATP-binding cassette sub-family B member 7, mitochondrial	Color [DarkGray]	1	4	0	11.843	621130000	14	NaN	26.0741	26.0887	26.3019	26.4832	26.4856	26.0117	25.938	26.431	26.2912	26.5853
	1.83725	0.401389	BAP18	Q8IXM2	Q8IXM2	Chromatin complexes subunit BAP18	Color [DarkGray]	1	4	0	37.917	1427000000	19	27.1823	26.9725	27.1713	27.4521	27.2553	27.5258	27.2173	27.4355	27.6947	28.0107	27.6445
	2.31671	0.401041	NCSTN	Q92542	Q92542	Nicastrin	Color [DarkGray]	1	4	0	98.821	2340000000	32	27.5904	28.0361	28.1834	28.4113	28.1249	28.3501	27.9354	27.7383	28.3357	28.1903	28.3742
	0.938625	0.400388	MYCBP	Q99417	Q99417	C-Myc-binding protein	Color [DarkGray]	1	4	0	15.345	714500000	17	25.7079	26.2028	26.1755	26.2756	26.4695	26.4556	26.3335	26.6715	26.5642	27.4159	26.531
	1.16605	0.399917	DYNC1I2	Q13409;O14576	Q13409	Cytoplasmic dynein 1 intermediate chain 2	Color [DarkGray]	1	4	0	297.89	12482000000	136	30.2248	30.3063	30.3477	30.3297	30.4148	30.5021	30.4363	30.5222	30.995	31.3826	30.9802
	1.58934	0.399201	TMEM245	Q9H330	Q9H330	Transmembrane protein 245	Color [DarkGray]	1	4	0	10.174	562160000	12	25.8895	NaN	25.7983	26.139	26.5621	26.442	26.245	26.2481	26.4395	26.6396	NaN
	1.11428	0.398691	CBFB	Q13951	Q13951	Core-binding factor subunit beta	Color [DarkGray]	1	4	0	7.8609	330230000	7	25.1029	24.8457	25.3807	NaN	NaN	25.7125	25.4234	NaN	25.6566	NaN	25.3915
	2.0223	0.398306	PVRL2	Q92692	Q92692	Nectin-2	Color [DarkGray]	1	4	0	4.6068	927260000	17	26.4424	26.7793	26.5611	26.9449	26.9974	27.1205	26.8596	NaN	27.2874	NaN	26.9441
	1.28552	0.398104	APOA1	P02647	P02647	Apolipoprotein A-I;Proapolipoprotein A-I;Truncated apolipoprotein A-I	Color [DarkGray]	1	4	0	58.301	2566900000	38	27.9985	28.0203	27.9527	28.5468	28.8178	28.7255	28.1813	28.0901	28.2097	28.5962	27.7839
	1.27427	0.398101	RPE	Q96AT9;Q2QD12	Q96AT9	Ribulose-phosphate 3-epimerase	Color [DarkGray]	1	4	0	30.024	1512700000	41	27.1172	27.3553	27.3218	27.3777	27.599	27.4401	27.5225	27.5777	27.8961	28.2716	28.0776
	1.44056	0.39805	PRDX6	P30041	P30041	Peroxiredoxin-6	Color [DarkGray]	1	4	0	323.31	46167000000	263	32.0762	32.2291	32.2801	32.2638	32.4635	32.5145	32.2231	32.4453	32.6379	33.2478	32.7654
	1.90298	0.397854	DHX30	Q7L2E3	Q7L2E3	Putative ATP-dependent RNA helicase DHX30	Color [DarkGray]	1	4	0	28.415	1977400000	53	27.7468	27.8822	27.6012	28.1011	28.203	28.2826	27.4425	27.5363	27.6664	28.1455	27.8392
	0.543826	0.397564	C1QBP	Q07021	Q07021	Complement component 1 Q subcomponent-binding protein, mitochondrial	Color [DarkGray]	1	4	0	118.66	2879400000	39	27.6816	27.8505	28.172	28.4476	28.7698	28.8718	28.4687	28.6642	29.0089	27.2398	29.0517
	0.300199	0.397545	RPL34	P49207	P49207	60S ribosomal protein L34	Color [DarkGray]	1	4	0	62.137	11495000000	108	29.417	29.4338	29.4429	31.1808	31.3733	31.4063	30.8859	30.8002	29.2995	29.9194	29.1817
	1.82276	0.397289	PDHB	P11177	P11177	Pyruvate dehydrogenase E1 component subunit beta, mitochondrial	Color [DarkGray]	1	4	0	65.144	5489600000	70	28.9312	29.0443	29.0165	29.4181	29.4998	29.5821	29.4691	29.5446	29.716	29.5494	29.8252
	2.31967	0.396771	HGH1	Q9BTY7	Q9BTY7	Protein HGH1 homolog	Color [DarkGray]	1	4	0	51.06	1203700000	30	27.0823	27.0176	26.9497	27.203	27.3672	27.5099	26.8454	27.3379	27.4283	27.4355	27.7163
	1.88407	0.396641	PAPOLA	P51003;Q9NRJ5;Q9BWT3	P51003	Poly(A) polymerase alpha	Color [DarkGray]	1	4	0	10.059	578810000	12	26.1026	25.789	25.8829	25.8474	26.36	26.558	25.9432	25.8413	26.3411	26.5469	26.1972
	1.05015	0.396428	ADAM9	Q13443	Q13443	Disintegrin and metalloproteinase domain-containing protein 9	Color [DarkGray]	1	4	0.00072657	2.1743	444500000	9	25.5916	NaN	NaN	NaN	NaN	25.9214	25.766	25.9809	26.2152	26.3912	NaN
	2.04348	0.395508	SAE1	Q9UBE0	Q9UBE0	SUMO-activating enzyme subunit 1;SUMO-activating enzyme subunit 1, N-terminally processed	Color [DarkGray]	1	4	0	268.74	11135000000	179	30.0682	30.2287	30.2475	30.3049	30.3139	30.3353	30.1403	30.0646	30.7413	30.8518	30.7249
	1.60542	0.39459	ACTR10	Q9NZ32	Q9NZ32	Actin-related protein 10	Color [DarkGray]	1	4	0	20.814	541670000	7	25.7694	25.9318	25.7812	26.1676	26.517	26.2123	NaN	25.9839	26.2394	26.5878	25.8429
	1.70546	0.39455	CTPS1	P17812	P17812	CTP synthase 1	Color [DarkGray]	1	4	0	105.71	2873300000	59	28.4228	28.4903	28.3715	28.5461	28.3747	28.5262	27.997	28.0457	29.0202	28.666	28.8269
	2.31535	0.394465	CCAR2	Q8N163	Q8N163	Cell cycle and apoptosis regulator protein 2	Color [DarkGray]	1	4	0	323.31	23651000000	274	31.2574	31.3664	31.3433	31.3888	31.5611	31.565	31.2192	31.3098	31.7672	32.0063	31.8737
	1.43541	0.394316	GLOD4	Q9HC38	Q9HC38	Glyoxalase domain-containing protein 4	Color [DarkGray]	1	4	0	167.74	14621000000	110	30.3709	30.5623	30.6974	30.7005	30.879	30.7672	30.7625	30.534	30.955	31.6183	30.9583
	3.66746	0.39381	USP7	Q93009	Q93009	Ubiquitin carboxyl-terminal hydrolase 7	Color [DarkGray]	1	4	0	49.435	2657700000	69	28.11	28.1777	28.1018	28.3206	28.4619	28.4206	28.1086	28.1538	28.6458	28.6214	28.6749
	3.77173	0.393807	SRI	P30626	P30626	Sorcin	Color [DarkGray]	1	4	0	111.21	9264000000	100	29.9086	29.9355	30.0192	30.3998	30.3494	30.0982	29.9205	29.8449	30.4732	30.2524	30.3442
	0.874137	0.393695	RPS4X	P62701;Q8TD47	P62701	40S ribosomal protein S4, X isoform	Color [DarkGray]	1	4	0	305.34	34222000000	269	31.8544	31.7577	31.6806	32.5765	32.6328	32.6202	31.7556	31.7636	31.6329	32.0019	31.4723
	1.36762	0.393566	UBE2K	P61086	P61086	Ubiquitin-conjugating enzyme E2 K	Color [DarkGray]	1	4	0	12.433	1867800000	14	NaN	27.6565	27.8182	27.7482	NaN	28.0307	27.8007	27.8904	28.3951	28.508	28.2432
	0.404054	0.39338	ELAVL4;ELAVL2	P26378;Q12926	P26378;Q12926	ELAV-like protein 4;ELAV-like protein 2	Color [DarkGray]	1	4	0	13.284	226020000	17	24.3318	24.7397	25.1446	24.3635	24.3169	23.6509	23.9581	24.0945	25.5454	25.2687	25.9373
	2.07653	0.393099	LYPLA2	O95372	O95372	Acyl-protein thioesterase 2	Color [DarkGray]	1	4	0	50.977	3252800000	50	28.4023	28.272	28.4755	28.8424	28.7796	28.6068	28.6997	28.4345	28.8754	29.2531	28.7421
	1.05504	0.392845	SGTA	O43765	O43765	Small glutamine-rich tetratricopeptide repeat-containing protein alpha	Color [DarkGray]	1	4	0	77.45	8511300000	90	29.937	29.8014	29.8328	29.8825	29.92	29.8504	29.8055	29.8143	30.3726	31.0237	30.337
	1.11842	0.392645	F11R	Q9Y624	Q9Y624	Junctional adhesion molecule A	Color [DarkGray]	1	4	0	50.131	625420000	19	25.7016	26.0623	26.2944	26.1087	26.2255	26.0312	26.0414	26.0799	27.0473	26.7054	26.4534
	1.59685	0.391788	NUP50	Q9UKX7	Q9UKX7	Nuclear pore complex protein Nup50	Color [DarkGray]	1	4	0	70.706	1482000000	37	27.6204	27.0833	27.2099	27.5048	27.5162	27.3283	27.1316	27.3347	27.7887	27.8352	28.0334
	2.41066	0.390504	ARSB	P15848	P15848	Arylsulfatase B	Color [DarkGray]	1	4	0	11.396	1257800000	29	26.9245	27.2049	27.081	27.2306	27.3342	27.5023	26.7814	26.8477	27.2358	27.6119	27.2356
	1.47507	0.390053	TMEM132A	Q24JP5	Q24JP5	Transmembrane protein 132A	Color [DarkGray]	1	4	0	13.621	317170000	11	25.0033	25.1933	25.137	25.2212	25.3741	25.3189	25.2033	25.0723	25.3253	26.0944	25.7376
	2.12395	0.389379	ATP11C	Q8NB49	Q8NB49	Phospholipid-transporting ATPase IG	Color [DarkGray]	1	4	0	13.412	699930000	5	26.2921	NaN	26.3164	26.6746	26.9701	26.9426	26.4197	26.3922	26.6022	NaN	26.533
	1.53622	0.389293	SMU1	Q2TAY7	Q2TAY7	WD40 repeat-containing protein SMU1;WD40 repeat-containing protein SMU1, N-terminally processed	Color [DarkGray]	1	4	0	133.33	4099800000	78	28.7587	28.7406	28.7584	28.7313	28.7827	29.0291	28.6339	28.8203	29.411	29.4042	29.4319
	1.58881	0.389232	DNM1L	O00429	O00429	Dynamin-1-like protein	Color [DarkGray]	1	4	0	174.44	2554100000	57	28.1462	28.1132	28.1224	28.3405	28.0324	28.5016	27.9553	27.987	28.311	28.9699	28.5691
	2.56244	0.389153	HUWE1	Q7Z6Z7	Q7Z6Z7	E3 ubiquitin-protein ligase HUWE1	Color [DarkGray]	1	4	0	323.31	14524000000	281	30.6819	30.5836	30.598	30.7985	30.8293	30.8298	30.5972	30.5429	31.1522	31.3007	31.0287
	1.49557	0.388357	LARS2	Q15031	Q15031	Probable leucine--tRNA ligase, mitochondrial	Color [DarkGray]	1	4	0	11.163	765720000	15	26.4229	26.1655	26.2658	26.8534	26.3468	26.7394	26.4344	26.599	26.7343	NaN	27.1555
	1.4393	0.388202	OARD1	Q9Y530	Q9Y530	O-acetyl-ADP-ribose deacetylase 1	Color [DarkGray]	1	4	0	104.51	1924300000	49	27.7392	27.6161	27.7219	27.6548	27.6984	27.8051	27.5184	27.5227	28.2353	28.4737	28.204
	1.54638	0.388072	ENY2	Q9NPA8	Q9NPA8	Transcription and mRNA export factor ENY2	Color [DarkGray]	1	4	0	24.813	5375800000	65	29.1071	29.2864	29.3512	29.3515	29.6312	29.4744	29.1315	29.1694	29.5148	30.2115	29.3997
	1.15267	0.387992	AUH	Q13825	Q13825	Methylglutaconyl-CoA hydratase, mitochondrial	Color [DarkGray]	1	4	0	33.839	787320000	13	26.2668	26.7142	26.0861	27.0081	26.5929	26.2665	26.5292	26.0513	27.1104	26.8701	26.457
	2.44279	0.387056	RTN3	O95197	O95197	Reticulon-3	Color [DarkGray]	1	4	0	103.75	10063000000	104	30.1319	30.0482	30.1276	30.282	30.3632	30.4733	30.206	30.097	30.6236	30.8773	30.4357
	0.983363	0.386882	NEDD1	Q8NHV4	Q8NHV4	Protein NEDD1	Color [DarkGray]	1	4	0	76.162	424460000	22	25.3489	25.3374	25.541	25.354	25.5375	25.6512	25.4589	25.8053	26.24	26.4943	26.0341
	2.93656	0.386678	MDH2	P40926	P40926	Malate dehydrogenase, mitochondrial	Color [DarkGray]	1	4	0	323.31	68796000000	409	32.643	32.8705	32.8275	33.1491	33.1489	33.144	33.0429	32.9405	33.3042	33.4541	33.3089
	3.26481	0.386205	LLGL1	Q15334	Q15334	Lethal(2) giant larvae protein homolog 1	Color [DarkGray]	1	4	0	145.97	5729400000	105	29.1826	29.2435	29.1959	29.3733	29.6252	29.5614	29.2012	29.3441	29.8319	29.6204	29.7058
	1.49717	0.385743	MCM2	P49736	P49736	DNA replication licensing factor MCM2	Color [DarkGray]	1	4	0	180.52	8294400000	175	29.8039	29.8844	29.8395	29.787	29.9185	29.9875	29.6	29.6087	30.2257	30.6764	30.2032
	1.87514	0.38563	CCT6A	P40227;Q92526	P40227	T-complex protein 1 subunit zeta	Color [DarkGray]	1	4	0	323.31	77629000000	388	33.1466	33.1567	33.1026	33.2604	33.1677	33.211	32.949	32.8496	33.5858	33.7925	33.5419
	4.02324	0.385376	GOT2	P00505	P00505	Aspartate aminotransferase, mitochondrial	Color [DarkGray]	1	4	0	238.27	19117000000	180	31.0528	31.059	31.0171	31.4592	31.3683	31.3496	30.8595	30.9146	31.3597	31.1894	31.4698
	2.79956	0.385332	UBE2O	Q9C0C9	Q9C0C9	E2/E3 hybrid ubiquitin-protein ligase UBE2O	Color [DarkGray]	1	4	0	62.107	2333100000	66	27.7829	28.084	27.9473	28.2097	28.271	28.2734	28.0856	27.9521	28.528	28.5786	28.2736
	2.24903	0.384804	FKBP4	Q02790	Q02790	Peptidyl-prolyl cis-trans isomerase FKBP4;Peptidyl-prolyl cis-trans isomerase FKBP4, N-terminally processed	Color [DarkGray]	1	4	0	323.31	25720000000	293	31.4215	31.5198	31.4544	31.7951	31.4575	31.6048	31.3872	31.14	31.9312	31.9387	31.8888
	1.49475	0.3848	IRGQ	Q8WZA9	Q8WZA9	Immunity-related GTPase family Q protein	Color [DarkGray]	1	4	0	185.89	6162900000	102	29.0871	29.2457	29.3883	29.3684	29.5335	29.6262	29.5618	29.497	30.0394	30.1058	29.7714
	1.06257	0.384674	APRT	P07741	P07741	Adenine phosphoribosyltransferase	Color [DarkGray]	1	4	0	89.14	7928000000	61	30.1209	29.7256	29.6259	30.1859	30.205	30.3374	29.4215	29.3722	30.3027	29.7172	29.4794
	2.89933	0.384455	WDR77	Q9BQA1	Q9BQA1	Methylosome protein 50	Color [DarkGray]	1	4	0	10.755	1747100000	32	27.243	27.6478	27.6858	27.8127	27.7973	27.8561	27.5213	27.526	27.9839	28.0348	27.9705
	2.97767	0.383741	MDH1	P40925	P40925	Malate dehydrogenase, cytoplasmic	Color [DarkGray]	1	4	0	323.31	66436000000	347	32.629	32.7758	32.8467	33.0654	33.085	33.1076	32.8649	32.7507	33.25	33.4337	33.0012
	1.43913	0.383712	TMCO1	Q9UM00	Q9UM00	Transmembrane and coiled-coil domain-containing protein 1	Color [DarkGray]	1	4	0	7.6217	373150000	17	25.4276	25.733	25.443	25.8517	25.7715	25.9103	25.0043	25.0941	25.5039	NaN	25.583
	2.1465	0.38342	PGP	A6NDG6	A6NDG6	Phosphoglycolate phosphatase	Color [DarkGray]	1	4	0	47.955	1847600000	36	27.2756	27.706	27.4518	27.9212	27.8439	28.1449	27.8464	27.7367	28.1336	27.8778	27.999
	2.59648	0.383271	SCO1	O75880	O75880	Protein SCO1 homolog, mitochondrial	Color [DarkGray]	1	4	0	32.101	2785600000	23	28.0553	28.0652	28.2743	28.7286	28.6978	28.653	28.2527	28.4353	28.3741	28.4549	28.6907
	0.532551	0.383227	CERS2	Q96G23	Q96G23	Ceramide synthase 2	Color [DarkGray]	1	4	0	34.862	868530000	5	26.556	26.7295	26.57	26.9299	27.6982	NaN	26.4608	26.4105	NaN	NaN	26.1578
	1.98501	0.382628	ATP6V1E1	P36543;Q96A05	P36543	V-type proton ATPase subunit E 1	Color [DarkGray]	1	4	0	169.79	8199700000	101	29.6932	29.8241	29.8384	29.9806	29.9456	29.9923	29.8349	29.8182	30.3804	30.5765	30.231
	2.66331	0.382592	PMPCB	O75439	O75439	Mitochondrial-processing peptidase subunit beta	Color [DarkGray]	1	4	0	125.84	1864900000	30	27.5365	27.7046	27.7286	28.1769	28.0964	28.1167	27.6678	27.5691	27.701	28.1479	27.9044
	1.49159	0.38257	SALL2	Q9Y467;Q9BXA9;Q9NSC2	Q9Y467	Sal-like protein 2	Color [DarkGray]	1	4	0	12.726	233660000	13	24.722	24.7299	25.0794	NaN	24.9789	25.0838	24.7153	24.648	25.0863	25.66	24.9985
	1.88032	0.382299	CUL4B	Q13620;Q13619	Q13620	Cullin-4B	Color [DarkGray]	1	4	0	28.99	2895000000	29	28.2543	28.0546	28.2886	28.1858	28.4507	28.5641	28.1369	28.2003	28.4863	28.8375	28.891
	1.50929	0.381875	ANKS1A	Q92625	Q92625	Ankyrin repeat and SAM domain-containing protein 1A	Color [DarkGray]	1	4	0	38.493	1254300000	26	27.1247	26.9923	27.2163	27.2631	27.4026	27.3249	27.1451	26.8584	27.5848	27.9915	27.1285
	0.634325	0.38092	CHMP1B	Q7LBR1	Q7LBR1	Charged multivesicular body protein 1b	Color [DarkGray]	1	4	0	32.427	3636400000	50	28.3894	28.6119	28.3073	28.409	28.5549	28.5435	28.6402	28.9319	29.1374	30.0799	29.0175
	0.860516	0.380102	RUFY3	Q7L099	Q7L099	Protein RUFY3	Color [DarkGray]	1	4	0	10.972	381280000	18	25.5298	25.4108	25.3121	25.6287	NaN	25.2728	25.682	25.4387	26.3185	26.1991	NaN
	1.74832	0.379918	PAFAH1B3	Q15102	Q15102	Platelet-activating factor acetylhydrolase IB subunit gamma	Color [DarkGray]	1	4	0	308.96	44772000000	219	32.015	32.2365	32.2658	32.3493	32.3904	32.3802	32.3028	32.338	32.8413	32.9482	32.7598
	1.91033	0.379795	ATP1B3	P54709	P54709	Sodium/potassium-transporting ATPase subunit beta-3	Color [DarkGray]	1	4	0	11.006	2381100000	43	28.165	28.0998	27.9929	28.1701	28.3366	28.299	27.7645	27.8374	28.596	28.6304	28.0782
	1.34331	0.379598	TPI1	P60174	P60174	Triosephosphate isomerase	Color [DarkGray]	1	4	0	323.31	267520000000	587	34.6507	34.8912	34.919	34.8662	34.8705	34.8625	34.7475	34.8088	35.5548	35.4373	35.507
	1.90197	0.379545	PITPNA	Q00169	Q00169	Phosphatidylinositol transfer protein alpha isoform	Color [DarkGray]	1	4	0	8.7908	2333300000	30	27.8371	28.045	28.0154	28.109	28.1236	28.0293	27.748	27.8093	28.3804	28.6927	28.2882
	1.68442	0.379199	CISD2	Q8N5K1	Q8N5K1	CDGSH iron-sulfur domain-containing protein 2	Color [DarkGray]	1	4	0	29.9	2017900000	54	27.8403	27.8953	27.9059	28.2513	28.2982	28.064	27.511	27.5144	27.7347	28.3648	27.9622
	1.37446	0.379098	CSTF3	Q12996	Q12996	Cleavage stimulation factor subunit 3	Color [DarkGray]	1	4	0	147.35	1786500000	65	27.5272	27.5907	27.7715	27.6711	27.7104	27.6717	27.3296	27.6737	28.1304	28.4474	28.1148
	1.7748	0.378358	CROCC	Q5TZA2;Q8IVE0	Q5TZA2	Rootletin	Color [DarkGray]	1	4	0	45.529	5030600000	38	29.0899	29.1933	28.9434	29.1999	29.2244	29.2562	28.8127	28.9092	29.536	29.8089	29.1829
	2.6403	0.378042	TNPO2	O14787	O14787	Transportin-2	Color [DarkGray]	1	4	0	58.206	1782500000	23	27.3658	27.5034	27.4844	27.7995	27.7915	28.0462	27.6521	27.6869	27.7818	27.9088	28.1716
	0.411283	0.377874	SHMT2	P34897	P34897	Serine hydroxymethyltransferase, mitochondrial	Color [DarkGray]	1	4	0	323.31	31422000000	280	31.4092	31.57	31.4438	31.2115	33.662	31.2032	31.6499	31.5741	31.5817	32.0541	31.731
	1.32892	0.37775	EIF6	P56537	P56537	Eukaryotic translation initiation factor 6	Color [DarkGray]	1	4	0	250.61	5975300000	79	29.0081	29.3845	29.3496	29.4322	29.3538	29.6359	29.4195	29.271	29.4135	30.0572	30.0931
	1.34288	0.377704	CCDC88A	Q3V6T2	Q3V6T2	Girdin	Color [DarkGray]	1	4	0	12.594	471270000	10	25.6908	25.9601	25.9656	25.9624	25.654	26.209	25.5055	25.4866	26.2879	26.4921	25.991
	2.72692	0.377455	MFGE8	Q08431	Q08431	Lactadherin;Lactadherin short form;Medin	Color [DarkGray]	1	4	0	81.573	6896100000	60	29.521	29.3771	29.2158	29.886	29.9008	29.9521	29.7331	29.6113	29.8439	29.751	29.8809
	0.648409	0.37745	SGPL1	O95470	O95470	Sphingosine-1-phosphate lyase 1	Color [DarkGray]	1	4	0	5.8834	190310000	6	24.4	24.5314	24.5659	25.6665	24.6798	NaN	24.6783	24.602	24.4526	NaN	NaN
	2.00976	0.377373	TTC1	Q99614	Q99614	Tetratricopeptide repeat protein 1	Color [DarkGray]	1	4	0	3.0466	1345800000	10	26.8876	27.145	27.2123	27.3584	27.451	27.4894	27.3313	27.2749	27.7054	27.8838	27.3976
	1.05672	0.376977	NASP	P49321	P49321	Nuclear autoantigenic sperm protein	Color [DarkGray]	1	4	0	323.31	26769000000	290	31.5171	31.6599	31.6463	31.4812	31.5147	31.4518	31.238	31.246	32.22	32.2687	32.0944
	3.42592	0.376583	ADSL	P30566	P30566	Adenylosuccinate lyase	Color [DarkGray]	1	4	0	218.95	6094100000	81	29.2852	29.3449	29.4129	29.5202	29.5639	29.6842	29.3334	29.2923	29.8368	29.8599	29.797
	1.12854	0.376277	CIAPIN1	Q6FI81	Q6FI81	Anamorsin	Color [DarkGray]	1	4	0	32.44	1541500000	20	27.5614	27.5071	27.2247	27.4576	27.2425	27.4132	26.9108	26.8834	27.9024	28.0093	27.5376
	1.13367	0.37601	LRRC57	Q8N9N7	Q8N9N7	Leucine-rich repeat-containing protein 57	Color [DarkGray]	1	4	0	56.057	1131900000	21	26.8815	26.8731	26.8394	26.7416	27.2541	27.032	26.9121	27.0294	27.4937	27.9326	27.2445
	0.803783	0.37594	TOX4	O94842	O94842	TOX high mobility group box family member 4	Color [DarkGray]	1	4	0	5.82	183100000	5	NaN	24.3608	24.5774	25.1786	25.2337	25.0713	25.0798	25.123	NaN	NaN	NaN
	1.02391	0.375406	SF3A3	Q12874	Q12874	Splicing factor 3A subunit 3	Color [DarkGray]	1	4	0	162.58	11205000000	164	30.175	30.2359	30.3153	30.1458	30.304	30.3107	30.2066	30.2568	30.7144	31.3095	30.8956
	1.24313	0.374619	UBE2I	P63279	P63279	SUMO-conjugating enzyme UBC9	Color [DarkGray]	1	4	0	73.479	9190400000	53	29.833	29.8939	29.9517	29.9373	29.9983	30.0105	29.8926	30.0879	30.7059	30.7419	30.4447
	0.239574	0.374576	PDS5B	Q9NTI5	Q9NTI5	Sister chromatid cohesion protein PDS5 homolog B	Color [DarkGray]	1	4	0	15.709	1568300000	16	26.7907	26.4353	26.4818	28.2889	27.7485	28.0938	28.6811	28.6725	27.0162	NaN	NaN
	1.19266	0.374444	MAP2K6	P52564	P52564	Dual specificity mitogen-activated protein kinase kinase 6	Color [DarkGray]	1	4	0	27.933	787220000	10	26.5634	26.4251	26.2624	NaN	26.3397	26.4355	26.1693	26.227	26.6312	26.9052	27.2078
	2.61392	0.374033	SCRIB	Q14160	Q14160	Protein scribble homolog	Color [DarkGray]	1	4	0	165.95	3089900000	80	28.2562	28.3757	28.3172	28.6268	28.6285	28.6227	28.2585	28.6208	28.7508	28.8226	28.9871
	0.519839	0.373757	BZW2	Q9Y6E2	Q9Y6E2	Basic leucine zipper and W2 domain-containing protein 2	Color [DarkGray]	1	4	0	51.843	1311800000	16	27.1185	26.8227	26.7893	NaN	26.9501	26.5653	27.1303	27.4398	28.4103	27.652	27.5918
	1.56514	0.373516	MECR	Q9BV79	Q9BV79	Trans-2-enoyl-CoA reductase, mitochondrial	Color [DarkGray]	1	4	0	19.325	1147100000	12	26.4606	27.0459	27.0074	26.9422	27.1653	27.4911	27.0437	27.0405	27.2656	27.4826	27.412
	1.67293	0.373206	DYNLRB1	Q9NP97;Q8TF09	Q9NP97	Dynein light chain roadblock-type 1	Color [DarkGray]	1	4	0	84.282	9446000000	57	29.7368	29.8579	30.0014	30.1241	30.4643	30.3207	30.122	30.1289	30.6986	29.9931	30.4549
	0.998938	0.37223	ZPR1	O75312	O75312	Zinc finger protein ZPR1	Color [DarkGray]	1	4	0	133.17	1283300000	40	26.6722	27.0767	27.2117	26.973	27.4402	27.3037	26.8553	27.5467	27.9817	27.3665	27.6034
	1.65289	0.371965	CLASP1	Q7Z460	Q7Z460	CLIP-associating protein 1	Color [DarkGray]	1	4	0	28.338	488340000	16	25.6384	25.7637	26.1059	26.2255	26.0832	26.0285	25.6814	25.3268	25.9817	NaN	26.057
	1.36832	0.371779	GRHPR	Q9UBQ7	Q9UBQ7	Glyoxylate reductase/hydroxypyruvate reductase	Color [DarkGray]	1	4	0	198.51	7293600000	84	29.4945	29.6905	29.5395	29.8467	29.7886	29.561	29.6532	29.554	29.7921	30.3564	30.404
	1.07872	0.371692	NUP205	Q92621	Q92621	Nuclear pore complex protein Nup205	Color [DarkGray]	1	4	0	22.386	1375100000	23	27.1714	27.2967	27.2255	27.3569	27.2238	27.4401	27.1394	27.2995	27.4917	28.3932	27.6835
	1.3919	0.370546	SRSF6	Q13247	Q13247	Serine/arginine-rich splicing factor 6	Color [DarkGray]	1	4	0	158.09	16195000000	103	30.7839	30.6427	30.6346	30.7572	30.8885	30.8831	30.4796	30.5689	31.0531	31.6241	30.7488
	0.967725	0.370402	IDH3B	O43837	O43837	Isocitrate dehydrogenase [NAD] subunit beta, mitochondrial	Color [DarkGray]	1	4	0	35.992	1807000000	29	27.1774	27.4839	27.8519	28.2572	28.0399	28.0439	27.9695	27.2641	27.8175	28.0636	27.2964
	1.84727	0.370131	DBN1	Q16643	Q16643	Drebrin	Color [DarkGray]	1	4	0	246.66	14609000000	152	30.7292	30.6446	30.6964	30.6785	30.7403	30.8808	30.5209	30.5027	31.1625	31.2698	31.2013
	1.0818	0.369923	PPP1R8	Q12972	Q12972	Nuclear inhibitor of protein phosphatase 1;Activator of RNA decay	Color [DarkGray]	1	4	0	54.699	2737200000	49	28.1736	28.2043	28.301	28.1614	28.1811	28.2586	28.1242	28.0343	28.6307	29.1802	28.8124
	2.15839	0.369096	CLASP2	O75122	O75122	CLIP-associating protein 2	Color [DarkGray]	1	4	0	40.535	1714700000	34	27.5026	27.6131	27.6444	27.7609	27.7741	27.9226	27.4585	27.2852	27.7329	28.2492	27.7795
	1.17018	0.36901	PSME3	P61289	P61289	Proteasome activator complex subunit 3	Color [DarkGray]	1	4	0	49.033	2280700000	43	28.0969	28.0958	28.0947	28.488	28.3808	28.2898	27.448	27.6224	27.9357	28.4886	27.8604
	0.927724	0.368481	RBM7	Q9Y580	Q9Y580	RNA-binding protein 7	Color [DarkGray]	1	4	0	16.627	253100000	10	24.9127	24.7917	24.6589	24.7251	24.9803	25.0843	24.6775	24.6593	24.9967	26.0157	24.8488
	1.19292	0.367282	AGK	Q53H12	Q53H12	Acylglycerol kinase, mitochondrial	Color [DarkGray]	1	4	0	4.1133	306660000	7	NaN	24.7946	NaN	25.3613	25.6176	25.3331	25.2469	25.2695	NaN	25.5718	NaN
	2.65335	0.3672	SLC25A3	Q00325	Q00325	Phosphate carrier protein, mitochondrial	Color [DarkGray]	1	4	0	79.685	29674000000	148	31.782	31.7415	31.6383	32.0946	32.1475	32.1811	31.4885	31.5471	31.8634	31.9512	31.8024
	1.78115	0.366686	ATP6V1H	Q9UI12	Q9UI12	V-type proton ATPase subunit H	Color [DarkGray]	1	4	0	23.821	1083800000	13	27.113	26.8028	26.6364	26.9745	27.1125	27.1327	26.747	26.4534	26.8788	27.28	27.3248
	1.88649	0.366537	GBAS	O75323	O75323	Protein NipSnap homolog 2	Color [DarkGray]	1	4	0	60.585	3111600000	40	28.2279	28.3693	28.3377	28.7753	28.9413	28.6478	28.3232	28.4942	28.9023	28.2562	28.7791
	2.84267	0.366485	GJA1	P17302	P17302	Gap junction alpha-1 protein	Color [DarkGray]	1	4	0	94.066	1743400000	43	27.5195	27.3456	27.5305	27.7382	27.7981	27.8918	27.5528	27.7293	27.9196	27.9461	28.1184
	1.24339	0.366308	UBE2V1	Q13404	Q13404	Ubiquitin-conjugating enzyme E2 variant 1	Color [DarkGray]	1	4	0	33.076	7431700000	16	29.3958	29.3909	29.5661	NaN	29.8085	29.897	29.7758	29.8726	NaN	NaN	30.1941
	2.84982	0.365497	HSPA1B;HSPA1A	P0DMV9;P0DMV8	P0DMV9;P0DMV8	Heat shock 70 kDa protein 1B;Heat shock 70 kDa protein 1A	Color [DarkGray]	1	4	0	323.31	55617000000	426	32.7075	32.6003	32.5773	32.7616	32.7995	32.83	32.4063	32.4639	33.0429	32.9458	33.1195
	2.27815	0.36494	RBM4	Q9BWF3	Q9BWF3	RNA-binding protein 4	Color [DarkGray]	1	4	0	318.46	6389500000	99	29.4558	29.4327	29.4773	29.4542	29.6979	29.6874	29.2897	29.4496	29.9027	29.9964	29.9772
	0.901358	0.364768	HDHD1	Q08623	Q08623	Pseudouridine-5-phosphatase	Color [DarkGray]	1	4	0	43.651	1616900000	20	27.4099	27.8636	27.02	27.4697	27.4611	27.5824	27.33	27.2134	27.9364	27.5079	28.4352
	1.63788	0.364685	ETFDH	Q16134	Q16134	Electron transfer flavoprotein-ubiquinone oxidoreductase, mitochondrial	Color [DarkGray]	1	4	0	8.5094	710610000	7	26.0237	26.2172	26.178	26.4874	26.4575	26.5419	26.4122	26.5209	27.0998	26.645	26.5789
	1.59113	0.364587	TALDO1	P37837	P37837	Transaldolase	Color [DarkGray]	1	4	0	323.31	48284000000	239	32.4067	32.4385	32.3957	32.4043	32.5058	32.5099	32.2304	32.2441	32.8583	33.1739	32.7938
	1.40858	0.364023	CADM4	Q8NFZ8	Q8NFZ8	Cell adhesion molecule 4	Color [DarkGray]	1	4	0	32.82	986400000	13	26.4295	26.6971	26.8849	26.6856	27.0403	27.2394	26.7892	26.7742	27.0182	27.5598	26.9308
	0.411666	0.363763	PPP1R14B	Q96C90	Q96C90	Protein phosphatase 1 regulatory subunit 14B	Color [DarkGray]	1	4	0	63.46	2388100000	22	27.7922	27.7864	27.9819	27.5283	27.5755	27.5682	28.1261	28.1679	29.0602	29.438	28.8376
	0.589798	0.362924	TOLLIP	Q9H0E2	Q9H0E2	Toll-interacting protein	Color [DarkGray]	1	4	0	40.576	1636400000	33	26.6926	27.5508	27.6668	27.0528	27.7204	27.2396	27.5443	27.6101	27.9673	28.5236	28.1513
	1.24368	0.362286	MIF	P14174	P14174	Macrophage migration inhibitory factor	Color [DarkGray]	1	4	0	226.39	137580000000	213	33.4787	33.6966	33.8272	33.8424	34.098	33.9737	34.1426	34.0016	34.1745	34.5197	34.5417
	0.433718	0.361926	LHPP	Q9H008	Q9H008	Phospholysine phosphohistidine inorganic pyrophosphate phosphatase	Color [DarkGray]	1	4	0	47.183	861490000	27	26.2838	26.4124	26.2903	25.7734	26.6798	26.3952	26.7374	26.4695	26.5464	28.2123	27.1965
	1.52676	0.361689	ALDOA	P04075;P05062	P04075	Fructose-bisphosphate aldolase A	Color [DarkGray]	1	4	0	323.31	347070000000	714	35.2567	35.37	35.3074	35.3447	35.2716	35.2881	34.9599	34.9704	35.7738	35.8058	35.7234
	1.34388	0.360997	SPTLC2	O15270	O15270	Serine palmitoyltransferase 2	Color [DarkGray]	1	4	0	7.8576	194230000	5	24.6307	NaN	24.6038	24.7087	24.8178	24.6784	24.4209	24.3108	25.2053	NaN	NaN
	4.3414	0.360771	PPME1	Q9Y570	Q9Y570	Protein phosphatase methylesterase 1	Color [DarkGray]	1	4	0	103.43	3213500000	84	28.3986	28.4742	28.3744	28.6202	28.806	28.7137	28.4414	28.3216	28.7182	28.8778	28.8409
	1.79151	0.360379	NUP93	Q8N1F7	Q8N1F7	Nuclear pore complex protein Nup93	Color [DarkGray]	1	4	0	323.31	6259700000	105	29.3753	29.3317	29.3558	29.4365	29.447	29.6497	29.3927	29.4281	29.8685	30.0865	29.9342
	1.02832	0.360003	SMS	P52788	P52788	Spermine synthase	Color [DarkGray]	1	4	0	254.92	4310900000	89	28.6558	28.7251	28.8784	28.7995	28.8428	28.9634	28.7718	29.1186	29.2387	29.7695	29.5258
	0.858468	0.359809	HPGD	P15428	P15428	15-hydroxyprostaglandin dehydrogenase [NAD(+)]	Color [DarkGray]	1	4	0	10.856	437670000	8	NaN	25.4651	25.5707	25.9908	26.5048	26.2412	25.5389	25.6564	25.8124	25.6315	25.3246
	0.519922	0.359772	UBQLN4	Q9NRR5	Q9NRR5	Ubiquilin-4	Color [DarkGray]	1	4	0	158.5	2106800000	41	27.4681	27.7572	27.939	27.582	27.4901	27.4865	27.7427	27.7868	28.2756	28.5075	29.2494
	2.37775	0.359701	SARM1	Q6SZW1	Q6SZW1	Sterile alpha and TIR motif-containing protein 1	Color [DarkGray]	1	4	0	61.296	1088600000	27	27.0261	26.6791	26.5997	27.248	27.0893	27.2924	26.751	26.9534	26.9774	27.2889	27.0735
	1.40567	0.359316	STX4	Q12846	Q12846	Syntaxin-4	Color [DarkGray]	1	4	0	40.381	1394600000	28	27.1873	27.0323	27.1944	27.2852	27.3209	27.5142	27.2502	27.254	27.6651	28.1282	27.3441
	0.989594	0.358612	DHRS7B	Q6IAN0	Q6IAN0	Dehydrogenase/reductase SDR family member 7B	Color [DarkGray]	1	4	0	15.219	545410000	21	26.049	26.1239	25.8561	26.4898	26.5611	26.4571	25.7575	25.5746	25.8231	25.8231	NaN
	1.15996	0.358417	DPYSL5	Q9BPU6	Q9BPU6	Dihydropyrimidinase-related protein 5	Color [DarkGray]	1	4	0	323.31	60540000000	318	32.6693	32.7805	32.7496	32.6573	32.7546	32.7898	32.6106	32.5955	33.3112	33.6291	33.0951
	1.04505	0.35784	FAM171A2	A8MVW0;Q5VUB5	A8MVW0	Protein FAM171A2	Color [DarkGray]	1	4	0	38.657	1048500000	29	26.3978	26.4737	26.6633	26.9031	27.4444	27.1552	27.2594	27.2042	27.3417	27.1097	26.9912
	4.14296	0.357729	PRDX1	Q06830	Q06830	Peroxiredoxin-1	Color [DarkGray]	1	4	0	323.31	170640000000	264	34.1334	34.312	34.2829	34.5286	34.4857	34.5192	34.0463	34.0827	34.5859	34.4835	34.5722
	1.29016	0.357069	SF3A2	Q15428	Q15428	Splicing factor 3A subunit 2	Color [DarkGray]	1	4	0	114.77	4624700000	67	28.8513	29.0668	28.9313	29.05	29.0353	28.9693	28.9565	28.9795	29.5593	29.8122	29.4587
	1.1855	0.356883	PRKDC	P78527	P78527	DNA-dependent protein kinase catalytic subunit	Color [DarkGray]	1	4	0	323.31	38122000000	524	32.2942	32.1125	32.0113	32.4561	32.4206	32.5106	31.5332	31.5945	32.0682	32.2004	31.9404
	1.4183	0.356797	NUBP1	P53384	P53384	Cytosolic Fe-S cluster assembly factor NUBP1	Color [DarkGray]	1	4	0	14.549	1122900000	30	26.8355	26.8993	26.8547	27.1478	27.1176	27.0686	26.9705	26.895	27.3774	27.8375	26.9379
	1.48625	0.356604	TARDBP	Q13148	Q13148	TAR DNA-binding protein 43	Color [DarkGray]	1	4	0	300.55	12075000000	130	30.2601	30.3475	30.303	30.3259	30.4597	30.4854	30.3694	30.3842	30.8436	31.1183	30.9039
	1.13342	0.356171	QRICH1	Q2TAL8	Q2TAL8	Glutamine-rich protein 1	Color [DarkGray]	1	4	0	8.8919	326450000	4	25.1645	NaN	25.2732	NaN	25.3984	25.5903	25.5283	25.4038	25.4879	26.1377	25.8786
	1.62458	0.355563	DCTN4	Q9UJW0	Q9UJW0	Dynactin subunit 4	Color [DarkGray]	1	4	0	61.257	2409800000	30	27.8788	28.0473	28.0746	28.0556	28.3563	28.3639	28.2915	28.0636	28.8566	28.4684	28.4596
	1.81458	0.355554	GBE1	Q04446	Q04446	1,4-alpha-glucan-branching enzyme	Color [DarkGray]	1	4	0	102.35	3683800000	79	28.9874	28.6479	28.7388	28.8655	28.9513	28.9019	28.3666	28.2823	29.0043	29.0209	29.0171
	0.414989	0.355276	ELMOD2	Q8IZ81	Q8IZ81	ELMO domain-containing protein 2	Color [DarkGray]	1	4	0	10.46	863100000	12	26.2535	26.1649	26.5803	26.7538	26.8855	26.8092	26.5594	26.5896	26.3387	25.6821	28.2396
	1.97995	0.355256	SKIV2L2	P42285	P42285	Superkiller viralicidic activity 2-like 2	Color [DarkGray]	1	4	0	41.509	3169100000	40	28.3154	28.4534	28.5407	28.5729	28.638	28.582	28.42	28.1056	28.6823	29.0887	28.7697
	0.791612	0.354761	CUTA	O60888	O60888	Protein CutA	Color [DarkGray]	1	4	0	152.24	5462000000	61	28.9875	29.0669	29.2388	29.0569	29.2698	29.1662	29.2699	29.3503	29.7016	29.6187	30.4114
	1.24238	0.354678	RBBP7	Q16576	Q16576	Histone-binding protein RBBP7	Color [DarkGray]	1	4	0	183.78	5426200000	75	28.9552	29.245	29.2443	29.1963	29.3886	29.2232	29.2158	29.3269	29.6637	30.0311	29.81
	1.15193	0.354056	GATC	O43716	O43716	Glutamyl-tRNA(Gln) amidotransferase subunit C, mitochondrial	Color [DarkGray]	1	4	0	5.979	215080000	5	24.4323	24.3558	NaN	24.7402	24.9858	NaN	24.9175	24.7943	25.0502	NaN	25.1399
	1.20773	0.354012	MGEA5	O60502	O60502	Protein O-GlcNAcase	Color [DarkGray]	1	4	0	87.035	4435300000	86	29.0209	28.9241	28.8201	28.9522	28.8658	28.9423	28.8078	28.8461	29.4989	29.7088	29.4589
	1.10726	0.353654	ARL2BP	Q9Y2Y0	Q9Y2Y0	ADP-ribosylation factor-like protein 2-binding protein	Color [DarkGray]	1	4	0	16.328	1117400000	17	26.4835	26.404	27.1284	27.1368	27.2757	27.2485	27.1431	27.1637	27.3409	27.4265	26.8806
	1.79302	0.353574	STIP1	P31948	P31948	Stress-induced-phosphoprotein 1	Color [DarkGray]	1	4	0	323.31	29083000000	259	31.7019	31.6832	31.718	31.7034	31.7796	31.7751	31.5104	31.4839	32.1615	32.2553	32.1634
	2.87654	0.353568	ASL	P04424	P04424	Argininosuccinate lyase	Color [DarkGray]	1	4	0	19.876	616790000	22	26.0453	25.9097	26.113	26.3267	26.5803	26.5647	26.1469	26.1588	26.2036	26.4222	26.4723
	2.29753	0.353443	AGO1	Q9UL18;Q9HCK5	Q9UL18	Protein argonaute-1	Color [DarkGray]	1	4	0	19.054	834140000	17	26.4963	26.3728	26.4131	26.7144	27.0631	26.8602	26.3885	26.691	26.9911	26.6047	26.7213
	0.596218	0.35221	STMN1	P16949	P16949	Stathmin	Color [DarkGray]	1	4	0	225.24	81546000000	196	33.0907	33.1345	33.1028	32.9123	32.936	32.7455	33.1003	33.0229	33.9896	34.1125	33.9589
	0.527845	0.351899	STX18	Q9P2W9	Q9P2W9	Syntaxin-18	Color [DarkGray]	1	4	0	21.156	547940000	10	25.4421	26.5138	25.5314	26.663	26.6062	26.0949	25.5965	25.6721	26.1194	25.0292	26.1056
	1.55356	0.351415	XPO5	Q9HAV4	Q9HAV4	Exportin-5	Color [DarkGray]	1	4	0	27.838	1172700000	32	27.2295	27.0815	27.1403	27.1211	27.214	27.3416	26.5468	26.6818	27.4155	27.4243	27.2079
	0.754501	0.351098	IDI1	Q13907	Q13907	Isopentenyl-diphosphate Delta-isomerase 1	Color [DarkGray]	1	4	0	31.825	1135900000	21	27.012	27.074	27.4093	27.1353	27.1163	26.8081	26.816	26.3681	27.3331	28.0169	27.3124
	1.50486	0.350638	HN1L	Q9H910	Q9H910	Hematological and neurological expressed 1-like protein	Color [DarkGray]	1	4	0	138.42	11906000000	152	30.1386	30.3457	30.4814	30.4078	30.4971	30.4625	30.357	30.3954	30.9117	31.1087	30.7778
	0.769911	0.350632	BOP1	Q14137	Q14137	Ribosome biogenesis protein BOP1	Color [DarkGray]	1	4	0	42.08	440100000	16	25.726	25.7974	25.6094	26.1753	26.3282	26.4123	25.9316	25.5156	25.3507	NaN	NaN
	1.75438	0.35054	RANGAP1	P46060	P46060	Ran GTPase-activating protein 1	Color [DarkGray]	1	4	0	159.45	5533600000	108	29.3555	29.3733	29.2073	29.2791	29.4941	29.5471	28.999	29.1374	29.4255	29.9278	29.7167
	2.10907	0.349401	ATE1	O95260	O95260	Arginyl-tRNA--protein transferase 1	Color [DarkGray]	1	4	0	10.638	474390000	15	25.6369	25.8565	NaN	26.0667	25.9811	25.9013	25.5922	25.7701	26.1735	26.3415	25.9157
	1.19881	0.348947	SRA1	Q9HD15	Q9HD15	Steroid receptor RNA activator 1	Color [DarkGray]	1	4	0	27.38	303400000	6	25.1664	NaN	NaN	25.6909	25.5248	25.5662	25.469	25.3987	25.9928	NaN	NaN
	2.76731	0.348731	DECR1	Q16698	Q16698	2,4-dienoyl-CoA reductase, mitochondrial	Color [DarkGray]	1	4	0	145.68	18476000000	140	30.625	30.9582	30.9177	31.316	31.2608	31.3231	31.0635	31.1122	31.2784	31.313	31.2131
	0.903908	0.348651	MPDZ	O75970	O75970	Multiple PDZ domain protein	Color [DarkGray]	1	4	0	45.237	1057000000	29	26.9919	26.8734	26.5886	27.316	27.6139	27.3503	26.8192	26.6157	26.9328	26.3783	27.1673
	0.357932	0.34826	INA	Q16352;P12036	Q16352	Alpha-internexin	Color [DarkGray]	1	4	0	271.75	11862000000	157	29.9453	29.9747	29.931	29.7121	29.9054	29.8649	30.7394	30.7316	31.29	31.6171	31.2864
	1.55032	0.347544	UBA2	Q9UBT2	Q9UBT2	SUMO-activating enzyme subunit 2	Color [DarkGray]	1	4	0	323.31	18766000000	238	31.05	31.024	31.0739	31.1197	31.1004	31.0497	30.798	30.9841	31.453	31.6835	31.595
	0.910921	0.34659	ANP32A	P39687	P39687	Acidic leucine-rich nuclear phosphoprotein 32 family member A	Color [DarkGray]	1	4	0	323.31	27635000000	151	31.5403	31.6793	31.6006	31.4952	31.6667	31.4894	31.4346	31.5999	32.1187	32.6058	32.1293
	1.06726	0.346467	MCCC1	Q96RQ3	Q96RQ3	Methylcrotonoyl-CoA carboxylase subunit alpha, mitochondrial	Color [DarkGray]	1	4	0	29.086	961280000	28	26.5545	26.3849	26.2954	26.6413	26.9107	27.0864	26.8994	27.1382	27.3604	27.0788	26.9283
	0.650724	0.34601	IPO7	O95373	O95373	Importin-7	Color [DarkGray]	1	4	0	73.838	2154900000	39	28.0026	27.6756	27.8407	27.4529	27.6975	27.8677	27.6273	27.7589	28.6376	28.1651	28.9414
	1.45883	0.345738	COTL1	Q14019	Q14019	Coactosin-like protein	Color [DarkGray]	1	4	0	135.07	8925300000	66	29.7031	29.9307	29.8136	30.167	29.9263	29.9456	30.049	29.9446	30.2311	30.5437	30.5899
	2.11951	0.345281	TUBB4B	P68371	P68371	Tubulin beta-4B chain	Color [DarkGray]	1	4	0	323.31	891440000000	1318	36.4153	36.5048	36.5836	36.6752	36.6762	36.6896	36.5557	36.4949	36.9433	37.2098	36.943
	2.45668	0.344871	DTYMK	P23919	P23919	Thymidylate kinase	Color [DarkGray]	1	4	0	16.662	1516200000	18	27.4435	27.5855	27.4256	27.5421	27.7089	27.7524	27.0784	27.2868	27.6766	27.7953	27.7777
	0.202983	0.343752	AP3D1	O14617	O14617	AP-3 complex subunit delta-1	Color [DarkGray]	1	4	0	12.181	625070000	12	25.8241	25.758	NaN	27.0843	27.0739	27.2355	26.5152	26.5062	NaN	NaN	24.5849
	1.35997	0.343649	PAICS	P22234	P22234	Multifunctional protein ADE2;Phosphoribosylaminoimidazole-succinocarboxamide synthase;Phosphoribosylaminoimidazole carboxylase	Color [DarkGray]	1	4	0	323.31	45626000000	244	32.3188	32.3972	32.302	32.3881	32.3247	32.2609	32.1963	32.0093	32.8695	32.9187	32.7683
	0.662191	0.343178	GGACT	Q9BVM4	Q9BVM4	Gamma-glutamylaminecyclotransferase	Color [DarkGray]	1	4	0	7.503	126110000	11	23.3442	NaN	23.873	24.1017	23.6792	23.8654	23.5352	24.1957	24.6861	NaN	24.0684
	1.10067	0.342365	CD2BP2	O95400	O95400	CD2 antigen cytoplasmic tail-binding protein 2	Color [DarkGray]	1	4	0	53.533	1947100000	29	27.6627	27.7768	27.7047	27.6369	27.7073	27.829	27.5385	27.7194	28.1061	28.6298	28.2277
	0.837651	0.342061	MRPL37	Q9BZE1	Q9BZE1	39S ribosomal protein L37, mitochondrial	Color [DarkGray]	1	4	0	9.7796	541360000	13	25.6021	25.9641	25.6673	26.1956	26.1833	26.2986	26.0112	NaN	25.9844	25.5449	26.7125
	2.21823	0.341373	NSFL1C	Q9UNZ2	Q9UNZ2	NSFL1 cofactor p47	Color [DarkGray]	1	4	0	193.66	13940000000	147	30.359	30.7047	30.6064	30.6639	30.7837	30.8173	30.5081	30.6394	31.0515	31.104	31.0088
	1.60105	0.341272	DCAF8	Q5TAQ9	Q5TAQ9	DDB1- and CUL4-associated factor 8	Color [DarkGray]	1	4	0	31.733	1213900000	29	27.0084	26.9122	26.975	27.1466	27.2254	27.2814	27.1062	27.1376	27.3454	27.8993	27.3168
	0.860008	0.340585	ACAT2	Q9BWD1	Q9BWD1	Acetyl-CoA acetyltransferase, cytosolic	Color [DarkGray]	1	4	0	323.31	19897000000	195	30.8502	31.227	31.3311	30.9906	31.0426	31.0765	31.0128	30.9604	31.6299	31.9314	31.8301
	1.45083	0.340519	RUFY1	Q96T51	Q96T51	RUN and FYVE domain-containing protein 1	Color [DarkGray]	1	4	0	41.399	724380000	23	26.4172	26.1943	26.2654	26.9302	26.7057	26.7631	26.2341	26.1537	26.1832	26.2894	26.6891
	3.18196	0.339533	PRMT5	O14744	O14744	Protein arginine N-methyltransferase 5;Protein arginine N-methyltransferase 5, N-terminally processed	Color [DarkGray]	1	4	0	34.935	5163500000	71	28.9462	29.2717	29.1652	29.3538	29.4547	29.4133	29.0682	29.1938	29.5251	29.4357	29.6289
	3.2691	0.339312	NIPSNAP1	Q9BPW8	Q9BPW8	Protein NipSnap homolog 1	Color [DarkGray]	1	4	0	210.67	25264000000	198	31.2851	31.3088	31.3443	31.5399	31.7566	31.6854	31.5026	31.5071	31.7485	31.8453	31.7977
	2.99512	0.339132	GCDH	Q92947	Q92947	Glutaryl-CoA dehydrogenase, mitochondrial	Color [DarkGray]	1	4	0	55.005	1515400000	22	27.357	27.4745	27.2095	27.8483	27.8458	27.6927	27.4624	27.3599	27.5648	27.7446	27.5746
	1.25756	0.338559	GPI	P06744	P06744	Glucose-6-phosphate isomerase	Color [DarkGray]	1	4	0	323.31	80785000000	411	33.218	33.2342	33.2222	33.1878	33.1357	33.1354	32.8772	32.7749	33.5972	33.6739	33.6931
	0.948105	0.338399	DPY30	Q9C005	Q9C005	Protein dpy-30 homolog	Color [DarkGray]	1	4	0	91.448	6013700000	52	28.8484	29.1506	29.1891	29.5575	29.5379	29.5128	29.5678	29.8632	29.6218	30.143	29.6005
	0.728293	0.3382	C14orf166	Q9Y224	Q9Y224	UPF0568 protein C14orf166	Color [DarkGray]	1	4	0	45.804	2080900000	26	27.8922	27.8806	27.8311	27.9441	27.7658	27.7464	27.6255	27.5339	27.6318	28.7174	28.7396
	2.05845	0.338053	PGD	P52209	P52209	6-phosphogluconate dehydrogenase, decarboxylating	Color [DarkGray]	1	4	0	323.31	65111000000	349	32.9698	32.9155	32.8809	33.0362	33.0278	33.0045	32.4534	32.5421	33.1459	33.1537	33.1743
	3.17093	0.337817	XRN2	Q9H0D6	Q9H0D6	5-3 exoribonuclease 2	Color [DarkGray]	1	4	0	135.74	6719500000	88	29.4647	29.5755	29.5447	29.6464	29.759	29.9035	29.3899	29.5917	29.9837	29.8651	29.9489
	1.925	0.337539	CCT5	P48643	P48643	T-complex protein 1 subunit epsilon	Color [DarkGray]	1	4	0	323.31	64459000000	438	32.89	32.8979	32.801	32.9621	32.9316	32.9477	32.7252	32.6615	33.2191	33.4659	33.2695
	1.48727	0.337421	HNRNPH3	P31942	P31942	Heterogeneous nuclear ribonucleoprotein H3	Color [DarkGray]	1	4	0	323.31	32107000000	265	31.8159	31.6923	31.7762	31.7707	31.8801	31.861	31.7627	31.716	32.2829	32.5023	32.2431
	1.90816	0.337334	GSS	P48637	P48637	Glutathione synthetase	Color [DarkGray]	1	4	0	323.31	10546000000	157	30.1664	30.2627	30.2713	30.3385	30.3681	30.2764	29.9505	30.165	30.5503	30.8189	30.6508
	0.763729	0.337321	MAP1LC3B;MAP1LC3B2	Q9GZQ8;A6NCE7	Q9GZQ8;A6NCE7	Microtubule-associated proteins 1A/1B light chain 3B;Microtubule-associated proteins 1A/1B light chain 3 beta 2	Color [DarkGray]	1	4	0	8.5059	2290300000	31	27.6402	27.6431	27.6389	27.968	28.5598	28.3299	28.0487	28.7511	28.1779	28.591	28.0637
	0.669484	0.336322	SF3B6	Q9Y3B4	Q9Y3B4	Splicing factor 3B subunit 6	Color [DarkGray]	1	4	0	16.97	736130000	19	26.667	25.8019	26.5674	26.4224	26.4747	26.4079	26.1413	26.6909	27.3056	NaN	26.9393
	1.48467	0.335666	AP3M1	Q9Y2T2	Q9Y2T2	AP-3 complex subunit mu-1	Color [DarkGray]	1	4	0	40.972	1130200000	26	27.0864	26.876	26.7316	27.0974	27.1469	27.3551	26.9342	26.8247	26.8156	27.6075	27.3349
	1.64819	0.335657	TPP2	P29144	P29144	Tripeptidyl-peptidase 2	Color [DarkGray]	1	4	0	115.37	3134000000	68	28.3817	28.4133	28.4071	28.5278	28.3935	28.5521	28.3492	28.4243	28.9447	28.9528	29.0139
	1.60472	0.33548	ATAD3A	Q9NVI7;Q5T2N8	Q9NVI7	ATPase family AAA domain-containing protein 3A	Color [DarkGray]	1	4	0	107.62	4550700000	98	29.1427	28.8298	28.8354	29.3486	29.334	29.5795	28.842	28.8981	28.957	29.3118	28.9396
	1.4094	0.335469	MRPS33	Q9Y291	Q9Y291	28S ribosomal protein S33, mitochondrial	Color [DarkGray]	1	4	0	10.648	987320000	11	26.6334	26.4236	26.7551	26.7617	26.9207	27.1801	26.8855	26.6907	26.9408	27.471	26.8046
	0.90953	0.335436	SYAP1	Q96A49	Q96A49	Synapse-associated protein 1	Color [DarkGray]	1	4	0	24.18	624750000	15	26.0491	26.2971	26.2271	26.3532	26.5106	26.2436	25.7086	26.064	26.1049	27.1249	26.0904
	0.523333	0.334959	ABCD3	P28288	P28288	ATP-binding cassette sub-family D member 3	Color [DarkGray]	1	4	0	14.94	413320000	12	25.5957	25.5215	25.4682	26.3997	26.2909	25.9379	25.077	25.5423	24.8761	NaN	25.375
	0.827979	0.334815	TPBG	Q13641	Q13641	Trophoblast glycoprotein	Color [DarkGray]	1	4	0	189.06	6749900000	73	29.5523	29.7828	29.8139	29.9781	29.9768	29.8816	29.1347	28.9783	29.1645	30.0141	29.7079
	1.89985	0.33467	ELAVL1	Q15717	Q15717	ELAV-like protein 1	Color [DarkGray]	1	4	0	222.24	19216000000	161	31.1786	31.0675	30.9746	31.1509	31.372	31.399	30.6301	31.1742	31.3747	31.2338	31.5075
	1.13515	0.334621	POLR2C	P19387	P19387	DNA-directed RNA polymerase II subunit RPB3	Color [DarkGray]	1	4	0	88.102	1588400000	30	27.3443	27.3227	27.385	27.3046	27.4871	27.4968	27.346	27.5533	27.7879	28.0842	28.1888
	1.45948	0.334284	WDR33	Q9C0J8	Q9C0J8	pre-mRNA 3 end processing protein WDR33	Color [DarkGray]	1	4	0	42.43	234900000	7	25.192	25.0031	NaN	25.6306	25.3657	25.3631	NaN	25.1614	NaN	NaN	NaN
	0.485521	0.333705	SCYL2	Q6P3W7	Q6P3W7	SCY1-like protein 2	Color [DarkGray]	1	4	0	4.3514	199880000	4	NaN	NaN	24.6582	NaN	24.8544	NaN	24.8771	25.0652	25.7436	NaN	25.0036
	1.56831	0.333425	SUGT1	Q9Y2Z0	Q9Y2Z0	Suppressor of G2 allele of SKP1 homolog	Color [DarkGray]	1	4	0	110.78	6711400000	85	29.4097	29.5869	29.5431	29.5238	29.6773	29.6215	29.4407	29.4201	29.8788	30.2775	29.9022
	1.2883	0.333243	NIT1	Q86X76	Q86X76	Nitrilase homolog 1	Color [DarkGray]	1	4	0	38.381	3647800000	39	28.1086	28.5837	28.5054	28.7832	28.7615	28.8787	28.905	28.8377	29.016	29.2117	28.8769
	3.26018	0.332165	PRKAR2A	P13861	P13861	cAMP-dependent protein kinase type II-alpha regulatory subunit	Color [DarkGray]	1	4	0	323.31	18025000000	210	30.8856	31.0011	30.8913	31.2216	31.1378	31.0931	30.9542	30.9146	31.4414	31.3578	31.3177
	0.375568	0.332086	RAB2B	Q8WUD1	Q8WUD1	Ras-related protein Rab-2B	Color [DarkGray]	1	4	0	10.287	199290000	9	NaN	24.8636	24.7659	NaN	NaN	NaN	24.9331	NaN	25.6509	24.4604	25.4476
	1.70484	0.331748	AGO2	Q9UKV8	Q9UKV8	Protein argonaute-2	Color [DarkGray]	1	4	0	26.982	1243800000	22	26.9781	26.9475	27.1979	27.2267	27.1863	27.4002	27.1966	27.1719	27.6524	27.7716	27.3436
	0.571252	0.331043	HMGB2	P26583	P26583	High mobility group protein B2	Color [DarkGray]	1	4	0	269.66	30332000000	217	31.7854	31.7676	31.7085	31.4005	31.4639	31.4115	31.454	31.5017	32.4415	32.652	32.4775
	2.17646	0.330349	WNK2	Q9Y3S1;Q96J92	Q9Y3S1	Serine/threonine-protein kinase WNK2	Color [DarkGray]	1	4	0	13.093	756570000	20	26.3726	26.418	26.2288	26.7123	26.7622	26.6599	26.3451	26.1125	26.6019	26.7344	26.2838
	2.368	0.330348	THOP1	P52888	P52888	Thimet oligopeptidase	Color [DarkGray]	1	4	0	44.099	3648400000	63	28.5516	28.85	28.7917	28.9321	28.9565	29.0225	28.3589	28.6606	28.9217	29.1107	28.8941
	0.201526	0.330011	GLYR1	Q49A26	Q49A26	Putative oxidoreductase GLYR1	Color [DarkGray]	1	4	0	54.704	733290000	22	25.9858	26.2602	25.7668	27.4906	27.4667	27.5589	25.5921	25.9589	24.254	25.1714	25.5151
	0.451872	0.329087	RILPL1	Q5EBL4	Q5EBL4	RILP-like protein 1	Color [DarkGray]	1	4	0	18.363	447070000	15	26.1942	25.4852	25.7769	25.5016	NaN	NaN	25.9019	26.1353	26.386	NaN	26.7958
	0.948937	0.328297	NUDCD1	Q96RS6	Q96RS6	NudC domain-containing protein 1	Color [DarkGray]	1	4	0	21.84	1025200000	19	26.8497	26.6709	26.6824	26.8818	26.8091	26.7081	26.8898	26.7521	27.4102	27.7544	27.0202
	0.960842	0.328144	IFT74	Q96LB3	Q96LB3	Intraflagellar transport protein 74 homolog	Color [DarkGray]	1	4	0	85.584	1527300000	43	27.4514	27.4395	27.4605	27.9174	27.8224	28.0707	27.2007	27.0948	27.223	27.761	27.1506
	0.268344	0.328098	TOMM22	Q9NS69	Q9NS69	Mitochondrial import receptor subunit TOM22 homolog	Color [DarkGray]	1	4	0	45.992	843940000	23	25.5861	25.7693	26.4061	26.4327	25.3971	26.1545	27.2	27.1888	27.3234	27.4895	27.7517
	1.91349	0.327755	OSBPL1A	Q9BXW6	Q9BXW6	Oxysterol-binding protein-related protein 1	Color [DarkGray]	1	4	0	29.376	1577700000	29	27.3907	27.496	27.4442	27.531	27.6873	27.4957	27.3975	27.461	28.0082	27.8607	28.0108
	0.321887	0.327294	SAFB2	Q14151	Q14151	Scaffold attachment factor B2	Color [DarkGray]	1	4	0	28.563	1120200000	28	26.5317	26.5556	26.7779	27.5955	27.8107	27.7954	27.759	27.6865	26.3562	NaN	NaN
	2.05631	0.327088	HTRA2	O43464	O43464	Serine protease HTRA2, mitochondrial	Color [DarkGray]	1	4	0	14.626	747850000	11	26.4122	26.4168	26.5074	NaN	26.6913	26.5838	NaN	26.347	26.7571	NaN	26.9596
	1.45678	0.327002	IFT88	Q13099	Q13099	Intraflagellar transport protein 88 homolog	Color [DarkGray]	1	4	0	12.598	969110000	9	26.8336	26.7781	26.7796	26.7086	27.0171	27.2803	26.6161	NaN	27.1247	NaN	27.2635
	2.03415	0.326158	KBTBD11	O94819	O94819	Kelch repeat and BTB domain-containing protein 11	Color [DarkGray]	1	4	0	9.8428	767830000	7	26.2999	26.3	26.5164	26.6407	27.0539	26.7176	26.486	26.3549	26.8082	26.6087	26.4764
	1.03344	0.326014	RALA	P11233	P11233	Ras-related protein Ral-A	Color [DarkGray]	1	4	0	5.9762	672940000	7	26.1188	26.178	26.0769	26.0453	26.1271	26.1063	26.0138	25.9496	26.9233	26.7803	26.3782
	1.16703	0.325647	IPO9	Q96P70	Q96P70	Importin-9	Color [DarkGray]	1	4	0	67.101	5064200000	58	28.9152	29.237	29.1527	29.119	29.1589	29.3029	29.0602	29.1643	29.7583	29.9204	29.3297
	1.40674	0.325594	PRDX3	P30048	P30048	Thioredoxin-dependent peroxide reductase, mitochondrial	Color [DarkGray]	1	4	0	200.48	17599000000	142	30.9559	31.1001	31.0118	31.419	31.3945	31.3501	30.78	30.6771	30.9572	30.8512	31.4114
	1.2765	0.325548	HIP1	O00291	O00291	Huntingtin-interacting protein 1	Color [DarkGray]	1	4	0	20.218	1148200000	12	26.9512	26.9562	27.1846	27.6285	27.4135	27.2472	27.1174	26.5235	27.1466	27.2321	26.965
	2.04353	0.325423	AP3S1	Q92572	Q92572	AP-3 complex subunit sigma-1	Color [DarkGray]	1	4	0	29.361	1380400000	25	27.0409	26.9932	27.2213	27.2916	27.5234	27.3115	27.3146	27.3313	27.6455	27.5809	27.6814
	1.30268	0.325418	HS2ST1	Q7LGA3	Q7LGA3	Heparan sulfate 2-O-sulfotransferase 1	Color [DarkGray]	1	4	0	17.293	713820000	13	26.395	26.2002	26.4949	26.8185	26.8429	26.5292	26.0582	26.3225	26.1996	NaN	26.7075
	1.64777	0.325348	AIP	O00170	O00170	AH receptor-interacting protein	Color [DarkGray]	1	4	0	34.351	2970300000	29	28.0914	28.451	28.1893	28.344	28.5755	28.5382	28.3501	28.5283	28.8883	28.859	28.6792
	1.79548	0.325159	TFAM	Q00059	Q00059	Transcription factor A, mitochondrial	Color [DarkGray]	1	4	0	36.392	3269900000	52	28.2961	28.586	28.5247	28.6283	28.5561	28.61	28.4137	28.4951	28.8828	29.1065	28.946
	2.39784	0.325131	NHLRC2	Q8NBF2	Q8NBF2	NHL repeat-containing protein 2	Color [DarkGray]	1	4	0	68.481	3173900000	64	28.5173	28.358	28.4464	28.6079	28.7984	28.6447	28.3266	28.5822	28.6887	29.0465	28.8411
	1.47847	0.324332	CBX5	P45973	P45973	Chromobox protein homolog 5	Color [DarkGray]	1	4	0	163.84	15292000000	107	30.7811	30.6896	30.7197	30.8037	30.8559	30.8196	30.4463	30.6125	30.8922	31.493	30.9806
	1.0281	0.32393	OPA1	O60313	O60313	Dynamin-like 120 kDa protein, mitochondrial;Dynamin-like 120 kDa protein, form S1	Color [DarkGray]	1	4	0	265.29	4016500000	73	29.1056	28.918	28.7238	29.0644	28.7861	28.9215	28.7955	28.3966	28.9374	29.5555	29.4061
	0.611586	0.323339	ENO2	P09104	P09104	Gamma-enolase	Color [DarkGray]	1	4	0	323.31	43351000000	265	32.0536	32.3535	32.3907	32.0157	32.0343	32.0012	32.0891	32.1161	33.0244	33.1142	32.9539
	0.803729	0.323287	PSMD11	O00231	O00231	26S proteasome non-ATPase regulatory subunit 11	Color [DarkGray]	1	4	0	210.31	22715000000	129	31.753	31.5493	31.4273	31.6842	31.5182	31.3953	31.1636	30.9715	31.4265	32.3999	31.7533
	2.75521	0.323173	CLCN3	P51790	P51790	H(+)/Cl(-) exchange transporter 3	Color [DarkGray]	1	4	0	5.7482	1861000000	12	27.3156	27.5897	27.7038	27.7657	27.7732	27.9476	27.6446	27.5248	27.9154	27.8758	27.9956
	1.05567	0.322862	TCEA1	P23193	P23193	Transcription elongation factor A protein 1	Color [DarkGray]	1	4	0	229.7	7542200000	125	29.6845	29.6962	29.6744	29.6259	29.7485	29.6962	29.7016	29.726	30.3616	30.4821	30.2021
	1.75072	0.322777	ABLIM1	O14639	O14639	Actin-binding LIM protein 1	Color [DarkGray]	1	4	0	12.706	519510000	9	25.6598	25.7469	25.9936	26.0461	26.1469	26.3469	25.6615	26.1376	26.1931	26.3058	25.9371
	1.75528	0.32276	SRSF5	Q13243	Q13243	Serine/arginine-rich splicing factor 5	Color [DarkGray]	1	4	0	37.076	6111100000	75	29.2942	29.3643	29.4395	29.5105	29.4919	29.5554	29.3565	29.5068	29.8543	30.0804	29.7976
	1.12724	0.322686	SNX4	O95219	O95219	Sorting nexin-4	Color [DarkGray]	1	4	0	15.966	611790000	13	26.0034	26.1773	25.6208	26.0672	26.2325	26.228	26.3119	26.1883	26.46	26.5164	26.794
	0.653639	0.32252	DNASE2	O00115	O00115	Deoxyribonuclease-2-alpha	Color [DarkGray]	1	4	0	7.9479	1302200000	10	26.8844	27.2873	26.9917	26.8957	27.2396	27.176	27.1802	NaN	27.2404	27.7479	28.1508
	0.460904	0.322491	RNASEH2A	O75792	O75792	Ribonuclease H2 subunit A	Color [DarkGray]	1	4	0	19.346	716600000	9	26.5379	26.174	26.4091	26.5014	26.2361	26.1708	26.7626	25.3098	27.3043	NaN	26.5932
	0.916703	0.32138	UQCRFS1;UQCRFS1P1	P47985;P0C7P4	P47985;P0C7P4	Cytochrome b-c1 complex subunit Rieske, mitochondrial;Cytochrome b-c1 complex subunit 11;Putative cytochrome b-c1 complex subunit Rieske-like protein 1	Color [DarkGray]	1	4	0	35.228	3606500000	36	28.3908	28.3993	28.4665	28.4556	28.6692	28.6327	28.5379	28.8612	29.3167	29.3397	28.7012
	0.700156	0.320885	DIP2B	Q9P265	Q9P265	Disco-interacting protein 2 homolog B	Color [DarkGray]	1	4	0	7.9684	347400000	5	25.7324	25.4463	25.1105	NaN	NaN	NaN	NaN	25.6334	25.5159	25.7761	26.1128
	1.38535	0.320213	PAK2	Q13177	Q13177	Serine/threonine-protein kinase PAK 2;PAK-2p27;PAK-2p34	Color [DarkGray]	1	4	0	295.49	14439000000	182	30.602	30.6556	30.5882	30.5602	30.7541	30.7465	30.5032	30.7121	31.0906	31.3276	31.1155
	2.28933	0.319902	UQCRC1	P31930	P31930	Cytochrome b-c1 complex subunit 1, mitochondrial	Color [DarkGray]	1	4	0	204.73	16686000000	154	30.7164	30.8457	30.8398	31.0335	31.1318	31.171	30.958	30.8622	31.1556	31.4967	30.9973
	4.22949	0.319699	ATP1A1	P05023;Q13733	P05023	Sodium/potassium-transporting ATPase subunit alpha-1	Color [DarkGray]	1	4	0	323.31	59690000000	421	32.67	32.7049	32.6892	32.8856	32.9356	32.9655	32.6503	32.6678	33.0469	33.1657	32.9775
	1.00183	0.319436	SNAP29	O95721	O95721	Synaptosomal-associated protein 29	Color [DarkGray]	1	4	0	43.322	1349700000	33	27.0687	27.0666	27.1618	26.9414	27.3337	27.3014	27.1849	27.3971	27.8939	27.8243	27.6768
	0.364916	0.319255	SNX27	Q96L92	Q96L92	Sorting nexin-27	Color [DarkGray]	1	4	0	20.403	581600000	10	27.1566	25.9845	25.7377	25.8627	26.2483	25.9739	25.5709	25.6147	25.8317	27.456	26.6202
	0.79232	0.319195	LSM5	Q9Y4Y9	Q9Y4Y9	U6 snRNA-associated Sm-like protein LSm5	Color [DarkGray]	1	4	0	142.01	946300000	31	26.6709	26.873	26.3879	26.621	26.7349	26.5271	26.7502	26.7166	27.149	27.3738	27.5877
	2.23291	0.319045	WDR13	Q9H1Z4	Q9H1Z4	WD repeat-containing protein 13	Color [DarkGray]	1	4	0	32.048	1011300000	22	26.7681	26.6513	26.6786	26.9478	27.0403	27.0909	27.038	26.7813	27.3171	26.9945	27.2244
	0.849209	0.319025	LMAN1	P49257	P49257	Protein ERGIC-53	Color [DarkGray]	1	4	0	323.31	39055000000	251	32.0519	32.048	32.075	31.9445	32.0039	31.9806	32.141	31.8924	32.581	32.8192	32.8348
	0.676486	0.318675	TPD52	P55327	P55327	Tumor protein D52	Color [DarkGray]	1	4	0	92.958	2229800000	36	27.74	27.7769	27.7794	27.8641	27.6557	27.9075	28.1519	28.1091	28.8968	28.4286	28.6279
	1.7068	0.318342	UBE2M	P61081	P61081	NEDD8-conjugating enzyme Ubc12	Color [DarkGray]	1	4	0	22.509	5514300000	43	29.216	29.1239	29.1616	29.3827	29.464	29.4796	29.3012	29.4998	29.9524	29.6946	29.4999
	1.32726	0.318272	SRC	P12931;P06241;Q9H3Y6;P42685;P06239;P08581;Q04912	P12931	Proto-oncogene tyrosine-protein kinase Src	Color [DarkGray]	1	4	0	39.196	1804500000	26	27.6066	27.6246	27.5669	27.6434	27.7253	27.8068	27.5919	27.6149	28.1918	28.4056	27.7426
	1.83988	0.317562	SDHA	P31040	P31040	Succinate dehydrogenase [ubiquinone] flavoprotein subunit, mitochondrial	Color [DarkGray]	1	4	0	266.15	9589800000	172	29.865	30.0021	29.8798	30.2766	30.2319	30.2882	30.2893	30.1473	30.4269	30.6637	30.2382
	2.58199	0.317553	WDR61	Q9GZS3	Q9GZS3	WD repeat-containing protein 61;WD repeat-containing protein 61, N-terminally processed	Color [DarkGray]	1	4	0	31.571	934510000	20	26.8246	26.71	26.8466	27.1694	27.0701	26.8278	26.6303	26.6374	27.11	NaN	27.0594
	2.75728	0.317545	CS	O75390	O75390	Citrate synthase, mitochondrial	Color [DarkGray]	1	4	0	323.31	17413000000	144	30.7765	30.8153	30.8031	31.113	31.1088	31.1715	31.0011	31.0852	31.2774	31.37	31.2421
	0.513217	0.317242	CCS	O14618	O14618	Copper chaperone for superoxide dismutase	Color [DarkGray]	1	4	0	33.276	3459400000	15	28.1257	28.5011	28.4335	28.238	28.363	28.3902	28.6865	28.8144	28.8903	29.6724	29.423
	2.55687	0.317032	ACADM	P11310	P11310	Medium-chain specific acyl-CoA dehydrogenase, mitochondrial	Color [DarkGray]	1	4	0	256.38	8445900000	88	29.7774	29.7274	29.6821	30.3365	30.1502	30.1375	30.0072	29.8425	30.1444	29.9636	30.0137
	1.179	0.316845	MCM3	P25205	P25205	DNA replication licensing factor MCM3	Color [DarkGray]	1	4	0	323.31	6796500000	111	29.64	29.6897	29.5041	29.4152	29.5698	29.6571	29.2623	29.2267	29.9193	30.1385	29.9886
	0.541811	0.31668	IGFBP7	Q16270	Q16270	Insulin-like growth factor-binding protein 7	Color [DarkGray]	1	4	0	48.656	2021600000	33	27.1746	27.5269	27.5595	28.3754	28.54	28.3396	28.0377	28.0787	27.7138	27.1775	27.8066
	2.99365	0.316179	RAB3GAP2	Q9H2M9	Q9H2M9	Rab3 GTPase-activating protein non-catalytic subunit	Color [DarkGray]	1	4	0	143.09	4591800000	62	28.959	28.902	28.9361	29.2998	29.4275	29.316	28.9345	28.8528	29.2079	29.0884	29.0589
	1.38467	0.316108	MATR3	P43243	P43243	Matrin-3	Color [DarkGray]	1	4	0	323.31	62452000000	465	32.8107	32.7691	32.7421	32.809	32.7715	32.8171	32.6477	32.6452	33.2127	33.4826	33.1415
	1.05819	0.316078	PSMD8	P48556	P48556	26S proteasome non-ATPase regulatory subunit 8	Color [DarkGray]	1	4	0	66.966	2326800000	39	28.0021	28.0804	28.0061	27.9127	27.9827	28.0286	27.7628	27.9827	28.454	28.7077	28.6116
	1.57515	0.315038	ATAT1	Q5SQI0	Q5SQI0	Alpha-tubulin N-acetyltransferase 1	Color [DarkGray]	1	4	0	18.378	816590000	22	26.4839	26.3388	26.1923	26.6671	26.5523	26.7561	26.5554	26.7807	26.9832	26.987	26.7659
	2.65387	0.314906	UBA1	P22314	P22314	Ubiquitin-like modifier-activating enzyme 1	Color [DarkGray]	1	4	0	323.31	96347000000	639	33.359	33.4022	33.3832	33.4759	33.5849	33.5428	33.316	33.3535	33.7764	33.8368	33.8493
	0.599505	0.314721	MYO1A	Q9UBC5	Q9UBC5	Unconventional myosin-Ia	Color [DarkGray]	1	4	0.00096386	2.0167	2085900000	8	28.0272	28.0706	28.1511	28.2514	28.3904	28.3382	NaN	NaN	29.0684	27.9402	NaN
	1.35364	0.31404	SYMPK	Q92797	Q92797	Symplekin	Color [DarkGray]	1	4	0	17.809	992430000	16	26.6096	26.6617	26.9374	26.733	26.9229	26.9409	26.8507	26.759	27.4903	27.2757	27.1036
	0.849882	0.313905	EEF1D	P29692	P29692	Elongation factor 1-delta	Color [DarkGray]	1	4	0	323.31	41709000000	233	31.8678	32.0822	32.0587	31.9485	32.2693	32.4451	32.175	32.471	32.6059	33.0888	32.3115
	0.200436	0.313803	RALY	Q9UKM9	Q9UKM9	RNA-binding protein Raly	Color [DarkGray]	1	4	0	119.39	10938000000	102	29.1777	29.1661	29.2818	31.1535	31.2154	31.2782	30.9918	30.9908	29.3017	29.4982	28.9657
	0.383186	0.313709	MTHFS	P49914	P49914	5-formyltetrahydrofolate cyclo-ligase	Color [DarkGray]	1	4	0	8.2824	814230000	9	26.3115	26.695	25.1044	26.9039	26.9897	26.8939	27.2676	27.1925	26.6664	27.0114	26.5023
	1.52948	0.31343	CUL3	Q13618	Q13618	Cullin-3	Color [DarkGray]	1	4	0	112.57	6450000000	115	29.3975	29.4046	29.429	29.5514	29.4872	29.5689	29.4883	29.4497	30.0562	30.0967	29.7231
	1.03219	0.313402	PITRM1	Q5JRX3	Q5JRX3	Presequence protease, mitochondrial	Color [DarkGray]	1	4	0	51.248	1511300000	45	26.813	27.1708	27.3604	27.4154	27.6385	27.5427	27.4576	27.7776	27.5277	27.9529	27.6985
	2.10384	0.313027	PPP2R5E	Q16537;Q15173	Q16537	Serine/threonine-protein phosphatase 2A 56 kDa regulatory subunit epsilon isoform	Color [DarkGray]	1	4	0	24.484	1077400000	25	27.0238	26.9976	26.8689	27.0583	27.2185	26.9583	26.8271	26.6466	27.2837	27.3772	27.2191
	1.41214	0.312787	CHCHD3	Q9NX63	Q9NX63	MICOS complex subunit MIC19	Color [DarkGray]	1	4	0	62.855	3889400000	60	28.6685	28.7887	28.7487	29.2203	29.1946	29.1967	28.654	28.5081	28.6369	28.9988	28.6712
	3.30159	0.312779	ATP6V1G1	O75348	O75348	V-type proton ATPase subunit G 1	Color [DarkGray]	1	4	0	137.2	4151400000	40	28.8339	28.7959	28.9709	29.1762	29.1594	29.131	28.6792	28.84	29.2659	28.9889	29.0992
	0.962325	0.311818	GNPDA1	P46926	P46926	Glucosamine-6-phosphate isomerase 1	Color [DarkGray]	1	4	0	50.63	2254800000	27	27.7864	27.994	27.872	27.9973	27.8638	27.8331	27.8003	28.0823	28.6944	28.3601	28.5641
	1.44243	0.311786	ITGB5	P18084	P18084	Integrin beta-5	Color [DarkGray]	1	4	0	31.395	652060000	8	26.2089	26.4218	26.3016	26.6468	26.5895	26.257	26.1901	25.9776	NaN	26.3559	26.8098
	1.04517	0.311558	FAM136A	Q96C01	Q96C01	Protein FAM136A	Color [DarkGray]	1	4	0	23.957	5045600000	50	28.683	28.8578	28.9162	29.0043	29.235	28.967	29.1909	29.2959	29.4653	29.7058	29.4244
	2.92527	0.311525	ANXA7	P20073	P20073	Annexin A7	Color [DarkGray]	1	4	0	83.276	3721000000	55	28.706	28.8236	28.6048	28.8572	29.0145	28.8283	28.5014	28.5013	28.9332	28.9824	29.018
	0.381735	0.310837	RTTN	Q86VV8	Q86VV8	Rotatin	Color [DarkGray]	1	4	0.00024456	2.3548	1007100000	7	27.0894	NaN	26.9182	27.5683	27.4919	27.6554	26.9028	NaN	26.4083	NaN	NaN
	0.7416	0.309905	ATG3	Q9NT62	Q9NT62	Ubiquitin-like-conjugating enzyme ATG3	Color [DarkGray]	1	4	0	55.549	2733900000	45	27.8194	28.251	28.0288	28.0314	28.1381	28.2432	28.1922	28.5232	28.5026	29.0374	28.8843
	1.67284	0.309494	WTAP	Q15007	Q15007	Pre-mRNA-splicing regulator WTAP	Color [DarkGray]	1	4	0	41.73	1904100000	22	27.4655	27.8396	27.6788	27.7991	27.7544	28.0741	27.7229	27.7592	27.9709	28.3318	28.0859
	2.46168	0.30911	HSP90AB1	P08238;Q58FF7;Q58FF6	P08238	Heat shock protein HSP 90-beta	Color [DarkGray]	1	4	0	323.31	439070000000	1169	35.6833	35.6373	35.5898	35.792	35.7561	35.7829	35.3467	35.2739	35.8082	35.9224	35.8304
	1.40134	0.309072	FKBP8	Q14318	Q14318	Peptidyl-prolyl cis-trans isomerase FKBP8	Color [DarkGray]	1	4	0	50.969	1823800000	21	27.6668	27.5693	27.6938	27.6054	27.8412	27.6472	27.5593	27.5878	27.9665	28.2264	28.26
	1.95018	0.309063	QTRT1	Q9BXR0	Q9BXR0	Queuine tRNA-ribosyltransferase	Color [DarkGray]	1	4	0	36.565	1022300000	16	27.0849	26.9527	27.3486	27.4421	NaN	NaN	26.9639	26.9417	27.3619	27.3526	27.3129
	1.40642	0.308646	GGA1	Q9UJY5	Q9UJY5	ADP-ribosylation factor-binding protein GGA1	Color [DarkGray]	1	4	0	45.935	931030000	20	26.4225	26.4193	26.7446	26.6436	27.0509	26.8064	26.7061	26.9105	27.0491	27.2361	26.9093
	1.25338	0.308404	CDH6	P55285	P55285	Cadherin-6	Color [DarkGray]	1	4	0	13.262	741080000	7	26.1398	26.3809	26.5886	26.5902	26.7339	27.1333	26.4736	26.4173	26.4401	NaN	26.6449
	1.04581	0.308393	FADS1	O60427	O60427	Fatty acid desaturase 1	Color [DarkGray]	1	4	0	3.1362	185920000	7	24.7575	24.5315	24.443	24.9953	24.9399	25.1477	24.6255	NaN	NaN	NaN	24.5082
	2.61184	0.307834	LRPPRC	P42704	P42704	Leucine-rich PPR motif-containing protein, mitochondrial	Color [DarkGray]	1	4	0	263.5	13451000000	253	30.6518	30.5579	30.5096	30.9394	30.8699	30.8554	30.3197	30.397	30.6573	30.6675	30.7807
	1.50248	0.307532	C12orf10	Q9HB07	Q9HB07	UPF0160 protein MYG1, mitochondrial	Color [DarkGray]	1	4	0	110.98	8851900000	96	29.7732	29.9213	29.9044	29.8629	30.0439	30.133	29.9331	29.9792	30.2785	30.6123	30.3281
	1.69197	0.307366	DAK	Q3LXA3	Q3LXA3	Bifunctional ATP-dependent dihydroxyacetone kinase/FAD-AMP lyase (cyclizing);ATP-dependent dihydroxyacetone kinase;FAD-AMP lyase (cyclizing)	Color [DarkGray]	1	4	0	162.54	5281200000	93	29.1472	29.2748	29.0479	29.3181	29.2633	29.3592	29.0458	29.2814	29.5253	29.8682	29.4667
	1.6503	0.30728	PGAM1	P18669;Q8N0Y7;P15259	P18669	Phosphoglycerate mutase 1	Color [DarkGray]	1	4	0	323.31	127420000000	499	33.5134	33.7714	33.9037	33.8412	33.9891	33.953	33.9072	33.8378	34.3812	34.2137	34.1856
	0.639917	0.307079	GPKOW	Q92917	Q92917	G patch domain and KOW motifs-containing protein	Color [DarkGray]	1	4	0	13.659	703960000	11	26.5532	25.9756	26.3893	26.537	26.1102	26.2287	NaN	26.3475	27.1152	27.0922	26.6576
	2.16052	0.306818	COA3	Q9Y2R0	Q9Y2R0	Cytochrome c oxidase assembly factor 3 homolog, mitochondrial	Color [DarkGray]	1	4	0	25.517	1862500000	17	27.5678	27.6687	27.7125	27.9797	28.1113	28.2063	27.6612	27.7002	27.9317	27.9281	27.6562
	0.549202	0.306723	FREM2	Q5SZK8	Q5SZK8	FRAS1-related extracellular matrix protein 2	Color [DarkGray]	1	4	0	18.002	534700000	13	25.3386	25.5924	25.6906	25.8788	26.5389	26.637	26.0415	26.2654	26.2186	26.0001	25.281
	0.472072	0.306625	DNAJC9	Q8WXX5	Q8WXX5	DnaJ homolog subfamily C member 9	Color [DarkGray]	1	4	0	44.962	1069300000	18	27.2075	26.5699	26.8355	26.5458	26.8129	26.757	26.4768	27.0553	27.8043	26.8882	28.0055
	1.57543	0.306167	PTBP1	P26599	P26599	Polypyrimidine tract-binding protein 1	Color [DarkGray]	1	4	0	323.31	40935000000	371	32.2071	32.2007	32.0715	32.174	32.3606	32.31	31.9871	32.2661	32.3908	32.7555	32.7253
	1.10487	0.30616	CAP2	P40123	P40123	Adenylyl cyclase-associated protein 2	Color [DarkGray]	1	4	0	75.829	3177100000	34	28.5296	28.5384	28.5144	29.0546	28.7833	28.8609	28.3134	28.2903	29.0097	28.1894	28.5624
	0.833506	0.30586	PYCR2	Q96C36	Q96C36	Pyrroline-5-carboxylate reductase 2	Color [DarkGray]	1	4	0	16.578	492360000	7	25.8835	NaN	25.7183	25.9523	NaN	25.8576	25.8685	25.7345	NaN	NaN	26.5112
	1.22504	0.305437	PPA2	Q9H2U2	Q9H2U2	Inorganic pyrophosphatase 2, mitochondrial	Color [DarkGray]	1	4	0	151.83	5099200000	49	28.7442	29.3615	29.0477	29.6665	29.6035	29.341	29.3704	29.1593	29.5526	29.0887	29.4001
	1.72829	0.305134	UBE4B	O95155	O95155	Ubiquitin conjugation factor E4 B	Color [DarkGray]	1	4	0	9.7615	309930000	7	25.0978	25.283	25.1893	25.3414	25.7062	25.6671	25.2164	25.1974	25.293	NaN	NaN
	1.71377	0.304685	RAB3GAP1	Q15042	Q15042	Rab3 GTPase-activating protein catalytic subunit	Color [DarkGray]	1	4	0	32.799	2157900000	42	27.9861	27.9263	27.9402	28.1948	28.054	28.2278	27.7961	27.8549	28.0805	28.6421	28.0332
	1.67985	0.30436	STUB1	Q9UNE7	Q9UNE7	E3 ubiquitin-protein ligase CHIP	Color [DarkGray]	1	4	0	18.292	1052800000	14	26.879	26.8091	26.8928	27.2285	27.4943	27.2629	26.9764	26.9198	27.0839	27.3241	26.805
	1.02782	0.304232	SOD1	P00441	P00441	Superoxide dismutase [Cu-Zn]	Color [DarkGray]	1	4	0	323.31	25507000000	103	31.1944	31.3844	31.3939	31.5826	31.5353	31.3721	31.5835	31.556	31.5898	32.1932	32.087
	0.737673	0.303892	EIF3L	Q9Y262	Q9Y262	Eukaryotic translation initiation factor 3 subunit L	Color [DarkGray]	1	4	0	265.38	6072100000	112	29.6219	29.2768	29.5116	29.4076	29.2175	29.3111	28.9475	29.0191	29.4184	30.1562	29.965
	1.64719	0.303667	NBAS	A2RRP1	A2RRP1	Neuroblastoma-amplified sequence	Color [DarkGray]	1	4	0	6.0557	241140000	12	24.6345	24.7774	24.8915	25.152	24.7889	24.9165	24.4093	24.741	24.9615	NaN	25.153
	1.64588	0.303627	SCRN2	Q96FV2	Q96FV2	Secernin-2	Color [DarkGray]	1	4	0	114.44	3497500000	64	28.3426	28.6379	28.7667	28.6835	28.7876	28.763	28.6836	28.5878	28.9845	29.2171	29.0083
	0.756034	0.303326	NDRG3	Q9UGV2	Q9UGV2	Protein NDRG3	Color [DarkGray]	1	4	0	35.073	2019100000	25	28.0394	27.7672	27.7057	27.6447	27.8352	27.7159	27.6988	27.5362	28.215	28.796	28.1098
	0.948817	0.303218	PTGR1	Q14914	Q14914	Prostaglandin reductase 1	Color [DarkGray]	1	4	0	114.4	6039700000	82	29.0268	29.2351	29.3654	29.1922	29.4685	29.4158	29.5146	29.4328	29.8746	30.141	29.6169
	1.64732	0.302761	FASN	P49327	P49327	Fatty acid synthase;[Acyl-carrier-protein] S-acetyltransferase;[Acyl-carrier-protein] S-malonyltransferase;3-oxoacyl-[acyl-carrier-protein] synthase;3-oxoacyl-[acyl-carrier-protein] reductase;3-hydroxyacyl-[acyl-carrier-protein] dehydratase;Enoyl-[acyl-carrier-protein] reductase;Oleoyl-[acyl-carrier-protein] hydrolase	Color [DarkGray]	1	4	0	323.31	66385000000	729	33.0207	32.9459	32.9318	33.0064	32.9637	33.048	32.524	32.5175	33.1586	33.1197	33.2478
	0.389868	0.30242	YTHDF1	Q9BYJ9	Q9BYJ9	YTH domain-containing family protein 1	Color [DarkGray]	1	4	0	39.75	645010000	16	NaN	26.0652	NaN	25.8591	26.3847	26.4358	26.3682	26.3233	26.7144	27.5601	26.3739
	0.950148	0.302	EPHX1	P07099	P07099	Epoxide hydrolase 1	Color [DarkGray]	1	4	0	36.043	4724100000	53	28.9809	28.9582	29.0198	29.5401	29.5757	29.6223	28.9593	28.8022	28.9023	28.8072	29.0289
	1.62261	0.301781	GORASP2	Q9H8Y8	Q9H8Y8	Golgi reassembly-stacking protein 2	Color [DarkGray]	1	4	0	91.948	2204800000	38	28.0234	27.9564	27.7532	27.9441	28.2983	27.9597	27.8119	27.9164	28.2313	28.1819	28.5491
	0.977667	0.301533	CUL1	Q13616	Q13616	Cullin-1	Color [DarkGray]	1	4	0	40.214	2040500000	28	28.1181	27.711	27.7818	27.7653	27.843	28.2098	27.7	27.5769	28.0046	28.6597	27.992
	2.4368	0.301489	GSTP1	P09211	P09211	Glutathione S-transferase P	Color [DarkGray]	1	4	0	323.31	201220000000	307	34.4519	34.5178	34.543	34.8453	34.6668	34.6622	34.3666	34.3049	34.7165	34.5671	34.9722
	1.66101	0.301322	BRAT1	Q6PJG6	Q6PJG6	BRCA1-associated ATM activator 1	Color [DarkGray]	1	4	0	3.184	265600000	11	25.0287	25.1464	25.0479	25.1013	25.5089	25.5381	NaN	24.9126	25.2636	NaN	25.2644
	1.93263	0.300902	PYCRL	Q53H96	Q53H96	Pyrroline-5-carboxylate reductase 3	Color [DarkGray]	1	4	0	12.65	1750000000	20	27.5891	27.6081	27.4828	28.1341	27.9988	27.9187	27.5683	27.513	27.7163	27.7899	27.5611
	0.797772	0.300184	STMN2	Q93045	Q93045	Stathmin-2	Color [DarkGray]	1	4	0	10.335	7766400000	11	29.8933	29.8412	29.7636	29.6797	29.9389	29.5034	29.4975	29.6945	30.1369	30.4126	30.5578
	3.33047	0.300169	HSPD1	P10809	P10809	60 kDa heat shock protein, mitochondrial	Color [DarkGray]	1	4	0	323.31	337400000000	1047	35.2277	35.2273	35.2351	35.3562	35.4176	35.4606	35.1316	35.1849	35.5422	35.6939	35.5385
	0.944871	0.299576	C2orf43	Q9H6V9	Q9H6V9	UPF0554 protein C2orf43	Color [DarkGray]	1	4	0	25.294	511970000	14	26.2594	25.8943	25.9632	26.1622	26.098	26.1755	25.8385	25.7466	26.7977	NaN	25.9663
	0.689083	0.298965	DDI2	Q5TDH0;Q8WTU0	Q5TDH0	Protein DDI1 homolog 2	Color [DarkGray]	1	4	0	18.204	1138600000	15	27.1171	26.7514	26.7997	26.8224	26.9602	26.7669	26.8993	27.0874	27.7293	27.2719	27.829
	1.24299	0.298793	DDX1	Q92499	Q92499	ATP-dependent RNA helicase DDX1	Color [DarkGray]	1	4	0	323.31	14486000000	171	30.7251	30.7731	30.7453	30.8799	30.6113	30.6865	30.4748	30.3384	30.8802	31.2005	31.2024
	0.378278	0.298149	HSPA12A	O43301	O43301	Heat shock 70 kDa protein 12A	Color [DarkGray]	1	4	0	27.347	406650000	19	25.3226	25.1121	25.3592	24.8758	25.1812	25.2779	25.7698	NaN	26.1928	26.1975	26.4094
	0.845324	0.297616	ANPEP	P15144	P15144	Aminopeptidase N	Color [DarkGray]	1	4	0	31.99	621590000	16	25.6145	26.0435	25.7556	26.3177	26.5378	26.1949	26.4124	26.1846	26.5037	26.48	25.7643
	1.32649	0.297495	RTCB	Q9Y3I0	Q9Y3I0	tRNA-splicing ligase RtcB homolog	Color [DarkGray]	1	4	0	323.31	32851000000	314	31.8106	31.7868	31.8487	31.7904	31.8809	31.9429	31.8415	31.766	32.2695	32.5401	32.2256
	1.68772	0.29748	ARFIP2	P53365	P53365	Arfaptin-2	Color [DarkGray]	1	4	0.0028376	1.5211	292970000	10	24.9362	25.0053	24.7836	25.2434	25.4028	25.1479	25.1843	25.1426	25.6364	25.2575	25.1593
	1.85171	0.297428	FAM162A	Q96A26	Q96A26	Protein FAM162A	Color [DarkGray]	1	4	0	17.633	4690400000	48	28.9063	29.0619	29.1174	29.0977	29.3098	29.2385	28.9902	28.975	29.6044	29.4868	29.1084
	0.638182	0.296927	ARMC1	Q9NVT9	Q9NVT9	Armadillo repeat-containing protein 1	Color [DarkGray]	1	4	0	27.381	745310000	6	26.2359	26.2218	26.311	26.6492	26.4953	26.5882	26.2542	26.5185	26.5218	27.4665	25.9105
	1.10402	0.296796	SRCIN1	Q9C0H9	Q9C0H9	SRC kinase signaling inhibitor 1	Color [DarkGray]	1	4	0.0021393	1.6623	326760000	5	25.448	25.3968	25.4921	25.6361	26.1256	25.5635	25.6317	25.4228	NaN	NaN	NaN
	2.1377	0.296755	YWHAE	P62258	P62258	14-3-3 protein epsilon	Color [DarkGray]	1	4	0	323.31	122840000000	294	33.8076	33.7687	33.8232	33.9492	33.8852	33.8477	33.6484	33.5664	34.0199	34.1408	34.2747
	0.805969	0.296699	CHMP4A	Q9BY43	Q9BY43	Charged multivesicular body protein 4a	Color [DarkGray]	1	4	0	23.995	953610000	14	27.0716	26.4438	26.5831	26.381	26.6931	26.753	26.057	26.4877	27.1276	26.9631	27.0341
	0.936971	0.296678	PEPD	P12955	P12955	Xaa-Pro dipeptidase	Color [DarkGray]	1	4	0	250.29	7484500000	87	29.4062	30.0092	29.8299	29.7816	29.8245	29.7999	29.5708	29.9342	30.1226	30.5367	30.2151
	1.3637	0.296436	MRPL47	Q9HD33	Q9HD33	39S ribosomal protein L47, mitochondrial	Color [DarkGray]	1	4	0	15.57	782390000	22	26.1864	26.3495	26.4398	26.682	27.1343	26.7634	26.4227	26.568	26.5838	26.5767	26.3981
	2.66934	0.295978	ATP6V1A	P38606	P38606	V-type proton ATPase catalytic subunit A	Color [DarkGray]	1	4	0	323.31	22611000000	218	31.3245	31.3864	31.3007	31.6113	31.4159	31.4399	31.3011	31.097	31.6436	31.6626	31.694
	0.835721	0.295962	RRAS2	P62070	P62070	Ras-related protein R-Ras2	Color [DarkGray]	1	4	0	25.527	459860000	12	25.6504	25.7202	25.6134	26.2172	25.6983	25.3486	25.4492	25.5695	26.2902	25.5881	26.2366
	1.98595	0.29593	CCT8	P50990	P50990	T-complex protein 1 subunit theta	Color [DarkGray]	1	4	0	323.31	63630000000	417	32.8342	32.8782	32.8702	32.9583	32.8565	32.9576	32.6812	32.5825	33.1211	33.2447	33.2529
	1.30213	0.295429	DMD	P11532	P11532	Dystrophin	Color [DarkGray]	1	4	0	31.882	770150000	16	26.4031	26.3428	26.6926	27.1245	26.8293	26.8755	26.4264	26.34	26.3988	26.6144	26.5759
	2.57626	0.295051	CCT4	P50991	P50991	T-complex protein 1 subunit delta	Color [DarkGray]	1	4	0	323.31	40535000000	334	32.2408	32.1099	32.0686	32.2688	32.2419	32.34	32.044	32.0453	32.4387	32.6165	32.4748
	1.41796	0.294828	CYC1	P08574	P08574	Cytochrome c1, heme protein, mitochondrial	Color [DarkGray]	1	4	0	25.291	6754800000	43	29.5815	29.4726	29.7167	29.7752	29.9007	29.6051	29.2282	29.4741	29.631	30.169	29.6558
	0.643488	0.294096	NCK2	O43639	O43639	Cytoplasmic protein NCK2	Color [DarkGray]	1	4	0	19.771	492230000	14	25.7819	25.6995	26.1963	25.8249	25.6682	26.0794	25.4549	NaN	26.5378	NaN	26.276
	1.8976	0.293345	OTUB1	Q96FW1	Q96FW1	Ubiquitin thioesterase OTUB1	Color [DarkGray]	1	4	0	219.56	11860000000	133	30.2167	30.4458	30.414	30.5267	30.5792	30.6496	30.3749	30.2735	30.4515	30.9999	30.623
	0.313398	0.292875	PLCD1	P51178	P51178	1-phosphatidylinositol 4,5-bisphosphate phosphodiesterase delta-1	Color [DarkGray]	1	4	0	78.034	626770000	29	26.129	25.9172	26.1999	25.5774	25.6419	25.5288	25.9975	26.2355	27.1097	27.2309	27.2436
	0.295028	0.292832	FAM96B	Q9Y3D0	Q9Y3D0	Mitotic spindle-associated MMXD complex subunit MIP18	Color [DarkGray]	1	4	0	34.222	504120000	20	25.5197	25.5204	25.932	25.2422	25.2021	25.2096	25.6356	26.0004	26.4177	27.2882	26.727
	1.23048	0.291864	RBM14	Q96PK6	Q96PK6	RNA-binding protein 14	Color [DarkGray]	1	4	0	122.18	15711000000	176	30.7898	30.7541	30.8027	30.7151	30.9385	30.8861	30.7394	30.7072	31.045	31.5811	31.1372
	5.8872	0.291724	GALNT2	Q10471	Q10471	Polypeptide N-acetylgalactosaminyltransferase 2;Polypeptide N-acetylgalactosaminyltransferase 2 soluble form	Color [DarkGray]	1	4	0	46.26	2490400000	63	28.1396	28.0951	28.0564	28.3861	28.325	28.4481	28.0844	28.0494	28.3815	28.3224	28.3969
	1.50594	0.29169	ZFAND1	Q8TCF1	Q8TCF1	AN1-type zinc finger protein 1	Color [DarkGray]	1	4	0	4.3099	322040000	6	25.1092	25.2706	25.1648	25.5039	25.4014	25.3085	25.2096	25.3361	25.8252	NaN	NaN
	1.07222	0.291175	ADRM1	Q16186	Q16186	Proteasomal ubiquitin receptor ADRM1	Color [DarkGray]	1	4	0	31.342	3164200000	21	28.4717	28.5036	28.3908	28.3948	28.5225	28.5388	28.5185	28.4182	28.9122	29.2802	28.8619
	1.10368	0.291158	NDC1	Q9BTX1	Q9BTX1	Nucleoporin NDC1	Color [DarkGray]	1	4	0	31.296	379530000	15	25.5033	25.3527	25.8331	25.6902	25.8403	26.0502	25.7403	NaN	26.0134	NaN	NaN
	1.67103	0.29092	DNAAF5	Q86Y56	Q86Y56	Dynein assembly factor 5, axonemal	Color [DarkGray]	1	4	0	50.491	2465100000	66	28.1097	28.1018	28.1611	28.5195	28.4454	28.5789	27.9402	28.0147	28.4247	28.1145	28.0555
	0.663665	0.290818	VTA1	Q9NP79	Q9NP79	Vacuolar protein sorting-associated protein VTA1 homolog	Color [DarkGray]	1	4	0	79.698	4172000000	40	28.803	28.694	28.7774	28.6988	28.7597	28.7249	28.9771	28.9267	29.8142	29.5288	29.2322
	0.865452	0.290621	GATAD2A	Q86YP4	Q86YP4	Transcriptional repressor p66-alpha	Color [DarkGray]	1	4	0	17.108	188840000	7	NaN	NaN	24.7808	25.2901	25.3109	25.4757	25.2411	25.183	NaN	NaN	NaN
	3.25977	0.29054	STOML2	Q9UJZ1	Q9UJZ1	Stomatin-like protein 2, mitochondrial	Color [DarkGray]	1	4	0	323.31	12203000000	170	30.5008	30.4283	30.3917	30.6445	30.6086	30.6804	30.2767	30.3436	30.8677	30.6663	30.6053
	1.10429	0.29013	NUP98	P52948	P52948	Nuclear pore complex protein Nup98-Nup96;Nuclear pore complex protein Nup98;Nuclear pore complex protein Nup96	Color [DarkGray]	1	4	0	44.079	1556600000	41	27.4528	27.3833	27.5064	27.5582	27.3739	27.3347	27.0007	27.4005	27.6931	28.0233	27.8501
	1.76719	0.28989	ZNF346	Q9UL40	Q9UL40	Zinc finger protein 346	Color [DarkGray]	1	4	0	54.168	687040000	18	26.5533	26.258	26.2474	26.5601	26.5067	26.6179	26.1661	NaN	26.7774	NaN	26.5182
	2.14381	0.289752	MRPL19	P49406	P49406	39S ribosomal protein L19, mitochondrial	Color [DarkGray]	1	4	0	4.7861	232180000	10	24.6044	24.6351	24.6611	24.9729	NaN	24.9599	24.6275	24.9098	25.0324	25.1392	24.7824
	0.840143	0.289262	DPCD	Q9BVM2	Q9BVM2	Protein DPCD	Color [DarkGray]	1	4	0	62.374	651780000	16	26.2018	26.4918	26.3297	26.6323	26.4721	26.427	26.1253	25.6972	26.7213	26.6096	25.8882
	2.22094	0.289165	TUFM	P49411	P49411	Elongation factor Tu, mitochondrial	Color [DarkGray]	1	4	0	323.31	45410000000	241	32.0918	32.2603	32.1857	32.5584	32.6092	32.6256	32.3623	32.4009	32.428	32.7276	32.3473
	0.706536	0.287216	PODXL	O00592	O00592	Podocalyxin	Color [DarkGray]	1	4	0	81.238	3693500000	49	28.7564	28.7206	28.5559	28.5832	28.5349	28.541	28.7022	28.6107	29.5122	29.3049	29.262
	1.48375	0.28657	PPP2R1A	P30153;P30154	P30153	Serine/threonine-protein phosphatase 2A 65 kDa regulatory subunit A alpha isoform	Color [DarkGray]	1	4	0	323.31	42114000000	278	32.0863	32.1912	32.2036	32.2575	32.341	32.3747	32.2139	32.2315	32.5695	32.9298	32.3586
	1.15878	0.286477	RPL7L1	Q6DKI1	Q6DKI1	60S ribosomal protein L7-like 1	Color [DarkGray]	1	4	0	6.2885	192400000	10	24.999	NaN	24.7006	25.1908	25.1735	25.3672	24.9684	25.1616	NaN	NaN	NaN
	0.695062	0.286206	C1orf123	Q9NWV4	Q9NWV4	UPF0587 protein C1orf123	Color [DarkGray]	1	4	0	23.213	2322400000	37	27.9124	27.9212	28.0384	27.868	27.8998	27.9241	27.9737	28.0631	28.4948	29.0148	28.4064
	0.869965	0.285912	HAT1	O14929	O14929	Histone acetyltransferase type B catalytic subunit	Color [DarkGray]	1	4	0	49.611	1990000000	39	27.8657	28.1913	27.8837	27.9832	27.8042	27.8924	27.4241	27.1778	27.9957	28.16	28.131
	2.47564	0.285613	TSTA3	Q13630	Q13630	GDP-L-fucose synthase	Color [DarkGray]	1	4	0	98.137	3870500000	68	28.6893	28.7433	28.7736	28.9433	29.0081	29.1091	28.6521	28.7882	29.1836	29.0892	28.7561
	0.524086	0.285511	WDR11	Q9BZH6	Q9BZH6	WD repeat-containing protein 11	Color [DarkGray]	1	4	0	26.05	548850000	12	26.0117	25.6895	25.8665	25.898	26.7273	26.4796	NaN	26.4607	NaN	NaN	26.0655
	1.79099	0.283533	BAIAP2	Q9UQB8	Q9UQB8	Brain-specific angiogenesis inhibitor 1-associated protein 2	Color [DarkGray]	1	4	0	31.13	1011200000	24	26.8187	26.8192	26.6057	26.9465	27.0876	27.1972	26.7278	26.8674	27.2744	26.7353	27.0667
	1.16121	0.282783	HNRNPA1	P09651;Q32P51	P09651	Heterogeneous nuclear ribonucleoprotein A1;Heterogeneous nuclear ribonucleoprotein A1, N-terminally processed	Color [DarkGray]	1	4	0	323.31	138420000000	337	34.165	33.9564	33.9067	33.8898	34.0725	34.0612	33.6181	33.9247	34.1703	34.53	34.458
	0.687987	0.282534	CD99	P14209	P14209	CD99 antigen	Color [DarkGray]	1	4	0	17.518	410400000	11	25.5014	25.8249	25.5211	NaN	25.7051	NaN	26.174	25.7641	26.4697	26.1247	25.8589
	1.47863	0.282514	NUP88	Q99567	Q99567	Nuclear pore complex protein Nup88	Color [DarkGray]	1	4	0	83.736	2811600000	51	28.3472	28.3508	28.2167	28.4324	28.2637	28.3388	28.0932	28.298	28.6607	28.8177	28.7489
	2.42363	0.281986	SCAMP4	Q969E2	Q969E2	Secretory carrier-associated membrane protein 4	Color [DarkGray]	1	4	0	17.022	1603600000	23	27.3122	27.4406	27.4898	27.8161	27.8236	27.7365	27.4633	27.6828	27.7951	NaN	27.6273
	1.36396	0.281959	OXSR1	O95747	O95747	Serine/threonine-protein kinase OSR1	Color [DarkGray]	1	4	0	61.736	2736000000	31	28.328	28.2283	28.3266	28.2315	28.203	28.4905	28.094	28.1833	28.6986	28.6636	28.7968
	0.911592	0.281286	UNK	Q9C0B0	Q9C0B0	RING finger protein unkempt homolog	Color [DarkGray]	1	4	0	3.4694	3048000000	4	28.3902	28.3819	28.3706	28.6037	29.3382	28.5246	28.3087	28.3557	28.4812	28.6391	28.2694
	2.05018	0.28128	COASY	Q13057	Q13057	Bifunctional coenzyme A synthase;Phosphopantetheine adenylyltransferase;Dephospho-CoA kinase	Color [DarkGray]	1	4	0	64.032	1985400000	59	27.7846	27.811	27.7282	28.0924	27.9211	28.224	27.7934	27.738	27.834	28.3018	27.9405
	0.966714	0.280992	HDDC2	Q7Z4H3	Q7Z4H3	HD domain-containing protein 2	Color [DarkGray]	1	4	0	69.794	1072200000	30	26.9876	27.0958	27.0065	27.1562	27.3382	27.1565	26.9575	26.2476	27.2756	27.0081	26.9054
	0.792939	0.280546	SMAD1	Q15797	Q15797	Mothers against decapentaplegic homolog 1	Color [DarkGray]	1	4	0	11.137	824170000	16	26.1859	26.4991	26.266	26.3792	26.5383	26.855	26.819	26.6816	27.3409	26.7758	26.7361
	1.32545	0.280229	FN3KRP	Q9HA64	Q9HA64	Ketosamine-3-kinase	Color [DarkGray]	1	4	0	27.021	2463500000	33	28.0868	28.0676	28.1124	28.2181	28.1442	28.367	28.0742	28.1046	28.3584	28.8916	28.2368
	1.82758	0.280045	PSMC3	P17980	P17980	26S protease regulatory subunit 6A	Color [DarkGray]	1	4	0	298.16	16788000000	175	30.78	30.8092	30.865	30.8983	30.9822	31.0702	30.8628	30.9295	31.1987	31.47	31.1569
	1.06012	0.279868	RNF214	Q8ND24	Q8ND24	RING finger protein 214	Color [DarkGray]	1	4	0	63.555	759020000	21	25.8686	26.5935	26.6053	26.5296	26.7379	26.4507	26.4343	26.4187	26.6706	26.6321	26.9628
	0.260926	0.279771	RPL10	P27635;Q96L21	P27635	60S ribosomal protein L10	Color [DarkGray]	1	4	0	137.92	19985000000	143	30.5811	30.494	30.489	31.9339	31.9417	32.0262	31.5585	31.5177	30.4121	30.8029	30.1303
	0.764357	0.279538	EIF3H	O15372	O15372	Eukaryotic translation initiation factor 3 subunit H	Color [DarkGray]	1	4	0	80.174	2566300000	31	28.3575	28.3266	28.1136	27.9487	28.3338	28.3435	27.8304	27.8152	28.0473	28.765	28.7709
	1.02307	0.279432	HNRNPD	Q14103	Q14103	Heterogeneous nuclear ribonucleoprotein D0	Color [DarkGray]	1	4	0	323.31	35029000000	231	31.9513	32.0101	31.9378	31.9746	31.9115	31.8114	31.7625	31.7421	32.2617	32.6263	32.3757
	2.04833	0.278975	HDAC2	Q92769	Q92769	Histone deacetylase 2	Color [DarkGray]	1	4	0	62.637	5917300000	85	29.1603	29.3343	29.3787	29.6786	29.7557	29.697	29.4332	29.3389	29.5015	29.6885	29.3271
	1.57439	0.27892	PIH1D1	Q9NWS0	Q9NWS0	PIH1 domain-containing protein 1	Color [DarkGray]	1	4	0	9.791	544060000	11	26.0662	26.1105	25.6622	26.1753	26.1934	26.2608	25.9911	26.1474	26.2617	26.481	NaN
	2.3185	0.278201	CCT3	P49368	P49368	T-complex protein 1 subunit gamma	Color [DarkGray]	1	4	0	323.31	92475000000	371	33.2967	33.3744	33.2615	33.4262	33.3848	33.4369	33.0826	33.01	33.5513	33.6385	33.4616
	0.963724	0.277546	IMMT	Q16891	Q16891	MICOS complex subunit MIC60	Color [DarkGray]	1	4	0	323.31	13873000000	232	30.8415	30.6212	30.5127	31.0789	30.9826	31.1212	30.3766	30.3333	30.3791	30.6866	30.6392
	4.00066	0.277542	POLDIP2	Q9Y2S7	Q9Y2S7	Polymerase delta-interacting protein 2	Color [DarkGray]	1	4	0	7.0655	647310000	13	26.216	26.1202	26.2054	26.3868	26.521	26.513	26.1263	26.2617	26.4892	NaN	26.4073
	0.236418	0.277526	EIF3K	Q9UBQ5	Q9UBQ5	Eukaryotic translation initiation factor 3 subunit K	Color [DarkGray]	1	4	0	36.479	2745400000	25	28.9235	28.0714	28.1682	27.9337	27.0117	27.917	27.1083	28.0122	29.5754	28.6264	28.9412
	0.910962	0.27736	PDE6D	O43924	O43924	Retinal rod rhodopsin-sensitive cGMP 3,5-cyclic phosphodiesterase subunit delta	Color [DarkGray]	1	4	0	10.682	167880000	10	NaN	24.9814	24.5233	NaN	NaN	25.0004	24.6042	NaN	24.9932	NaN	24.9475
	1.1668	0.27704	SLC25A12	O75746	O75746	Calcium-binding mitochondrial carrier protein Aralar1	Color [DarkGray]	1	4	0	10.157	191830000	13	24.6274	24.4168	24.4207	24.772	24.8041	24.2989	24.3894	24.546	24.8752	NaN	25.0354
	1.08562	0.276113	DAG1	Q14118	Q14118	Dystroglycan;Alpha-dystroglycan;Beta-dystroglycan	Color [DarkGray]	1	4	0	15.259	2445600000	43	27.8922	28.0161	28.0229	28.087	28.3035	28.2657	28.1366	28.3104	28.3455	28.8921	28.2168
	2.31587	0.275912	EPHX2	P34913	P34913	Bifunctional epoxide hydrolase 2;Cytosolic epoxide hydrolase 2;Lipid-phosphate phosphatase	Color [DarkGray]	1	4	0	133.21	5760200000	93	29.2729	29.2595	29.3577	29.56	29.6114	29.5974	29.3279	29.2728	29.5138	29.8285	29.3333
	0.979294	0.275877	BAD	Q92934	Q92934	Bcl2-associated agonist of cell death	Color [DarkGray]	1	4	0	31.616	1706700000	23	27.0291	27.8165	27.5426	27.6691	28.0939	28.0293	27.6413	27.7811	27.6673	27.731	27.8373
	0.900254	0.275804	UBTF	P17480	P17480	Nucleolar transcription factor 1	Color [DarkGray]	1	4	0	65.293	6418800000	85	29.7531	29.5664	29.5051	29.4828	29.5601	29.6525	29.2325	29.1417	29.8664	30.2231	29.5085
	2.42238	0.275518	TCP1	P17987	P17987	T-complex protein 1 subunit alpha	Color [DarkGray]	1	4	0	323.31	37049000000	382	32.1188	32.0311	31.9535	32.0977	32.1731	32.2203	31.8881	31.9871	32.3178	32.4862	32.3325
	1.67164	0.275396	YWHAQ	P27348	P27348	14-3-3 protein theta	Color [DarkGray]	1	4	0	323.31	64344000000	215	32.8562	32.9901	32.7961	32.9706	32.9016	32.946	32.8027	32.6548	33.1773	33.401	33.1757
	0.803503	0.274924	BRE	Q9NXR7	Q9NXR7	BRCA1-A complex subunit BRE	Color [DarkGray]	1	4	0	12.012	255570000	13	24.768	24.5886	25.1881	25.0729	25.5651	25.0648	24.5994	25.2397	25.0767	NaN	24.9789
	2.51542	0.274617	HADHB	P55084	P55084	Trifunctional enzyme subunit beta, mitochondrial;3-ketoacyl-CoA thiolase	Color [DarkGray]	1	4	0	323.31	31143000000	298	31.6476	31.663	31.5951	32.0649	32.0655	32.0828	31.8136	31.9395	32.0093	31.9427	31.873
	1.29509	0.274608	NDUFB6	O95139	O95139	NADH dehydrogenase [ubiquinone] 1 beta subcomplex subunit 6	Color [DarkGray]	1	4	0	12.453	1714900000	33	27.3925	27.3524	27.427	27.6638	27.75	27.7711	27.7274	27.8848	27.8228	28.1533	27.8274
	0.932378	0.274329	PPP6R3	Q5H9R7	Q5H9R7	Serine/threonine-protein phosphatase 6 regulatory subunit 3	Color [DarkGray]	1	4	0	26.202	1061300000	14	27.1562	26.8689	26.7914	26.7708	27.0621	26.8809	26.7565	26.8651	27.4831	27.2036	27.5714
	1.13763	0.273774	NAA50	Q9GZZ1	Q9GZZ1	N-alpha-acetyltransferase 50	Color [DarkGray]	1	4	0	35.553	1875700000	40	27.8005	27.8604	27.6934	27.8167	27.7689	28.078	27.4064	27.9025	28.026	28.4333	27.9158
	0.719435	0.273753	UBE2N	P61088;Q5JXB2	P61088	Ubiquitin-conjugating enzyme E2 N	Color [DarkGray]	1	4	0	153.4	8816600000	55	29.9755	29.862	30.0088	29.7515	29.8956	29.8487	29.5653	30.0405	30.2873	30.7235	30.4786
	0.447626	0.273392	ANXA4	P09525	P09525	Annexin A4	Color [DarkGray]	1	4	0	311.85	21596000000	197	31.3609	31.4103	31.4231	31.7785	31.859	31.9332	30.7664	30.6169	30.9236	30.975	30.8641
	0.263774	0.273375	HMBS	P08397	P08397	Porphobilinogen deaminase	Color [DarkGray]	1	4	0	10.848	221740000	9	24.5011	24.8797	24.8862	NaN	NaN	24.3202	NaN	24.8717	24.8813	NaN	25.9726
	1.02994	0.272826	RDH11	Q8TC12;Q96NR8	Q8TC12	Retinol dehydrogenase 11	Color [DarkGray]	1	4	0	34.387	1392900000	26	27.4003	27.3274	27.0519	27.6216	27.6602	27.3931	27.1059	27.0475	27.494	27.6695	26.9181
	0.155954	0.27282	RPL18A	Q02543	Q02543	60S ribosomal protein L18a	Color [DarkGray]	1	4	0	85.265	13585000000	135	29.6139	29.4944	29.371	31.5563	31.5525	31.6571	31.305	31.2183	29.5166	29.5132	29.0445
	2.0315	0.272689	CCT7	Q99832	Q99832	T-complex protein 1 subunit eta	Color [DarkGray]	1	4	0	323.31	59670000000	413	32.8481	32.7999	32.6636	32.9134	32.7986	32.8476	32.6376	32.505	33.0645	33.1608	32.9964
	0.548972	0.272338	CARHSP1	Q9Y2V2	Q9Y2V2	Calcium-regulated heat stable protein 1	Color [DarkGray]	1	4	0	130.87	5898400000	83	29.0389	29.2723	29.3461	29.2023	29.4035	29.1649	29.4841	29.4866	30.1405	29.356	30.3205
	0.536883	0.272051	MRPL41	Q8IXM3	Q8IXM3	39S ribosomal protein L41, mitochondrial	Color [DarkGray]	1	4	0	5.202	200400000	3	25.0859	NaN	24.5528	NaN	24.9918	25.273	NaN	24.4385	24.9744	24.6187	NaN
	0.507836	0.271903	KDM1A	O60341	O60341	Lysine-specific histone demethylase 1A	Color [DarkGray]	1	4	0	75.609	4174300000	75	28.7443	28.6964	28.8666	28.393	28.5548	28.7732	28.8344	28.8078	29.4978	29.4242	29.7279
	0.136425	0.271768	HMGA1	P17096	P17096	High mobility group protein HMG-I/HMG-Y	Color [DarkGray]	1	4	0	29.298	1917600000	23	27.2713	26.5382	26.631	28.2415	28.6092	28.4826	28.7884	28.9512	26.2979	NaN	NaN
	1.76499	0.271616	PPP6C	O00743	O00743	Serine/threonine-protein phosphatase 6 catalytic subunit;Serine/threonine-protein phosphatase 6 catalytic subunit, N-terminally processed	Color [DarkGray]	1	4	0	24.347	1560600000	14	27.5541	27.3734	27.3205	27.635	27.5821	27.6522	27.4384	27.4026	27.7537	27.4798	28.0338
	1.86327	0.27098	RAB8B	Q92930	Q92930	Ras-related protein Rab-8B	Color [DarkGray]	1	4	0	135.45	1731600000	44	27.3843	27.5277	27.548	27.6889	27.7734	27.7023	27.6352	27.774	27.9501	28.0633	27.8909
	0.795031	0.270923	PPA1	Q15181	Q15181	Inorganic pyrophosphatase	Color [DarkGray]	1	4	0	177.17	9143500000	106	29.7554	30.0392	30.1391	29.8941	29.8945	29.8769	29.9787	29.8462	30.5558	30.613	30.5014
	0.255127	0.269873	AKAP1	Q92667	Q92667	A-kinase anchor protein 1, mitochondrial	Color [DarkGray]	1	4	0	30.686	499920000	10	25.7121	25.8469	NaN	25.5387	25.4494	25.4351	25.7238	25.781	25.994	27.6877	26.1099
	1.50743	0.269203	PCNA	P12004	P12004	Proliferating cell nuclear antigen	Color [DarkGray]	1	4	0	217.31	18814000000	125	30.977	31.1981	31.1885	31.0465	31.1635	31.1895	30.7805	30.876	31.3708	31.4007	31.4684
	0.634572	0.269202	SEH1L	Q96EE3	Q96EE3	Nucleoporin SEH1	Color [DarkGray]	1	4	0	33.942	2509800000	28	27.9304	28.1576	28.3883	28.0705	28.3966	28.1204	28.0812	27.7563	28.0756	29.1397	28.1888
	0.637145	0.268942	RRM1	P23921	P23921	Ribonucleoside-diphosphate reductase large subunit	Color [DarkGray]	1	4	0	111.58	2584400000	59	28.5412	28.443	28.3619	28.3652	28.3458	28.376	27.5675	27.5095	28.3479	28.5175	28.1688
	1.88351	0.268586	CCT2	P78371	P78371	T-complex protein 1 subunit beta	Color [DarkGray]	1	4	0	323.31	74203000000	625	33.1361	33.0569	33.0662	33.2072	33.0835	33.1081	32.9079	32.7805	33.4087	33.3548	33.3862
	2.40545	0.268539	PSMD2	Q13200	Q13200	26S proteasome non-ATPase regulatory subunit 2	Color [DarkGray]	1	4	0	271.91	15912000000	173	30.7664	30.7747	30.8373	30.9507	30.9094	31.0616	30.8087	30.6545	30.8932	31.1944	31.2116
	0.96919	0.26802	AP1G1	O43747	O43747	AP-1 complex subunit gamma-1	Color [DarkGray]	1	4	0	50.553	1896900000	55	27.9814	27.8655	27.6405	27.8082	27.8906	27.9421	27.4559	27.4607	27.5922	28.3243	28.1355
	1.67999	0.267106	MYH7B	A7E2Y1	A7E2Y1	Myosin-7B	Color [DarkGray]	1	4	0.0019061	1.7241	1318600000	6	26.9887	27.1876	27.2699	27.5236	27.444	27.2321	27.2568	27.2498	27.6089	27.6817	27.2557
	1.50126	0.267067	PC	P11498	P11498	Pyruvate carboxylase, mitochondrial	Color [DarkGray]	1	4	0	65.882	2021800000	29	27.6102	27.681	27.4965	28.0291	27.9758	28.0324	27.8491	28.1395	28.074	28.0993	27.9234
	0.929189	0.266988	RBM12	Q9NTZ6	Q9NTZ6	RNA-binding protein 12	Color [DarkGray]	1	4	0	15.351	1002400000	22	26.8798	27.036	26.8556	26.7967	27.1079	26.8146	26.6435	26.7563	27.2659	NaN	27.521
	1.89569	0.266482	TXNRD1	Q16881	Q16881	Thioredoxin reductase 1, cytoplasmic	Color [DarkGray]	1	4	0	254.6	11998000000	153	30.4207	30.475	30.5364	30.6031	30.5215	30.5457	30.3366	30.0902	30.824	30.6898	30.6454
	0.642382	0.265937	RCN2	Q14257	Q14257	Reticulocalbin-2	Color [DarkGray]	1	4	0	189.74	3549200000	59	28.7031	28.5428	28.6237	28.5212	28.5466	28.4076	28.4435	28.6732	28.9458	29.4982	29.2598
	0.774208	0.265585	CADM1	Q9BY67	Q9BY67	Cell adhesion molecule 1	Color [DarkGray]	1	4	0	68.836	1358900000	22	27.1612	27.1579	27.3714	27.2926	27.0428	27.2625	26.9205	27.1948	27.6555	27.2535	28.0535
	1.48419	0.264625	NDUFS8	O00217	O00217	NADH dehydrogenase [ubiquinone] iron-sulfur protein 8, mitochondrial	Color [DarkGray]	1	4	0	26.868	1349500000	37	27.1284	27.0603	27.1673	27.3001	27.4964	27.4155	27.4043	27.4138	27.3618	27.7749	27.6479
	0.775051	0.264443	PIAS1	O75925;O75928	O75925	E3 SUMO-protein ligase PIAS1	Color [DarkGray]	1	4	0	5.5909	292860000	8	25.4259	25.2636	25.0455	25.4844	25.329	25.7149	NaN	NaN	NaN	NaN	NaN
	1.03938	0.264139	TUBGCP3	Q96CW5	Q96CW5	Gamma-tubulin complex component 3	Color [DarkGray]	1	4	0	38.113	780580000	14	26.4349	26.7728	NaN	26.494	26.7556	26.9599	26.2261	26.329	26.8557	26.4593	26.7045
	1.58704	0.264094	LETM1	O95202	O95202	LETM1 and EF-hand domain-containing protein 1, mitochondrial	Color [DarkGray]	1	4	0	48.991	2474000000	25	27.9731	27.924	28.0043	28.2063	28.3177	28.2558	28.2117	28.2666	28.252	28.6782	28.3302
	2.21597	0.264072	SMAP	O00193	O00193	Small acidic protein	Color [DarkGray]	1	4	0	200.11	5848800000	74	29.3914	29.369	29.4198	29.4997	29.5373	29.5353	29.3109	29.3056	29.779	29.5215	29.8677
	0.514145	0.264036	LAGE3	Q14657	Q14657	EKC/KEOPS complex subunit LAGE3	Color [DarkGray]	1	4	0	21.869	314620000	11	25.4169	24.9861	25.4008	25.2185	NaN	NaN	NaN	25.4419	25.257	25.7264	26.0999
	1.22645	0.263776	SLC25A1	P53007	P53007	Tricarboxylate transport protein, mitochondrial	Color [DarkGray]	1	4	0	47.351	3503200000	80	28.5792	28.3707	28.3592	29.0533	29.0216	28.9515	28.8113	28.772	28.7059	28.7349	28.5865
	1.76841	0.263603	SRP68	Q9UHB9	Q9UHB9	Signal recognition particle subunit SRP68	Color [DarkGray]	1	4	0	157.71	3668100000	84	28.5997	28.6106	28.7596	28.8114	28.8812	28.7175	28.7734	28.67	29.038	29.2447	28.9848
	2.53858	0.263003	OSBPL11	Q9BXB4;Q9BXB5	Q9BXB4	Oxysterol-binding protein-related protein 11	Color [DarkGray]	1	4	0	40.76	437440000	15	25.6158	25.7083	25.673	25.9067	26.0317	25.9968	25.818	25.6002	26.022	NaN	25.7731
	0.826018	0.262904	API5	Q9BZZ5	Q9BZZ5	Apoptosis inhibitor 5	Color [DarkGray]	1	4	0	131.66	6271300000	73	29.4863	29.5039	29.4094	29.386	29.3033	29.3833	29.3356	29.3208	29.9549	30.1609	29.8564
	2.00114	0.262616	PHPT1	Q9NRX4	Q9NRX4	14 kDa phosphohistidine phosphatase	Color [DarkGray]	1	4	0	294.21	22599000000	180	31.0556	31.0614	31.2442	31.56	31.4892	31.473	31.4666	31.3429	31.5747	31.3532	31.5305
	1.75052	0.262135	REEP6	Q96HR9	Q96HR9	Receptor expression-enhancing protein 6	Color [DarkGray]	1	4	0	61.297	2474900000	60	28.0097	28.1798	28.0947	28.0663	28.3684	28.3487	28.0446	28.091	28.3923	28.6532	28.2475
	1.72161	0.261992	ASNA1	O43681	O43681	ATPase ASNA1	Color [DarkGray]	1	4	0	257.22	6341000000	92	29.4787	29.5206	29.5109	29.8783	29.7536	29.4122	29.3036	29.1878	29.6306	29.6682	29.6309
	1.97817	0.261545	VPS13C	Q709C8	Q709C8	Vacuolar protein sorting-associated protein 13C	Color [DarkGray]	1	4	0	55.015	1091000000	25	26.7372	26.858	26.8463	27.101	27.0904	27.0621	27.0469	26.957	27.144	27.4425	27.0637
	1.43731	0.260519	PABPC1	P11940;Q9H361;Q4VXU2;Q5JQF8;Q96DU9	P11940	Polyadenylate-binding protein 1	Color [DarkGray]	1	4	0	323.31	17766000000	186	30.9821	31.0172	31.0741	30.9562	31.0651	31.0207	30.7673	30.8326	31.3172	31.4334	31.3786
	1.0619	0.259615	TCERG1	O14776	O14776	Transcription elongation regulator 1	Color [DarkGray]	1	4	0	104.6	6723500000	116	29.6377	29.5132	29.5098	29.4652	29.612	29.6339	29.5467	29.6155	29.9999	30.2201	30.014
	0.840873	0.259075	RANBP3	Q9H6Z4	Q9H6Z4	Ran-binding protein 3	Color [DarkGray]	1	4	0	25.926	2299300000	42	27.7685	28.0153	28.0874	28.0209	28.0255	27.9993	27.9857	28.1128	28.6221	28.745	28.1053
	0.434807	0.259006	TCEAL4;TCEAL2	Q96EI5;Q9H3H9	Q96EI5;Q9H3H9	Transcription elongation factor A protein-like 4;Transcription elongation factor A protein-like 2	Color [DarkGray]	1	4	0	7.1547	307490000	11	NaN	25.2205	25.9739	25.7229	NaN	25.3816	24.8593	25.3393	25.9177	NaN	25.4068
	0.718402	0.258688	YWHAH	Q04917	Q04917	14-3-3 protein eta	Color [DarkGray]	1	4	0	301.39	15488000000	98	30.7207	30.7476	30.7342	30.5748	30.7192	30.7432	30.7522	30.8703	31.3657	31.5681	31.1712
	0.720818	0.258646	CUL7	Q14999	Q14999	Cullin-7	Color [DarkGray]	1	4	0	29.044	691560000	13	26.0232	26.2037	26.789	26.5286	26.57	26.5846	25.9067	26.0943	26.7709	26.2862	26.0318
	1.05999	0.258561	LCMT1	Q9UIC8	Q9UIC8	Leucine carboxyl methyltransferase 1	Color [DarkGray]	1	4	0	66.603	1906100000	38	27.7047	27.9935	27.7318	28.1076	28.2411	27.8686	27.7221	27.4143	27.7086	28.1819	27.7232
	1.72448	0.258538	HNRNPA2B1	P22626	P22626	Heterogeneous nuclear ribonucleoproteins A2/B1	Color [DarkGray]	1	4	0	323.31	252960000000	682	34.7429	34.7898	34.8291	34.8168	34.8396	34.9566	34.762	34.7778	35.1322	35.1804	35.3076
	2.61999	0.257974	PNKP	Q96T60	Q96T60	Bifunctional polynucleotide phosphatase/kinase;Polynucleotide 3-phosphatase;Polynucleotide 5-hydroxyl-kinase	Color [DarkGray]	1	4	0	13.947	626910000	8	26.1811	25.9709	26.0413	26.3361	26.4077	26.4822	26.1718	26.1447	26.4593	26.27	26.2043
	1.61656	0.257689	TRA2A	Q13595	Q13595	Transformer-2 protein homolog alpha	Color [DarkGray]	1	4	0	24.002	2553800000	38	28.2961	28.3081	28.2206	28.2738	28.303	28.3502	28.0117	27.8807	28.3889	28.615	28.476
	1.6033	0.257644	QIL1	Q5XKP0	Q5XKP0	Protein QIL1	Color [DarkGray]	1	4	0	28.349	1140500000	17	27.0933	26.9126	26.8048	27.1223	27.3005	27.2921	26.9566	27.1905	26.9888	27.4285	27.3629
	0.136987	0.257427	RPL6	Q02878	Q02878	60S ribosomal protein L6	Color [DarkGray]	1	4	0	148.29	25688000000	160	30.3214	30.3414	30.3115	32.3727	32.5444	32.6396	32.2269	32.258	30.0859	30.4577	29.9955
	1.97604	0.257302	PSMD10	O75832	O75832	26S proteasome non-ATPase regulatory subunit 10	Color [DarkGray]	1	4	0	56.35	8874500000	70	29.7734	29.9084	29.977	30.148	30.182	30.1567	30.0756	30.0197	30.1333	30.4985	30.1304
	0.363833	0.257215	GMFB	P60983;O60234	P60983	Glia maturation factor beta	Color [DarkGray]	1	4	0	92.183	3329700000	51	28.5844	28.4107	28.3666	28.1305	28.2083	28.1857	28.465	28.5406	28.8058	29.8197	29.234
	0.124062	0.256994	RPL35	P42766	P42766	60S ribosomal protein L35	Color [DarkGray]	1	4	0	100.44	7968600000	60	29.0616	28.861	28.6953	31.0015	31.0227	31.1785	29.8914	30.0004	28.2752	27.9731	27.9027
	0.610662	0.256719	NT5C	Q8TCD5	Q8TCD5	5(3)-deoxyribonucleotidase, cytosolic type	Color [DarkGray]	1	4	0	97.162	2460800000	37	27.8669	28.3731	28.1141	28.0507	27.9516	28.054	27.8959	28.0143	28.7535	28.1179	28.9299
	0.91239	0.256684	EIF3C;EIF3CL	Q99613;B5ME19	Q99613;B5ME19	Eukaryotic translation initiation factor 3 subunit C;Eukaryotic translation initiation factor 3 subunit C-like protein	Color [DarkGray]	1	4	0	260.35	14873000000	219	30.7526	30.7523	30.6364	30.6413	30.7571	30.7299	30.6534	30.7025	31.0347	31.5414	31.0324
	2.00091	0.256591	PSMC4	P43686	P43686	26S protease regulatory subunit 6B	Color [DarkGray]	1	4	0	323.31	24957000000	229	31.4767	31.565	31.3988	31.5474	31.6371	31.621	31.3793	31.5139	31.691	31.9267	31.9167
	0.410061	0.256328	LSM3	P62310	P62310	U6 snRNA-associated Sm-like protein LSm3	Color [DarkGray]	1	4	0	167.38	3778900000	42	28.606	28.5968	28.6912	28.6502	28.7107	28.0453	28.6854	28.7497	29.0696	29.9205	29.1367
	3.168	0.256072	ATP5B	P06576	P06576	ATP synthase subunit beta, mitochondrial	Color [DarkGray]	1	4	0	323.31	274780000000	765	34.8687	34.7888	34.8193	35.0606	35.1327	35.1938	35.0077	35.0263	35.1579	35.2097	35.1946
	1.06846	0.255798	NFS1	Q9Y697	Q9Y697	Cysteine desulfurase, mitochondrial	Color [DarkGray]	1	4	0	33.055	1228300000	34	26.959	27.0946	27.1163	27.2228	27.2	27.2437	27.0495	27.1418	27.2329	27.9092	27.1597
	1.99453	0.255352	BCAP31	P51572	P51572	B-cell receptor-associated protein 31	Color [DarkGray]	1	4	0	73.803	6180500000	91	29.5879	29.4584	29.5122	29.5939	29.6696	29.6872	29.1518	29.2759	29.5565	29.6563	29.7518
	1.04218	0.255137	SUMO1	P63165	P63165	Small ubiquitin-related modifier 1	Color [DarkGray]	1	4	0	12.726	5492700000	40	29.2211	29.1934	29.247	29.2855	29.479	29.3801	29.2801	29.3294	29.7889	29.9373	29.1851
	0.596326	0.255098	SH3BGRL	O75368	O75368	SH3 domain-binding glutamic acid-rich-like protein	Color [DarkGray]	1	4	0	52.255	3757700000	55	28.4709	28.7078	28.8064	28.5931	28.6485	28.6347	28.7602	28.8115	28.9103	29.6752	29.3368
	0.295109	0.254992	APIP	Q96GX9	Q96GX9	Methylthioribulose-1-phosphate dehydratase	Color [DarkGray]	1	4	0	16.9	687970000	21	26.5254	26.5457	26.3897	26.3783	25.8971	25.7179	26.2994	24.9611	26.7566	27.2389	26.4068
	0.718668	0.25495	NUP35	Q8NFH5	Q8NFH5	Nucleoporin NUP53	Color [DarkGray]	1	4	0	76.927	1435800000	38	27.1754	27.073	27.222	27.15	27.2502	27.6209	27.4569	27.7282	27.7507	27.9884	27.7562
	2.43562	0.254727	EIF4G2	P78344	P78344	Eukaryotic translation initiation factor 4 gamma 2	Color [DarkGray]	1	4	0	220.69	6996700000	99	29.7328	29.6474	29.6154	29.8868	29.8769	29.8579	29.4329	29.5611	29.6467	29.9498	29.8976
	0.446032	0.254665	PATL1	Q86TB9	Q86TB9	Protein PAT1 homolog 1	Color [DarkGray]	1	4	0	12.241	424870000	14	25.2625	25.6447	25.4496	25.6146	25.0847	26.0309	25.8539	NaN	26.1569	NaN	26.1496
	1.73124	0.254386	TMEM205	Q6UW68	Q6UW68	Transmembrane protein 205	Color [DarkGray]	1	4	0	31.641	4205700000	36	28.7525	28.7155	28.893	29.2269	29.2918	29.1909	28.9392	28.8699	28.8299	28.9676	29.0234
	1.16436	0.25429	ATP6V1D	Q9Y5K8	Q9Y5K8	V-type proton ATPase subunit D	Color [DarkGray]	1	4	0	33.016	2647700000	43	28.4366	28.4003	28.1795	28.5081	28.7133	28.7322	28.127	28.0444	28.4397	28.4393	28.1186
	1.94364	0.253993	BAX	Q07812	Q07812	Apoptosis regulator BAX	Color [DarkGray]	1	4	0	141.76	5036400000	76	28.9648	29.2109	29.1552	29.183	29.3655	29.3727	28.9995	29.2909	29.3323	29.5645	29.4515
	0.992681	0.253779	GCHFR	P30047	P30047	GTP cyclohydrolase 1 feedback regulatory protein	Color [DarkGray]	1	4	0	107.62	4000300000	48	28.5928	29.0281	28.863	29.0531	29.2081	29.1263	28.7173	28.6909	29.2192	28.5007	29.0858
	0.630939	0.253712	NCBP1	Q09161	Q09161	Nuclear cap-binding protein subunit 1	Color [DarkGray]	1	4	0	17.787	968430000	16	26.8838	26.7261	26.9246	26.7002	26.6955	27.1642	26.6402	26.3608	26.7087	NaN	27.5353
	1.21717	0.253704	MAT2B	Q9NZL9	Q9NZL9	Methionine adenosyltransferase 2 subunit beta	Color [DarkGray]	1	4	0	142.56	8519200000	116	29.8105	29.9445	29.969	29.942	30.1187	30.0437	29.8861	29.8667	30.2023	30.6316	29.956
	1.0769	0.253156	DNAJA2	O60884	O60884	DnaJ homolog subfamily A member 2	Color [DarkGray]	1	4	0	10.843	1916100000	32	27.5833	27.8425	27.7821	28.0276	27.7259	28.055	27.8215	28.0632	28.1754	28.4688	27.9772
	0.856374	0.253028	DCP1A	Q9NPI6	Q9NPI6	mRNA-decapping enzyme 1A	Color [DarkGray]	1	4	0	10.38	414830000	9	25.5106	25.3436	25.5274	25.3703	25.6937	25.6765	25.5927	NaN	26.1546	NaN	25.838
	1.79907	0.252965	VCP	P55072	P55072	Transitional endoplasmic reticulum ATPase	Color [DarkGray]	1	4	0	323.31	154590000000	876	33.9878	34.1298	34.1308	34.1536	34.1956	34.1865	34.0483	34.1044	34.401	34.5945	34.4679
	2.09078	0.252954	YWHAB	P31946	P31946	14-3-3 protein beta/alpha;14-3-3 protein beta/alpha, N-terminally processed	Color [DarkGray]	1	4	0	323.31	52515000000	248	32.4958	32.5652	32.507	32.5347	32.6794	32.7275	32.4953	32.5746	32.9587	32.9181	32.865
	1.27558	0.25276	SF3B1	O75533	O75533	Splicing factor 3B subunit 1	Color [DarkGray]	1	4	0	323.31	21914000000	262	31.3027	31.3893	31.2506	31.2648	31.3297	31.2849	31.1158	31.1381	31.5787	31.8007	31.6934
	1.54308	0.252609	PWP2	Q15269	Q15269	Periodic tryptophan protein 2 homolog	Color [DarkGray]	1	4	0	3.6555	173090000	8	24.3568	24.0744	24.3883	24.6017	24.658	24.6224	NaN	24.5198	24.6069	NaN	24.4482
	0.555804	0.251846	USP47	Q96K76	Q96K76	Ubiquitin carboxyl-terminal hydrolase 47	Color [DarkGray]	1	4	0	25.932	1140000000	21	26.9307	26.9495	26.8335	26.8178	26.9418	26.9678	26.9957	27.0445	26.9777	27.4308	28.0798
	1.19574	0.251638	TSNAX	Q99598	Q99598	Translin-associated protein X	Color [DarkGray]	1	4	0	82.487	2174600000	48	27.8802	27.854	27.9744	27.8909	28.0208	28.0592	28.0341	27.7449	28.045	28.3231	28.5561
	1.48664	0.25156	LYPLAL1	Q5VWZ2	Q5VWZ2	Lysophospholipase-like protein 1	Color [DarkGray]	1	4	0	18.067	1722000000	20	27.4855	27.448	27.5766	28.0734	27.9043	27.7136	27.8316	27.7998	27.892	28.0058	27.6901
	0.763228	0.251444	XPO1	O14980	O14980	Exportin-1	Color [DarkGray]	1	4	0	152.83	7114000000	101	29.8427	29.6671	29.5473	29.5534	29.5218	29.5327	29.4684	29.4398	30.022	30.2284	30.2089
	0.68859	0.251384	VDAC1	P21796	P21796	Voltage-dependent anion-selective channel protein 1	Color [DarkGray]	1	4	0	323.31	49804000000	366	32.565	32.5	32.4075	33.0948	32.8302	32.8801	32.3198	32.034	32.3127	32.2191	32.3627
	0.960518	0.251154	DERA	Q9Y315	Q9Y315	Deoxyribose-phosphate aldolase	Color [DarkGray]	1	4	0	53.973	1119500000	33	26.9659	26.9761	26.8005	26.7024	26.9976	27.0875	26.9927	26.8439	27.2606	27.5435	27.4101
	1.29699	0.250787	KLC1	Q07866	Q07866	Kinesin light chain 1	Color [DarkGray]	1	4	0	116.31	7567800000	105	29.7449	29.7132	29.783	29.6928	29.8371	29.7958	29.6551	29.7601	30.1513	30.3162	30.099
	0.823152	0.250604	CNN3	Q15417	Q15417	Calponin-3	Color [DarkGray]	1	4	0	323.31	26831000000	200	31.2623	31.4415	31.4012	31.5596	31.5892	31.5847	31.8543	31.8397	32.0332	32.1	31.9958
	0.530973	0.250598	MTHFD1L	Q6UB35	Q6UB35	Monofunctional C1-tetrahydrofolate synthase, mitochondrial	Color [DarkGray]	1	4	0	18.794	274280000	12	25.1894	25.0539	24.5663	25.0988	25.1759	25.0516	25.1305	24.3475	24.6479	25.5665	NaN
	0.874835	0.250467	PSMA5	P28066	P28066	Proteasome subunit alpha type-5	Color [DarkGray]	1	4	0	288.01	27248000000	114	31.5268	31.6481	31.4813	31.5186	31.6139	31.6422	31.6843	31.6497	31.9299	32.3979	31.9885
	1.44598	0.25018	MTHFD1	P11586	P11586	C-1-tetrahydrofolate synthase, cytoplasmic;Methylenetetrahydrofolate dehydrogenase;Methenyltetrahydrofolate cyclohydrolase;Formyltetrahydrofolate synthetase;C-1-tetrahydrofolate synthase, cytoplasmic, N-terminally processed	Color [DarkGray]	1	4	0	323.31	38506000000	387	32.0525	32.0999	32.0729	32.0951	32.1607	32.2119	32.1384	32.0185	32.5029	32.6714	32.3177
	1.01495	0.249973	SRSF7	Q16629	Q16629	Serine/arginine-rich splicing factor 7	Color [DarkGray]	1	4	0	138.15	17789000000	107	31.2705	30.9077	30.9568	30.9373	31.0424	31.0311	30.7495	30.8456	31.3643	31.2264	31.5745
	1.51951	0.249854	EMC2	Q15006	Q15006	ER membrane protein complex subunit 2	Color [DarkGray]	1	4	0	14.825	1134900000	17	27.0304	27.0876	26.9525	27.176	27.0699	27.3352	26.7798	26.7744	27.4261	26.9832	27.0586
	1.33485	0.249802	MAP2K4	P45985	P45985	Dual specificity mitogen-activated protein kinase kinase 4	Color [DarkGray]	1	4	0	102.73	2990400000	52	28.2696	28.2741	28.3492	28.3801	28.6196	28.548	28.4084	28.5077	28.6295	29.0228	28.4696
	1.34863	0.249452	PSMB5	P28074	P28074	Proteasome subunit beta type-5	Color [DarkGray]	1	4	0	124.31	9524200000	69	29.9998	30.1688	30.1342	30.1961	30.0559	30.0567	30.0227	29.7767	30.4643	30.3714	30.4748
	1.35203	0.249066	TMED4	Q7Z7H5	Q7Z7H5	Transmembrane emp24 domain-containing protein 4	Color [DarkGray]	1	4	0	196.81	4712400000	76	29.1342	29.0375	29.0455	29.31	29.1303	29.3602	29.1057	29.0421	29.2603	29.7549	29.1166
	2.09505	0.248784	EEF1B2	P24534	P24534	Elongation factor 1-beta	Color [DarkGray]	1	4	0	162.32	22360000000	94	30.9906	31.2874	31.3596	31.3295	31.4915	31.5736	31.2879	31.3276	31.5796	31.5507	31.4716
	0.191457	0.248766	RPS26	P62854;Q5JNZ5	P62854	40S ribosomal protein S26	Color [DarkGray]	1	4	0	52.109	2671500000	21	27.8991	27.8539	27.9632	29.5411	29.2273	28.8752	28.0954	28.1612	27.0703	27.9279	26.8182
	1.18084	0.248616	TXNL1	O43396	O43396	Thioredoxin-like protein 1	Color [DarkGray]	1	4	0	134.78	7675000000	58	29.5032	30.0025	29.8636	29.9596	30.1462	29.9719	29.7354	29.5504	30.072	29.6324	30.0957
	0.622624	0.248217	RAB5B	P61020	P61020	Ras-related protein Rab-5B	Color [DarkGray]	1	4	0	59.584	3724500000	49	28.5884	28.7601	28.5159	28.3256	28.8779	28.8053	28.7156	28.7937	28.8608	29.6325	29.0356
	0.271032	0.24791	LPCAT1	Q8NF37	Q8NF37	Lysophosphatidylcholine acyltransferase 1	Color [DarkGray]	1	4	0	21.189	825020000	19	26.3114	26.4328	26.4534	27.0717	26.8373	27.1534	26.661	26.3108	26.8238	24.9917	27.2128
	0.49568	0.24781	MRPL53	Q96EL3	Q96EL3	39S ribosomal protein L53, mitochondrial	Color [DarkGray]	1	4	0	18.781	397990000	22	25.0362	25.1851	25.1087	25.4897	25.4502	25.4301	25.9812	25.8666	25.5639	25.9179	26.2484
	0.5836	0.247788	GPSM1	Q86YR5	Q86YR5	G-protein-signaling modulator 1	Color [DarkGray]	1	4	0	21.041	630730000	5	26.0103	26.337	26.2185	26.2501	26.2882	26.0481	26.4578	25.4701	26.4469	26.8903	26.1555
	1.29467	0.247422	2015-09-01	O60613	O60613	15 kDa selenoprotein	Color [DarkGray]	1	4	0	7.742	752340000	20	26.3889	26.297	26.4729	26.4173	26.6729	26.5596	26.5093	26.385	26.8873	26.9733	26.4378
	1.88365	0.24741	TRIM28	Q13263	Q13263	Transcription intermediary factor 1-beta	Color [DarkGray]	1	4	0	323.31	94195000000	567	33.397	33.4609	33.3777	33.4628	33.4523	33.523	33.3477	33.2868	33.8642	33.6782	33.748
	0.769147	0.246886	ENOSF1	Q7L5Y1	Q7L5Y1	Mitochondrial enolase superfamily member 1	Color [DarkGray]	1	4	0	9.832	168070000	9	24.184	24.404	24.287	24.4443	25.1067	24.4351	24.4083	NaN	24.4889	24.3635	NaN
	0.425986	0.246642	EIF4EBP2	Q13542	Q13542	Eukaryotic translation initiation factor 4E-binding protein 2	Color [DarkGray]	1	4	0	36.403	393730000	13	25.1731	25.617	25.5916	25.9705	25.2432	25.1623	25.6818	NaN	26.4148	25.7693	26.0151
	0.708345	0.245699	HK2	P52789	P52789	Hexokinase-2	Color [DarkGray]	1	4	0	27.603	918970000	21	26.9822	26.9293	26.6604	26.9335	27.1359	26.6095	26.6433	NaN	27.1226	27.5554	26.9402
	1.40598	0.245484	CBL	P22681	P22681	E3 ubiquitin-protein ligase CBL	Color [DarkGray]	1	4	0	8.1211	445450000	10	25.7851	25.7052	25.7037	25.6664	25.8357	25.9248	25.7422	25.4823	26.1327	26.0862	NaN
	0.55884	0.245206	VBP1	P61758	P61758	Prefoldin subunit 3	Color [DarkGray]	1	4	0	208.79	6640000000	80	29.3979	29.6188	29.6438	29.3124	29.5179	29.5742	29.6084	29.6899	29.8911	30.5123	30.2139
	1.39729	0.244748	RABAC1	Q9UI14	Q9UI14	Prenylated Rab acceptor protein 1	Color [DarkGray]	1	4	0	28.823	1165400000	14	26.8807	27.0169	27.0407	27.0969	27.1275	27.3906	27.0622	27.2608	27.3559	27.6016	27.2096
	0.666199	0.244672	FKBP2	P26885	P26885	Peptidyl-prolyl cis-trans isomerase FKBP2	Color [DarkGray]	1	4	0	35.373	4595900000	61	28.7964	28.9899	28.8958	28.8981	29.0628	28.8274	29.0225	29.2135	29.558	29.7988	29.2248
	1.41067	0.244224	ECHS1	P30084	P30084	Enoyl-CoA hydratase, mitochondrial	Color [DarkGray]	1	4	0	323.31	15260000000	139	30.5798	30.6126	30.5992	30.825	30.8546	30.8984	30.8281	30.905	31.0221	31.2805	30.8144
	1.17824	0.243917	EIF3E	P60228	P60228	Eukaryotic translation initiation factor 3 subunit E	Color [DarkGray]	1	4	0	118.46	7145200000	97	29.8339	29.7917	29.7442	29.7042	29.7379	29.8033	29.4359	29.358	29.9237	30.1654	29.9255
	0.990963	0.243813	SFXN1	Q9H9B4	Q9H9B4	Sideroflexin-1	Color [DarkGray]	1	4	0	233.42	23508000000	253	31.3852	31.2869	31.3679	31.3101	31.3772	31.4544	31.4145	31.434	31.7918	32.0729	31.7227
	1.07239	0.243325	DDX19A	Q9NUU7;Q9UHL0	Q9NUU7	ATP-dependent RNA helicase DDX19A	Color [DarkGray]	1	4	0	163.61	4166900000	60	28.8486	29.0068	28.862	29.1653	29.1111	29.184	28.668	28.9374	28.8515	29.5146	28.8207
	0.989273	0.243115	ARID1A	O14497	O14497	AT-rich interactive domain-containing protein 1A	Color [DarkGray]	1	4	0	132.14	2689400000	55	27.9097	28.0843	28.0038	28.3512	28.4978	28.4211	28.5512	28.5463	28.36	28.6489	28.494
	0.654009	0.242373	AKR1C1;AKR1C3	Q04828;P42330;P17516	Q04828;P42330	Aldo-keto reductase family 1 member C1;Aldo-keto reductase family 1 member C3	Color [DarkGray]	1	4	0	73.867	1501200000	32	27.2165	27.4319	27.4743	27.2941	27.2665	27.2113	27.4554	27.2965	27.9829	27.9241	28.0248
	2.14118	0.242347	CSNK2A2	P19784	P19784	Casein kinase II subunit alpha	Color [DarkGray]	1	4	0	34.694	1534600000	33	27.4275	27.276	27.276	27.6548	27.7454	27.521	27.2767	27.4386	27.4363	27.4353	27.6949
	3.00806	0.241991	CHMP2A	O43633	O43633	Charged multivesicular body protein 2a	Color [DarkGray]	1	4	0	18.033	2796900000	45	28.2399	28.3855	28.2323	28.5285	28.4401	28.6327	28.2982	28.1639	28.4665	28.4079	28.5599
	1.4984	0.241083	GTF2I	P78347;Q86UP8;Q6EKJ0	P78347	General transcription factor II-I	Color [DarkGray]	1	4	0	169.77	10518000000	191	30.3786	30.286	30.3268	30.3921	30.4497	30.4786	29.9593	29.91	30.4145	30.4679	30.2765
	0.531633	0.241022	TYMS	P04818	P04818	Thymidylate synthase	Color [DarkGray]	1	4	0	19.622	987250000	11	26.9167	26.9074	27.0561	27.2351	27.1228	27.2247	26.4784	26.3601	26.9968	NaN	26.3444
	1.22366	0.240568	ST13;ST13P5;ST13P4	P50502;Q8NFI4;Q8IZP2	P50502;Q8NFI4;Q8IZP2	Hsc70-interacting protein;Putative protein FAM10A5;Putative protein FAM10A4	Color [DarkGray]	1	4	0	292.4	28090000000	234	31.5781	31.7062	31.6701	31.704	31.6007	31.6321	31.5962	31.5585	32.0396	32.1168	32.0809
	0.497826	0.240436	TAGLN2	P37802	P37802	Transgelin-2	Color [DarkGray]	1	4	0	323.31	17662000000	113	30.6927	30.7359	30.7843	30.735	30.9458	30.9209	31.1728	31.4765	31.3577	31.6804	31.6376
	0.854512	0.239825	NCOA5	Q9HCD5	Q9HCD5	Nuclear receptor coactivator 5	Color [DarkGray]	1	4	0	126.38	2329900000	56	27.8612	27.9279	28.0113	28.2134	28.471	28.3216	28.0001	28.0876	28.3295	27.5894	28.3798
	0.327257	0.239736	PES1	O00541	O00541	Pescadillo homolog	Color [DarkGray]	1	4	0	18.886	457130000	19	25.4786	25.5058	25.4946	26.3043	26.3148	26.5995	25.5298	25.6935	25.122	25.3263	25.0144
	0.950978	0.239208	MRPL12	P52815	P52815	39S ribosomal protein L12, mitochondrial	Color [DarkGray]	1	4	0	146.33	4929100000	76	29.2175	28.9353	29.0641	29.1448	29.2156	29.2914	29.1207	29.332	29.306	29.3847	29.8961
	0.84946	0.239134	PSMG1	O95456	O95456	Proteasome assembly chaperone 1	Color [DarkGray]	1	4	0	32.441	1371400000	18	27.3044	27.1531	27.3898	27.2575	27.2273	27.471	27.1534	27.0768	27.7749	27.8713	27.126
	1.16403	0.238671	NAGA	P17050	P17050	Alpha-N-acetylgalactosaminidase	Color [DarkGray]	1	4	0	162.48	4096500000	79	28.8233	28.9675	28.9642	28.9789	29.0193	29.0726	28.6619	28.6752	28.7137	29.363	29.1949
	1.64223	0.238387	CAMK2D	Q13557	Q13557	Calcium/calmodulin-dependent protein kinase type II subunit delta	Color [DarkGray]	1	4	0	81.761	9025800000	99	29.9041	29.9058	29.9833	30.273	30.3097	30.3683	30.0823	30.006	30.0238	30.3618	29.9517
	0.37452	0.238365	PIP4K2A	P48426	P48426	Phosphatidylinositol 5-phosphate 4-kinase type-2 alpha	Color [DarkGray]	1	4	0	13.927	410420000	14	25.5129	25.5088	25.0998	25.269	NaN	25.4577	25.8354	25.8065	25.9805	NaN	26.4571
	0.587319	0.238344	PAFAH1B2	P68402	P68402	Platelet-activating factor acetylhydrolase IB subunit beta	Color [DarkGray]	1	4	0	243.8	11754000000	135	30.0723	30.2499	30.4813	30.2351	30.3351	30.1461	30.4087	30.5105	30.6744	31.0817	31.0248
	0.935201	0.238189	ANP32B	Q92688	Q92688	Acidic leucine-rich nuclear phosphoprotein 32 family member B	Color [DarkGray]	1	4	0	48.33	2028100000	43	28.1675	28.0039	27.9137	27.8509	27.9709	27.9444	27.6535	27.5286	28.3389	28.241	28.2036
	0.950956	0.237319	RBM10	P98175	P98175	RNA-binding protein 10	Color [DarkGray]	1	4	0	99.923	3817600000	82	28.7336	28.6456	28.7481	28.6408	28.7925	28.726	28.7545	28.7337	29.1875	29.4056	29.0102
	0.873602	0.23724	SARNP	P82979	P82979	SAP domain-containing ribonucleoprotein	Color [DarkGray]	1	4	0	160.45	22618000000	143	31.1119	31.3484	31.3165	31.222	31.3809	31.4312	31.3641	31.4441	31.7484	32.054	31.4888
	1.62818	0.236998	TIMM50	Q3ZCQ8	Q3ZCQ8	Mitochondrial import inner membrane translocase subunit TIM50	Color [DarkGray]	1	4	0	27.657	1164900000	29	27.1173	27.0615	26.8573	27.2073	27.5045	27.3162	26.9764	26.9382	27.1702	27.1658	26.999
	0.763901	0.236815	PLCG1	P19174	P19174	1-phosphatidylinositol 4,5-bisphosphate phosphodiesterase gamma-1	Color [DarkGray]	1	4	0	70.388	2838700000	47	28.5172	28.3727	28.3923	28.2284	28.2995	28.2414	28.1243	28.0882	28.8883	28.8499	28.707
	1.79611	0.236657	ATPIF1	Q9UII2	Q9UII2	ATPase inhibitor, mitochondrial	Color [DarkGray]	1	4	0	40.516	5684800000	47	29.117	29.2993	29.3222	29.5782	29.5103	29.6257	29.3655	29.5681	29.3955	29.662	29.6547
	0.542836	0.23663	STXBP1	P61764	P61764	Syntaxin-binding protein 1	Color [DarkGray]	1	4	0	20.136	1246200000	23	27.0903	27.0594	27.2199	26.9965	27.1584	26.8785	27.156	27.2514	27.5426	28.0529	27.7233
	0.746301	0.236444	MACROD1	Q9BQ69	Q9BQ69	O-acetyl-ADP-ribose deacetylase MACROD1	Color [DarkGray]	1	4	0	44.852	2027300000	31	27.697	27.5915	27.4828	27.8871	27.9087	27.8533	28.0629	28.2579	28.1011	28.3702	28.2088
	1.59165	0.236248	PGRMC1	O00264	O00264	Membrane-associated progesterone receptor component 1	Color [DarkGray]	1	4	0	137.54	31593000000	202	31.7206	31.8224	31.8728	31.7982	31.9052	31.9185	31.7767	31.8184	32.2768	32.1689	32.1628
	0.901794	0.236172	SNX12	Q9UMY4	Q9UMY4	Sorting nexin-12	Color [DarkGray]	1	4	0	121.05	3348800000	55	28.6898	28.6102	28.7665	28.6432	28.637	28.7132	28.595	28.6475	28.8457	29.2139	29.3348
	0.808057	0.235533	TMEM9	Q9P0T7;Q9NQ34	Q9P0T7	Transmembrane protein 9	Color [DarkGray]	1	4	0	6.0458	988540000	4	NaN	27.0077	NaN	27.046	27.2049	26.9589	26.9743	27.07	27.399	27.6387	27.2697
	0.180968	0.235181	RPL7	P18124	P18124	60S ribosomal protein L7	Color [DarkGray]	1	4	0	134.52	22193000000	193	30.484	30.4559	30.4278	31.9759	32.0904	32.1675	31.9965	32.0715	30.4214	30.814	30.4647
	2.55364	0.234994	ANKLE2	Q86XL3	Q86XL3	Ankyrin repeat and LEM domain-containing protein 2	Color [DarkGray]	1	4	0	4.425	220110000	6	NaN	NaN	24.8607	25.0831	25.0955	25.1188	24.9968	24.8188	25.0596	25.1729	25.2328
	1.24135	0.234945	PSMA7	O14818;Q8TAA3	O14818	Proteasome subunit alpha type-7	Color [DarkGray]	1	4	0	240.94	21170000000	198	31.3507	31.2967	31.2093	31.3427	31.2316	31.1803	31.1208	31.0047	31.6395	31.5962	31.5981
	0.404074	0.234755	ACTB	P60709;Q6S8J3;A5A3E0;P0CG38;P0CG39;Q9BYX7	P60709	Actin, cytoplasmic 1;Actin, cytoplasmic 1, N-terminally processed	Color [DarkGray]	1	4	0	190.34	15688000000	47	29.9466	30.6325	30.5771	30.512	30.6954	30.9456	31.2618	31.2191	31.065	31.4167	31.1383
	0.811201	0.234668	TIMM23;TIMM23B	O14925;Q5SRD1	O14925;Q5SRD1	Mitochondrial import inner membrane translocase subunit Tim23;Putative mitochondrial import inner membrane translocase subunit Tim23B	Color [DarkGray]	1	4	0	10.639	562140000	11	25.9419	25.9949	26.0522	26.4451	26.1953	26.5591	NaN	25.8965	26.031	25.7591	26.2464
	1.49205	0.234564	IGF2BP3	O00425	O00425	Insulin-like growth factor 2 mRNA-binding protein 3	Color [DarkGray]	1	4	0	257.63	13611000000	222	30.6061	30.5424	30.592	30.808	30.8675	30.9583	30.4548	30.6269	30.9844	30.4494	30.7264
	0.579922	0.234339	USP4	Q13107	Q13107	Ubiquitin carboxyl-terminal hydrolase 4	Color [DarkGray]	1	4	0	3.7989	134100000	5	NaN	23.9175	24.2329	23.8581	24.0401	24.1932	23.7823	24.0724	24.4618	24.04	24.8204
	1.20827	0.234238	ZNF326	Q5BKZ1	Q5BKZ1	DBIRD complex subunit ZNF326	Color [DarkGray]	1	4	0	136.47	3918100000	96	28.8203	28.8257	28.8821	28.7919	29.0621	29.1176	28.6122	28.6712	28.7438	29.3352	28.9287
	1.84768	0.233581	SEC24B	O95487	O95487	Protein transport protein Sec24B	Color [DarkGray]	1	4	0	13.021	712110000	32	26.2933	26.3487	26.0899	26.6617	26.5195	26.6553	26.3818	26.395	26.6092	26.4057	26.3606
	1.09015	0.233373	DIAPH1	O60610	O60610	Protein diaphanous homolog 1	Color [DarkGray]	1	4	0	68.387	955620000	34	26.7304	26.8198	26.8692	26.7376	26.7633	26.8275	26.4977	26.4387	26.7904	27.0966	27.2117
	0.830997	0.233218	HNRNPLL	Q8WVV9	Q8WVV9	Heterogeneous nuclear ribonucleoprotein L-like	Color [DarkGray]	1	4	0	45.93	3909000000	57	28.9181	28.9018	28.7293	28.926	28.612	28.7432	28.6702	28.5605	29.1002	29.4403	29.1135
	1.57968	0.232965	PSPH	P78330	P78330	Phosphoserine phosphatase	Color [DarkGray]	1	4	0	16.013	3877900000	14	28.5564	28.9241	28.7644	28.927	29.0862	29.0157	28.8617	28.6732	29.0758	29.1018	28.7269
	1.24096	0.232762	CIRBP	Q14011	Q14011	Cold-inducible RNA-binding protein	Color [DarkGray]	1	4	0	323.31	24530000000	178	31.465	31.3931	31.402	31.4059	31.4892	31.6802	31.3342	31.5746	31.7126	32.0479	31.6635
	0.611876	0.232387	TUBG1;TUBG2	P23258;Q9NRH3	P23258;Q9NRH3	Tubulin gamma-1 chain;Tubulin gamma-2 chain	Color [DarkGray]	1	4	0	23.505	1742900000	24	27.794	27.5104	27.3372	27.8411	27.8275	27.5007	27.5789	27.5828	28.2694	27.2152	28.1046
	1.88771	0.232206	TXNDC17	Q9BRA2	Q9BRA2	Thioredoxin domain-containing protein 17	Color [DarkGray]	1	4	0	67.13	7068900000	64	29.702	29.5802	29.7719	29.706	29.8398	29.8038	29.5131	29.5835	29.7663	29.9989	30.0594
	0.257877	0.232178	PITHD1	Q9GZP4	Q9GZP4	PITH domain-containing protein 1	Color [DarkGray]	1	4	0	15.45	840740000	18	26.2655	26.3978	26.496	26.2135	26.6824	26.3213	26.5251	26.6775	27.3935	25.6921	27.9246
	1.08537	0.232028	SMPD4	Q9NXE4	Q9NXE4	Sphingomyelin phosphodiesterase 4	Color [DarkGray]	1	4	0	6.2444	337060000	9	25.3743	25.5803	25.5494	25.5087	25.7627	25.7236	25.1201	25.311	NaN	25.4812	NaN
	0.505067	0.231227	GIT1	Q9Y2X7	Q9Y2X7	ARF GTPase-activating protein GIT1	Color [DarkGray]	1	4	0	72.135	1840800000	37	27.3803	27.5795	27.9968	27.6544	27.919	27.826	27.9268	27.501	28.5509	27.3501	28.1483
	1.3027	0.231137	PSMD12	O00232	O00232	26S proteasome non-ATPase regulatory subunit 12	Color [DarkGray]	1	4	0	107.07	3679400000	64	28.8791	28.8175	28.7899	28.9171	28.7854	28.8446	28.5196	28.3357	28.8445	28.9823	29.0231
	2.82129	0.230567	FARSB	Q9NSD9	Q9NSD9	Phenylalanine--tRNA ligase beta subunit	Color [DarkGray]	1	4	0	121.59	11404000000	120	30.2837	30.2608	30.3268	30.4746	30.5004	30.5228	30.4381	30.3666	30.6753	30.6956	30.5259
	1.84345	0.230264	HADH	Q16836	Q16836	Hydroxyacyl-coenzyme A dehydrogenase, mitochondrial	Color [DarkGray]	1	4	0	126.03	10543000000	129	30.0707	30.1274	30.1592	30.3691	30.3713	30.3187	30.278	30.4232	30.5159	30.6212	30.4556
	1.43048	0.229994	EPM2AIP1	Q7L775	Q7L775	EPM2A-interacting protein 1	Color [DarkGray]	1	4	0	79.62	5134900000	74	29.1579	29.1952	29.3214	29.422	29.4714	29.5506	29.1596	29.0601	29.223	29.6406	29.1454
	1.69898	0.229618	IARS2	Q9NSE4	Q9NSE4	Isoleucine--tRNA ligase, mitochondrial	Color [DarkGray]	1	4	0	175.58	6306900000	108	29.3012	29.3824	29.278	29.563	29.7599	29.7288	29.6368	29.6467	29.6092	29.7498	29.6612
	2.53889	0.229453	POR	P16435	P16435	NADPH--cytochrome P450 reductase	Color [DarkGray]	1	4	0	323.31	8706200000	148	29.9078	30.0026	29.975	30.2024	30.1568	30.2473	29.7518	29.8604	30.0575	30.0929	30.017
	1.71414	0.229377	PANK4	Q9NVE7	Q9NVE7	Pantothenate kinase 4	Color [DarkGray]	1	4	0	46.799	2543800000	46	28.0488	28.2517	27.9999	28.315	28.3625	28.3485	27.9182	27.936	28.1021	28.3546	28.0788
	0.718335	0.229093	TTLL12	Q14166	Q14166	Tubulin--tyrosine ligase-like protein 12	Color [DarkGray]	1	4	0	133.69	3581800000	71	28.6296	28.4933	28.7413	28.6339	28.7059	28.4064	28.7144	28.6994	29.2472	29.1869	29.1278
	0.805982	0.227975	SF3B5	Q9BWJ5	Q9BWJ5	Splicing factor 3B subunit 5	Color [DarkGray]	1	4	0	42.188	4493600000	36	28.9237	28.9702	28.952	29.0056	29.0344	29.1003	29.0643	29.0568	29.3904	29.8046	28.993
	2.85298	0.227545	SGSH	P51688	P51688	N-sulphoglucosamine sulphohydrolase	Color [DarkGray]	1	4	0	113.77	5880600000	87	29.2594	29.3478	29.4444	29.4575	29.5985	29.5961	29.3692	29.4526	29.6491	29.7179	29.5941
	0.624944	0.227532	ARIH1	Q9Y4X5	Q9Y4X5	E3 ubiquitin-protein ligase ARIH1	Color [DarkGray]	1	4	0	12.64	929930000	15	26.6595	26.8389	26.7036	26.9857	26.5173	26.8282	27.0646	26.0615	26.9812	26.8799	27.1665
	0.389204	0.227283	GMPR2	Q9P2T1	Q9P2T1	GMP reductase 2	Color [DarkGray]	1	4	0	9.5815	400260000	10	25.1851	25.4598	25.2529	25.4027	25.7448	25.4667	25.4668	25.7178	24.8395	26.4628	25.9462
	1.4614	0.227019	LRRC47	Q8N1G4	Q8N1G4	Leucine-rich repeat-containing protein 47	Color [DarkGray]	1	4	0	208.88	16646000000	185	30.9369	30.8906	30.8345	30.8788	30.9747	31.0356	30.8714	30.9092	31.2245	31.4375	31.1421
	0.786249	0.226774	ARL6IP1	Q15041	Q15041	ADP-ribosylation factor-like protein 6-interacting protein 1	Color [DarkGray]	1	4	0	25.042	1466500000	29	27.6018	27.4028	27.4192	27.7794	27.6621	27.7322	27.2332	26.9671	27.6009	27.4404	27.0945
	0.574319	0.226608	NAPA	P54920	P54920	Alpha-soluble NSF attachment protein	Color [DarkGray]	1	4	0	74.875	2551500000	61	28.1783	28.2848	28.3277	28.4338	28.2377	27.6913	28.0726	27.6821	28.5771	28.7062	28.3681
	1.76862	0.226568	CMPK1	P30085	P30085	UMP-CMP kinase	Color [DarkGray]	1	4	0	275.37	13188000000	147	30.4423	30.4939	30.6318	30.7851	30.8115	30.8841	30.4488	30.5033	30.4287	30.7267	30.7476
	1.46925	0.226185	ACY1	Q03154	Q03154	Aminoacylase-1	Color [DarkGray]	1	4	0	214.03	9558000000	126	29.9599	30.0274	30.019	30.2309	30.1685	30.1461	30.1557	30.2358	30.5379	30.24	30.511
	0.908032	0.226042	ATP5J2	P56134	P56134	ATP synthase subunit f, mitochondrial	Color [DarkGray]	1	4	0	35.3	599820000	18	25.8099	25.9247	26.1595	26.3552	26.7223	26.274	26.1856	26.2606	26.2699	26.0499	26.0932
	1.38166	0.226039	NAA10	P41227;Q9BSU3	P41227	N-alpha-acetyltransferase 10	Color [DarkGray]	1	4	0	59.898	2999100000	44	28.2433	28.5744	28.4651	28.6898	28.592	28.6118	28.5871	28.17	28.6323	28.8262	28.452
	1.51615	0.225854	IVD	P26440	P26440	Isovaleryl-CoA dehydrogenase, mitochondrial	Color [DarkGray]	1	4	0	204.46	4235500000	83	28.6253	28.8157	28.6406	29.1291	29.0241	29.0904	29.03	29.0039	28.896	29.1429	29.0112
	1.01227	0.225057	UBXN1	Q04323	Q04323	UBX domain-containing protein 1	Color [DarkGray]	1	4	0	220.75	4496700000	93	29.0377	28.9891	29.0197	28.9448	29.09	28.9297	28.7451	29.0542	29.2685	29.4926	29.4396
	0.681467	0.224902	BLMH	Q13867	Q13867	Bleomycin hydrolase	Color [DarkGray]	1	4	0	182.42	4242800000	64	29.073	29.1047	29.0917	28.8994	28.8285	28.9478	28.4613	28.76	29.261	29.3168	29.4848
	0.614968	0.224643	NID2	Q14112	Q14112	Nidogen-2	Color [DarkGray]	1	4	0	242.4	8484000000	113	29.8194	29.934	30.0392	29.7809	29.9164	29.8676	29.9408	29.9943	30.1713	30.7181	30.5668
	0.594821	0.224277	POLR2F	P61218	P61218	DNA-directed RNA polymerases I, II, and III subunit RPABC2	Color [DarkGray]	1	4	0	4.5554	1017500000	23	26.3943	26.7674	26.8845	26.7879	26.943	26.7113	27.135	27.0165	27.3292	27.5357	27.0755
	0.116179	0.223699	RPL24	P83731	P83731	60S ribosomal protein L24	Color [DarkGray]	1	4	0	99.689	9875600000	82	29.1822	29.2059	29.1851	31.1353	31.3474	31.3585	30.4349	30.5294	28.5188	28.6622	28.5651
	1.92377	0.22367	SMYD3	Q9H7B4	Q9H7B4	Histone-lysine N-methyltransferase SMYD3	Color [DarkGray]	1	4	0	6.3723	471280000	10	25.9092	25.9261	25.77	26.0261	26.0835	26.2116	NaN	25.8043	25.983	NaN	NaN
	0.887807	0.223299	RCOR2	Q8IZ40	Q8IZ40	REST corepressor 2	Color [DarkGray]	1	4	0	20.76	456720000	13	25.5734	25.6117	25.5363	25.9028	25.8608	25.8336	25.8898	25.7759	26.3051	NaN	25.6013
	1.23672	0.223183	RANBP2	P49792;Q99666;O14715;P0DJD0;P0DJD1	P49792	E3 SUMO-protein ligase RanBP2	Color [DarkGray]	1	4	0	135.78	4709300000	112	29.0556	29.0206	29.1267	29.0902	29.1191	29.1306	29.0744	28.8686	29.2719	29.6547	29.2477
	0.96942	0.223131	SF3A1	Q15459	Q15459	Splicing factor 3A subunit 1	Color [DarkGray]	1	4	0	160.91	11616000000	137	30.3811	30.4431	30.4371	30.2356	30.3875	30.4538	30.26	30.2155	30.6934	30.9553	30.6974
	0.604451	0.22215	CECR5	Q9BXW7	Q9BXW7	Cat eye syndrome critical region protein 5	Color [DarkGray]	1	4	0	60.259	1506800000	39	27.7462	27.3212	27.1651	27.1162	27.5081	27.4058	27.3567	27.4349	27.8098	28.0859	27.8362
	0.962002	0.221903	XRCC6	P12956	P12956	X-ray repair cross-complementing protein 6	Color [DarkGray]	1	4	0	323.31	85832000000	521	33.3158	33.2963	33.2825	33.1791	33.2436	33.2649	33.1507	33.2124	33.6966	33.7507	33.7057
	0.852849	0.221885	MAD1L1	Q9Y6D9	Q9Y6D9	Mitotic spindle assembly checkpoint protein MAD1	Color [DarkGray]	1	4	0	19.575	1020500000	12	26.7112	26.8429	26.6995	26.6959	26.9464	27.099	27.1775	26.8143	27.3526	27.3353	26.9967
	1.46884	0.22152	SENP3	Q9H4L4	Q9H4L4	Sentrin-specific protease 3	Color [DarkGray]	1	4	0	6.9588	251920000	5	25.1912	25.203	NaN	25.3695	25.3126	25.5053	25.0323	25.2707	NaN	NaN	NaN
	1.49633	0.221145	FSCN1	Q16658	Q16658	Fascin	Color [DarkGray]	1	4	0	323.31	117210000000	597	33.6683	33.8317	33.7628	33.9896	33.7974	33.7947	33.7795	33.428	33.9719	34.1125	33.8252
	0.912898	0.221129	GIGYF2	Q6Y7W6	Q6Y7W6	PERQ amino acid-rich with GYF domain-containing protein 2	Color [DarkGray]	1	4	0	13.893	665190000	10	26.2706	25.9804	26.0967	26.317	26.2495	26.1992	26.1252	26.4802	26.5323	26.8197	26.3528
	1.61509	0.220691	HNRNPM	P52272	P52272	Heterogeneous nuclear ribonucleoprotein M	Color [DarkGray]	1	4	0	323.31	181950000000	655	34.2879	34.2973	34.3417	34.3759	34.5049	34.5679	34.3382	34.4248	34.6011	34.8709	34.4313
	1.33138	0.220616	PPP2R4	Q15257	Q15257	Serine/threonine-protein phosphatase 2A activator	Color [DarkGray]	1	4	0	48.138	1996900000	28	27.8805	27.8169	27.7636	27.7585	27.9236	27.9246	27.8792	27.7899	28.1612	28.2543	28.2575
	1.07612	0.220352	NSUN2	Q08J23	Q08J23	tRNA (cytosine(34)-C(5))-methyltransferase	Color [DarkGray]	1	4	0	47.954	1506100000	22	27.4418	27.4445	27.6218	27.484	27.3395	27.4957	27.1328	27.2736	27.7953	27.7456	27.7594
	0.534515	0.22024	STAG2	Q8N3U4	Q8N3U4	Cohesin subunit SA-2	Color [DarkGray]	1	4	0	36.351	1117300000	21	26.7473	26.8118	26.6019	26.4994	27.1641	27.1918	27.2073	27.164	26.962	27.434	27.5088
	0.614294	0.219899	POLR2A	P24928	P24928	DNA-directed RNA polymerase II subunit RPB1	Color [DarkGray]	1	4	0	93.357	4189200000	82	28.9187	28.8983	29.0594	28.9554	28.7275	28.7494	28.7341	28.7486	29.1343	29.7129	29.2708
	0.845327	0.219743	PFAS	O15067	O15067	Phosphoribosylformylglycinamidine synthase	Color [DarkGray]	1	4	0	323.31	21842000000	236	31.2839	31.3722	31.3335	31.1967	31.2296	31.2383	31.1682	31.1816	31.7397	31.7795	31.742
	1.85506	0.219524	PRPF6	O94906	O94906	Pre-mRNA-processing factor 6	Color [DarkGray]	1	4	0	135.4	4810700000	105	29.164	29.1625	29.1226	29.1437	29.2507	29.2979	29.0672	28.9571	29.3702	29.5572	29.2656
	0.720968	0.219436	DCTPP1	Q9H773	Q9H773	dCTP pyrophosphatase 1	Color [DarkGray]	1	4	0	95.141	4475200000	73	28.8012	28.9637	29.1056	28.8446	28.828	29.0396	28.98	28.9825	29.3718	29.6227	29.4097
	1.06362	0.219347	KIAA1279	Q96EK5	Q96EK5	KIF1-binding protein	Color [DarkGray]	1	4	0	14.215	693560000	13	26.3323	26.423	26.322	26.549	26.7445	26.6248	26.1004	26.0923	26.4313	26.1411	26.3493
	0.94349	0.219063	HNRNPH1	P31943	P31943	Heterogeneous nuclear ribonucleoprotein H;Heterogeneous nuclear ribonucleoprotein H, N-terminally processed	Color [DarkGray]	1	4	0	323.31	30928000000	326	31.9532	31.8734	31.836	31.8393	31.8607	31.7236	31.4545	31.5811	32.2899	31.9527	32.0858
	0.405265	0.219034	HIST2H2AC;HIST2H2AA3	Q16777;Q6FI13	Q16777;Q6FI13	Histone H2A type 2-C;Histone H2A type 2-A	Color [DarkGray]	1	4	0	323.31	561680000000	340	35.818	35.7584	36.0013	36.2692	36.2838	36.3691	35.9224	36.0014	35.6482	36.8074	35.3384
	0.321777	0.218918	GALNT12	Q8IXK2	Q8IXK2	Polypeptide N-acetylgalactosaminyltransferase 12	Color [DarkGray]	1	4	0	17.159	728800000	12	26.3845	26.2047	26.0679	26.7309	27.0507	27.2636	26.4266	26.1887	26.1206	26.046	25.6285
	0.665733	0.218475	PIGT	Q969N2	Q969N2	GPI transamidase component PIG-T	Color [DarkGray]	1	4	0	10.566	1037900000	14	26.8751	26.6584	26.3948	27.0371	27.011	27.1311	26.9363	27.2679	27.3351	27.0885	26.6672
	1.2782	0.218465	DDAH1	O94760	O94760	N(G),N(G)-dimethylarginine dimethylaminohydrolase 1	Color [DarkGray]	1	4	0	187.63	19314000000	151	30.7995	31.0803	31.028	31.1825	31.1791	31.0934	31.2019	31.2107	31.3181	31.4932	31.4289
	0.403356	0.218413	ZRANB2	O95218	O95218	Zinc finger Ran-binding domain-containing protein 2	Color [DarkGray]	1	4	0	68.657	1626000000	14	27.5877	27.6387	27.4496	27.3136	27.5785	27.5239	27.3073	27.5128	27.6944	28.7654	27.43
	1.43186	0.218391	DDX39B	Q13838	Q13838	Spliceosome RNA helicase DDX39B	Color [DarkGray]	1	4	0	323.31	67336000000	410	32.9596	32.9134	32.9927	32.9551	32.9622	32.9509	32.779	32.7585	33.3644	33.2328	33.1287
	1.18363	0.218146	MAN2B1	O00754	O00754	Lysosomal alpha-mannosidase;Lysosomal alpha-mannosidase A peptide;Lysosomal alpha-mannosidase B peptide;Lysosomal alpha-mannosidase C peptide;Lysosomal alpha-mannosidase D peptide;Lysosomal alpha-mannosidase E peptide	Color [DarkGray]	1	4	0	117.88	8404800000	119	29.713	29.724	29.8203	30.0813	30.1759	30.1772	30.0258	30.0809	30.1218	30.234	29.7555
	1.1081	0.218145	SHPK	Q9UHJ6	Q9UHJ6	Sedoheptulokinase	Color [DarkGray]	1	4	0	63.922	2429800000	41	28.0715	28.1801	28.1983	28.3138	28.0251	28.2007	28.1634	28.0111	28.4561	28.7098	28.3527
	0.47738	0.21799	PFDN4	Q9NQP4	Q9NQP4	Prefoldin subunit 4	Color [DarkGray]	1	4	0	95.925	4597000000	51	28.703	29.0752	29.1465	28.8759	29.0304	29.1586	29.2006	29.2129	29.563	30.0321	29.0538
	0.463377	0.217106	PRCC	Q92733	Q92733	Proline-rich protein PRCC	Color [DarkGray]	1	4	0	21.174	647350000	18	25.9263	25.9947	26.1117	25.9595	26.0009	26.1459	26.258	26.3413	26.6064	27.1471	26.2014
	0.221186	0.216352	ATP5E	P56381;Q5VTU8	P56381	ATP synthase subunit epsilon, mitochondrial	Color [DarkGray]	1	4	0	7.6964	2120200000	7	28.2674	NaN	NaN	NaN	27.4874	NaN	27.7338	27.6232	NaN	28.6039	28.1822
	1.20494	0.216231	PTMS	P20962	P20962	Parathymosin	Color [DarkGray]	1	4	0	111.31	13676000000	51	30.6474	30.8049	30.6779	30.659	30.7997	30.6319	30.5155	30.6506	31.0973	31.0109	31.0541
	1.13183	0.215148	YAP1	P46937	P46937	Transcriptional coactivator YAP1	Color [DarkGray]	1	4	0	323.31	12236000000	133	30.1404	30.2451	30.4133	30.5201	30.6216	30.6304	30.6047	30.7251	30.6989	30.7851	30.5891
	1.17977	0.214836	ATP6V1B2	P21281;P15313	P21281	V-type proton ATPase subunit B, brain isoform	Color [DarkGray]	1	4	0	323.31	13737000000	188	30.7163	30.6541	30.6698	30.7073	30.7572	30.6241	30.4722	30.5076	31.075	30.6661	31.0833
	0.823754	0.2148	ERP29	P30040	P30040	Endoplasmic reticulum resident protein 29	Color [DarkGray]	1	4	0	138.23	16130000000	139	30.9848	30.9503	30.9458	30.775	30.8324	30.8886	30.4814	30.526	31.2833	30.9905	31.185
	1.02357	0.214442	SLC25A5	P05141;Q9H0C2	P05141	ADP/ATP translocase 2;ADP/ATP translocase 2, N-terminally processed	Color [DarkGray]	1	4	0	187.82	13511000000	90	30.699	30.484	30.4564	30.9192	30.8333	30.898	30.5253	30.3998	30.5737	30.8167	30.3231
	0.403804	0.214196	NEO1	Q92859	Q92859	Neogenin	Color [DarkGray]	1	4	0	8.7897	308790000	12	24.9089	NaN	NaN	25.2536	25.0535	25.2361	25.4928	25.3566	25.5997	25.9784	25.6801
	1.13878	0.214081	NUCB2	P80303	P80303	Nucleobindin-2;Nesfatin-1	Color [DarkGray]	1	4	0	22.516	2314400000	29	27.7566	27.9394	28.1607	28.1176	28.393	28.1708	28.0916	28.0383	28.4243	28.2411	27.9214
	0.551921	0.213995	PGK1	P00558;P07205	P00558	Phosphoglycerate kinase 1	Color [DarkGray]	1	4	0	323.31	388620000000	903	35.4749	35.5282	35.5343	35.2632	35.3019	35.245	35.267	35.271	35.9501	36.0395	35.9751
	1.82179	0.213724	USO1	O60763	O60763	General vesicular transport factor p115	Color [DarkGray]	1	4	0	323.31	15236000000	238	30.925	30.7413	30.7868	30.9073	30.8934	30.8772	30.6937	30.6116	30.8872	31.068	31.1593
	1.15101	0.212584	DYNC1H1	Q14204	Q14204	Cytoplasmic dynein 1 heavy chain 1	Color [DarkGray]	1	4	0	323.31	82698000000	1064	33.3539	33.218	33.1467	33.207	33.2025	33.2206	33.0986	33.0642	33.4598	33.5922	33.6511
	0.541243	0.212168	ARID1B	Q8NFD5	Q8NFD5	AT-rich interactive domain-containing protein 1B	Color [DarkGray]	1	4	0	23.75	481510000	15	25.8061	26.0069	25.8309	25.9058	25.6572	25.6648	25.5646	25.7277	26.1351	25.9272	26.7064
	0.367606	0.212014	THUMPD1	Q9NXG2	Q9NXG2	THUMP domain-containing protein 1	Color [DarkGray]	1	4	0	32.017	2413000000	33	28.2658	28.0201	28.0356	27.7473	27.9696	27.8219	28.0866	27.7906	28.1533	28.6865	29.132
	0.836907	0.211729	RBX1	P62877	P62877	E3 ubiquitin-protein ligase RBX1;E3 ubiquitin-protein ligase RBX1, N-terminally processed	Color [DarkGray]	1	4	0	72.256	2284100000	32	27.887	28.019	28.0239	27.8565	28.1493	28.1159	28.0847	28.1346	28.3546	28.7029	28.2704
	2.25377	0.211514	PSMC1	P62191	P62191	26S protease regulatory subunit 4	Color [DarkGray]	1	4	0	197.57	16729000000	161	30.9485	30.9201	30.905	30.9477	31.0491	31.0414	30.884	30.8245	31.2745	31.2254	31.1095
	0.596348	0.211264	PBDC1	Q9BVG4	Q9BVG4	Protein PBDC1	Color [DarkGray]	1	4	0	108.68	2051900000	47	27.7135	27.9164	27.8627	27.9635	27.9179	27.4869	27.7762	27.7286	28.0327	28.0054	28.6581
	1.17645	0.211173	LTA4H	P09960	P09960	Leukotriene A-4 hydrolase	Color [DarkGray]	1	4	0	323.31	13721000000	194	30.7157	30.6907	30.6817	30.7429	30.6443	30.6013	30.4413	30.298	30.7766	30.9978	30.8971
	0.283376	0.209671	GPC3	P51654;REV__Q96HE7	P51654	Glypican-3;Secreted glypican-3	Color [DarkGray]	1	4	0	17.984	563130000	10	26.0793	25.6492	NaN	26.0419	25.3327	25.864	26.1311	26.0968	26.6299	26.9891	26.3347
	0.621504	0.208688	DIABLO	Q9NR28	Q9NR28	Diablo homolog, mitochondrial	Color [DarkGray]	1	4	0	15.85	832420000	10	26.3604	26.6242	26.5527	26.6057	26.7951	26.2595	26.6358	NaN	26.7178	27.1041	27.0296
	0.532653	0.208286	EIF3M	Q7L2H7	Q7L2H7	Eukaryotic translation initiation factor 3 subunit M	Color [DarkGray]	1	4	0	118.95	2043400000	34	27.7365	27.9118	27.8606	27.5904	27.8862	27.722	27.8668	27.8317	28.3357	28.074	28.6904
	1.12083	0.208284	COPS7A	Q9UBW8	Q9UBW8	COP9 signalosome complex subunit 7a	Color [DarkGray]	1	4	0	38.741	493580000	11	26.0742	25.7928	NaN	26.0838	26.1266	25.9742	25.7086	NaN	26.1754	NaN	25.9741
	1.86063	0.208197	PSMC2	P35998	P35998	26S protease regulatory subunit 7	Color [DarkGray]	1	4	0	323.31	14674000000	200	30.8761	30.6364	30.6938	30.8167	30.8647	30.894	30.6428	30.7322	30.9693	30.8486	31.1533
	0.363387	0.207637	UBE2D4;UBE2D1	Q9Y2X8;P51668	Q9Y2X8;P51668	Ubiquitin-conjugating enzyme E2 D4;Ubiquitin-conjugating enzyme E2 D1	Color [DarkGray]	1	4	0.00024863	2.8102	1258600000	12	26.9508	26.796	27.1894	27.3185	27.186	27.4477	27.1661	27.3426	27.5095	27.9553	26.3629
	1.63002	0.207628	ADH5	P11766	P11766	Alcohol dehydrogenase class-3	Color [DarkGray]	1	4	0	323.31	45319000000	247	32.337	32.4556	32.3068	32.4066	32.41	32.4992	32.3473	32.2848	32.6465	32.8204	32.5408
	1.28105	0.207616	TP53RK	Q96S44	Q96S44	TP53-regulating kinase	Color [DarkGray]	1	4	0	25.284	2018500000	33	27.9143	27.8533	27.7739	27.9559	27.9805	28.087	27.7218	27.8613	27.8607	28.3977	27.9134
	0.845451	0.207556	FEN1	P39748	P39748	Flap endonuclease 1	Color [DarkGray]	1	4	0	65.202	6953000000	71	29.8117	29.6606	29.6248	29.6928	29.7708	29.7904	29.3639	29.5058	29.7587	30.2596	29.5333
	0.737123	0.207313	ACACA	Q13085;O00763	Q13085	Acetyl-CoA carboxylase 1;Biotin carboxylase	Color [DarkGray]	1	4	0	60.384	1377200000	25	27.2895	27.3641	27.4957	27.3856	27.3497	27.4608	27.2492	27.019	27.5552	28.0006	27.193
	0.545717	0.206781	SUGP1	Q8IWZ8	Q8IWZ8	SURP and G-patch domain-containing protein 1	Color [DarkGray]	1	4	0	8.6597	263730000	6	24.5744	25.0926	25.0548	NaN	25.1266	25.1325	NaN	NaN	NaN	25.083	NaN
	0.405639	0.206645	GFM1	Q96RP9	Q96RP9	Elongation factor G, mitochondrial	Color [DarkGray]	1	4	0	30.349	1146300000	23	26.8076	26.9502	26.7511	27.3046	27.5949	27.4641	26.9619	27.0961	27.3466	26.3609	26.649
	0.165608	0.206527	RECQL	P46063	P46063	ATP-dependent DNA helicase Q1	Color [DarkGray]	1	4	0	109.11	1356500000	11	27.5297	26.8263	26.6839	26.5905	26.5392	26.3982	26.8481	26.8225	26.9821	29.1872	27.1945
	0.50311	0.206279	PPIA	P62937;Q9Y536;F5H284;A2BFH1	P62937	Peptidyl-prolyl cis-trans isomerase A;Peptidyl-prolyl cis-trans isomerase A, N-terminally processed	Color [DarkGray]	1	4	0	323.31	415680000000	479	35.1068	35.3927	35.4785	35.4133	35.4927	35.2818	35.8093	35.7073	36.1168	35.9444	35.9823
	1.17336	0.206089	CCDC9	Q9Y3X0	Q9Y3X0	Coiled-coil domain-containing protein 9	Color [DarkGray]	1	4	0	34.493	280650000	9	25.2318	25.3752	25.1441	25.4049	25.5626	25.6148	25.3686	25.487	NaN	NaN	NaN
	0.541167	0.206044	COPS3	Q9UNS2	Q9UNS2	COP9 signalosome complex subunit 3	Color [DarkGray]	1	4	0	229.99	3821100000	71	28.8926	28.7296	28.7216	28.4277	28.7185	28.7081	28.6223	28.7058	29.0057	29.3761	29.4064
	0.350181	0.205619	C5orf51	A6NDU8	A6NDU8	UPF0600 protein C5orf51	Color [DarkGray]	1	4	0	56.593	944050000	30	26.5761	27.0523	26.2759	26.1759	26.8416	26.5751	26.805	26.742	26.841	27.5642	27.3777
	0.369409	0.204613	DPM1	O60762	O60762	Dolichol-phosphate mannosyltransferase subunit 1	Color [DarkGray]	1	4	0	11.696	745310000	20	26.6253	26.5112	26.4796	27.0183	26.7308	26.9558	26.3151	25.9637	26.3591	NaN	25.854
	0.527158	0.204368	REEP5	Q00765	Q00765	Receptor expression-enhancing protein 5	Color [DarkGray]	1	4	0	16.312	1256800000	22	27.2236	26.9292	27.0949	27.3476	27.3166	27.1218	27.2277	27.0371	26.9151	28.0412	27.0988
	0.446793	0.204197	HMGCS1	Q01581	Q01581	Hydroxymethylglutaryl-CoA synthase, cytoplasmic	Color [DarkGray]	1	4	0	212.92	3803500000	53	29.1654	29.0032	29.0184	28.9706	29.0682	29.0202	28.1855	28.1293	28.7447	28.8249	28.7986
	0.609713	0.20405	SYNE1	Q8NF91	Q8NF91	Nesprin-1	Color [DarkGray]	1	4	0	9.2479	683790000	10	25.967	26.2312	26.373	26.5504	26.7871	26.4866	26.7303	26.421	26.3701	NaN	NaN
	1.64462	0.20367	ANKFY1	Q9P2R3	Q9P2R3	Rabankyrin-5	Color [DarkGray]	1	4	0	149.82	2256800000	50	28.0481	28.0679	27.9606	28.1225	28.3159	28.0439	27.8034	27.9999	28.2961	28.2826	28.0169
	1.11895	0.203125	GOSR1	O95249	O95249	Golgi SNAP receptor complex member 1	Color [DarkGray]	1	4	0	23.975	531660000	10	26.1683	25.9366	25.9915	26.1277	26.0331	26.0555	25.6524	25.7495	26.252	NaN	26.0456
	1.51162	0.202278	SDHB	P21912	P21912	Succinate dehydrogenase [ubiquinone] iron-sulfur subunit, mitochondrial	Color [DarkGray]	1	4	0	54.504	5059400000	78	28.8949	29.077	29.1077	29.2146	29.2596	29.2827	29.2768	29.2761	29.4443	29.3074	29.4641
	0.42912	0.202169	MAN1A2	O60476	O60476	Mannosyl-oligosaccharide 1,2-alpha-mannosidase IB	Color [DarkGray]	1	4	0.005313	0.9247	1673600000	13	27.3966	27.4175	27.1038	27.885	28.0019	27.628	27.8155	28.0174	27.6239	28.1818	27.1933
	1.01803	0.201992	CD59	P13987	P13987	CD59 glycoprotein	Color [DarkGray]	1	4	0	9.7665	1182100000	12	26.9968	27.0876	27.0747	27.4558	27.2466	27.3142	27.2029	26.7777	27.3573	27.0805	26.9252
	2.31831	0.201984	ISCA2	Q86U28	Q86U28	Iron-sulfur cluster assembly 2 homolog, mitochondrial	Color [DarkGray]	1	4	0	10.628	387180000	7	25.5545	25.6036	25.7396	25.805	25.9041	25.855	25.6814	NaN	25.8229	NaN	NaN
	1.32723	0.201886	PRDX5	P30044	P30044	Peroxiredoxin-5, mitochondrial	Color [DarkGray]	1	4	0	244.13	21460000000	127	31.0403	31.3273	31.2171	31.3826	31.4972	31.3221	31.4803	31.3757	31.4943	31.6539	31.5901
	1.67029	0.201884	AP1M1	Q9BXS5;Q9Y6Q5	Q9BXS5	AP-1 complex subunit mu-1	Color [DarkGray]	1	4	0	75.088	4024500000	63	28.9543	28.8931	28.7927	29.1158	29.1121	29.0472	28.7104	28.6678	28.9007	29.0368	28.8207
	0.658717	0.201695	EIF3F	O00303	O00303	Eukaryotic translation initiation factor 3 subunit F	Color [DarkGray]	1	4	0	206.34	5957700000	96	29.6444	29.4872	29.5471	29.6574	29.4464	29.528	29.409	28.9842	29.4926	29.4692	30.103
	0.58699	0.201264	RPS6KA1	Q15418;Q9UK32;Q15349	Q15418	Ribosomal protein S6 kinase alpha-1	Color [DarkGray]	1	4	0	22.871	1399800000	18	27.3588	27.0512	27.1954	27.1385	27.1766	27.1847	27.5198	27.1588	27.6671	27.672	27.9094
	1.49339	0.201079	SLK	Q9H2G2	Q9H2G2	STE20-like serine/threonine-protein kinase	Color [DarkGray]	1	4	0	38.929	2690900000	48	28.223	28.1895	28.2967	28.3527	28.4447	28.5867	28.2966	28.4054	28.4402	28.75	28.3258
	1.33657	0.200873	DCPS	Q96C86	Q96C86	m7GpppX diphosphatase	Color [DarkGray]	1	4	0	46.868	2067700000	51	27.8483	28.0524	27.9603	28.0883	28.1506	28.1713	28.014	27.9154	28.2987	27.8656	28.3793
	0.688956	0.200808	BROX	Q5VW32	Q5VW32	BRO1 domain-containing protein BROX	Color [DarkGray]	1	4	0	22.786	586720000	12	26.1139	26.1135	26.0621	26.0358	26.2061	25.9765	25.8858	25.833	26.5812	25.8638	26.5514
	0.678229	0.200638	ZCCHC8	Q6NZY4	Q6NZY4	Zinc finger CCHC domain-containing protein 8	Color [DarkGray]	1	4	0	41.643	1301800000	29	27.0144	27.0106	27.3508	27.097	27.2143	27.3369	27.0164	27.5013	27.2848	27.8092	27.5337
	1.37918	0.200512	UQCRQ	O14949	O14949	Cytochrome b-c1 complex subunit 8	Color [DarkGray]	1	4	0	37.261	2887300000	38	28.4079	28.3041	28.2563	28.6182	28.5478	28.6947	28.5216	28.4147	28.474	28.8066	28.3474
	1.77133	0.199697	ITPA	Q9BY32	Q9BY32	Inosine triphosphate pyrophosphatase	Color [DarkGray]	1	4	0	28.743	4272000000	44	28.7968	28.992	28.8937	28.9866	29.2421	29.2111	28.9284	28.9435	29.0548	29.2362	28.9328
	0.649591	0.199625	METTL14	Q9HCE5	Q9HCE5	N6-adenosine-methyltransferase subunit METTL14	Color [DarkGray]	1	4	0	28.094	590630000	14	26.0663	26.2402	26.0912	25.9998	26.0499	26.1597	26.086	25.9131	26.2047	26.8784	26.3815
	0.38809	0.199436	APP	P05067	P05067	Amyloid beta A4 protein;N-APP;Soluble APP-alpha;Soluble APP-beta;C99;Beta-amyloid protein 42;Beta-amyloid protein 40;C83;P3(42);P3(40);C80;Gamma-secretase C-terminal fragment 59;Gamma-secretase C-terminal fragment 57;Gamma-secretase C-terminal fragment 50;C31	Color [DarkGray]	1	4	0	8.7629	1443600000	12	27.0672	27.0796	27.2221	27.2222	27.1031	27.2187	27.4859	27.8754	28.0605	27.8426	27.8257
	1.0685	0.198633	TSEN34	Q9BSV6	Q9BSV6	tRNA-splicing endonuclease subunit Sen34	Color [DarkGray]	1	4	0	14.529	377460000	10	25.531	25.4143	25.348	25.7111	25.746	25.8409	NaN	25.7042	25.7309	NaN	25.4612
	0.556303	0.198431	CWC15	Q9P013	Q9P013	Spliceosome-associated protein CWC15 homolog	Color [DarkGray]	1	4	0	13.82	1522900000	25	27.297	27.3228	27.2529	27.3989	27.4759	27.7371	27.8124	27.7793	27.7956	28.1914	27.5489
	0.766167	0.197522	COPS8	Q99627	Q99627	COP9 signalosome complex subunit 8	Color [DarkGray]	1	4	0	70.446	2877100000	36	28.4298	28.4982	28.4159	28.2782	28.349	28.4288	28.3461	28.124	28.6991	28.6145	28.9924
	1.20962	0.197515	CHCHD1	Q96BP2	Q96BP2	Coiled-coil-helix-coiled-coil-helix domain-containing protein 1	Color [DarkGray]	1	4	0	8.0003	760600000	7	26.4563	26.2943	26.4745	26.5105	26.715	26.6297	26.4683	26.554	26.5453	26.9887	26.4928
	0.801926	0.197479	FLII	Q13045	Q13045	Protein flightless-1 homolog	Color [DarkGray]	1	4	0	72.217	2052000000	45	27.6149	27.8979	27.897	27.9191	27.7507	27.9501	27.9251	28.006	28.4544	28.2381	28.0816
	0.481079	0.197347	MT-CO2	P00403	P00403	Cytochrome c oxidase subunit 2	Color [DarkGray]	1	4	0	63.144	2593000000	51	27.9644	28.1172	28.0615	27.9295	28.0662	28.2494	28.296	28.2582	28.1774	29.0513	28.547
	1.94898	0.197139	TBC1D13	Q9NVG8	Q9NVG8	TBC1 domain family member 13	Color [DarkGray]	1	4	0	25.874	730710000	14	26.4278	26.515	26.447	26.5963	26.7093	26.5399	26.2467	26.3087	26.5861	NaN	26.4992
	0.671413	0.196589	EIF2B3	Q9NR50	Q9NR50	Translation initiation factor eIF-2B subunit gamma	Color [DarkGray]	1	4	0	27.388	1195300000	11	27.1561	27.182	26.8918	27.0208	27.0624	27.2701	27.0104	27.0344	27.1382	NaN	27.7661
	0.764471	0.196238	ATXN10	Q9UBB4	Q9UBB4	Ataxin-10	Color [DarkGray]	1	4	0	105.8	2431800000	65	28.3742	28.3201	28.1547	28.0647	28.1276	28.3402	27.7899	27.8884	28.3071	28.5421	28.4283
	0.955719	0.196146	ILKAP	Q9H0C8	Q9H0C8	Integrin-linked kinase-associated serine/threonine phosphatase 2C	Color [DarkGray]	1	4	0	31.886	2104100000	27	27.926	27.8317	27.9219	27.8559	27.9748	27.967	27.9007	27.8436	28.2289	28.5062	27.9529
	0.63165	0.195665	CSTF2T	Q9H0L4	Q9H0L4	Cleavage stimulation factor subunit 2 tau variant	Color [DarkGray]	1	4	0	161.48	4169200000	74	28.8793	29.0013	29.1141	29.0077	28.879	28.8164	28.6756	28.7199	29.5448	28.865	29.3293
	0.887831	0.195544	DHCR7	Q9UBM7	Q9UBM7	7-dehydrocholesterol reductase	Color [DarkGray]	1	4	0	12.265	1499900000	26	27.436	27.1953	27.4796	27.294	27.5746	27.7846	27.5693	27.3492	27.4845	27.9329	27.5379
	1.16667	0.194866	MFAP2	P55001	P55001	Microfibrillar-associated protein 2	Color [DarkGray]	1	4	0	6.0603	961240000	9	NaN	27.2871	NaN	27.5849	27.6717	27.5286	27.5177	27.3958	NaN	NaN	NaN
	0.539533	0.19477	DDX3X	O00571	O00571	ATP-dependent RNA helicase DDX3X	Color [DarkGray]	1	4	0	269.41	7170800000	138	29.7976	29.8319	29.7651	30.1336	30.0282	30.0515	29.4375	29.3072	29.2847	29.6871	29.7506
	0.599465	0.194417	HNRNPH2	P55795	P55795	Heterogeneous nuclear ribonucleoprotein H2	Color [DarkGray]	1	4	0	323.31	8505100000	133	29.9578	29.9317	30.0457	30.2865	30.1327	30.1041	29.7698	29.675	30.3801	29.4541	30.0651
	0.775211	0.194339	PPWD1	Q96BP3	Q96BP3	Peptidylprolyl isomerase domain and WD repeat-containing protein 1	Color [DarkGray]	1	4	0	7.8975	439920000	12	25.7829	25.733	25.6568	25.6962	25.6965	NaN	25.6044	25.7097	25.8915	NaN	26.2827
	1.18775	0.194326	AFG3L2	Q9Y4W6	Q9Y4W6	AFG3-like protein 2	Color [DarkGray]	1	4	0	120.92	5022800000	85	29.0831	29.052	29.0455	29.2961	29.4421	29.4157	29.3062	29.1999	29.5067	29.3255	29.0038
	0.581343	0.194123	IST1	P53990	P53990	IST1 homolog	Color [DarkGray]	1	4	0	229.49	5142400000	83	29.1189	29.241	29.2854	29.0351	29.1257	29.077	29.1387	29.1583	29.4736	29.8267	29.7574
	0.844467	0.193963	PDCD10	Q9BUL8	Q9BUL8	Programmed cell death protein 10	Color [DarkGray]	1	4	0	43.691	5513500000	51	28.7803	28.7443	28.7172	28.7	28.8503	29.2177	28.9645	28.9341	29.3456	29.1334	28.8854
	0.419386	0.193854	NTMT1	Q9BV86	Q9BV86	N-terminal Xaa-Pro-Lys N-methyltransferase 1;N-terminal Xaa-Pro-Lys N-methyltransferase 1, N-terminally processed	Color [DarkGray]	1	4	0	53.826	682100000	19	25.8925	26.504	26.3349	26.0255	26.547	26.3971	26.157	26.248	26.449	25.9748	27.1334
	1.14297	0.193845	DNAJB1	P25685	P25685	DnaJ homolog subfamily B member 1	Color [DarkGray]	1	4	0	35.853	4621200000	49	28.9779	28.9794	28.8802	28.8697	29.0868	29.3857	29.1099	29.0654	29.2398	29.2169	29.3794
	0.538244	0.193713	CSTB	P04080	P04080	Cystatin-B	Color [DarkGray]	1	4	0	35.427	2212200000	28	27.8456	27.9208	27.8953	27.7724	28.1724	28.133	27.9939	28.5015	28.5065	28.166	28.6004
	0.390656	0.193579	ISY1	Q9ULR0	Q9ULR0	Pre-mRNA-splicing factor ISY1 homolog	Color [DarkGray]	1	4	0	11.83	270460000	5	25.013	24.9721	24.9212	24.848	25.0609	NaN	25.1699	NaN	24.8564	25.8075	25.4902
	0.739523	0.193338	TBCA	O75347	O75347	Tubulin-specific chaperone A	Color [DarkGray]	1	4	0	113.27	37952000000	84	31.9437	32.1657	32.0747	32.1175	32.1118	31.8475	32.0877	32.081	32.6302	32.4541	32.4222
	1.22351	0.193221	LRBA	P50851	P50851	Lipopolysaccharide-responsive and beige-like anchor protein	Color [DarkGray]	1	4	0	27.019	961880000	20	26.9245	26.8156	26.6566	26.9372	27.1273	27.1585	26.6657	26.9604	26.9209	26.8449	NaN
	0.943993	0.193079	BPHL	Q86WA6	Q86WA6	Valacyclovir hydrolase	Color [DarkGray]	1	4	0	31.812	1256600000	19	27.0906	27.1599	27.1037	27.1576	27.5598	27.3418	27.1604	27.3838	27.382	27.6792	27.1162
	0.492436	0.192999	PPIF	P30405	P30405	Peptidyl-prolyl cis-trans isomerase F, mitochondrial	Color [DarkGray]	1	4	0	49.5	5559000000	65	28.8731	29.1618	29.2402	29.2308	29.3776	29.4946	29.577	29.7183	29.5167	30.0271	29.3957
	1.31279	0.19275	ATP5H	O75947	O75947	ATP synthase subunit d, mitochondrial	Color [DarkGray]	1	4	0	153.45	17496000000	126	30.8346	30.8041	30.8875	31.1029	31.1586	31.1826	31.1634	31.1782	31.1001	31.3413	31.1122
	0.0947692	0.191953	RPL35A	P18077	P18077	60S ribosomal protein L35a	Color [DarkGray]	1	4	0	18.826	11591000000	63	28.9796	29.1171	29.1097	31.2298	31.2367	31.3425	31.2487	31.3103	28.869	29.4999	28.6923
	1.55741	0.191714	DCTN2	Q13561	Q13561	Dynactin subunit 2	Color [DarkGray]	1	4	0	323.31	17388000000	201	30.9692	30.9896	31.0488	30.9648	31.0156	31.0875	30.9437	30.861	31.2642	31.2863	31.3067
	0.614131	0.191692	GSTK1	Q9Y2Q3	Q9Y2Q3	Glutathione S-transferase kappa 1	Color [DarkGray]	1	4	0	111.05	3883300000	81	28.8564	28.7744	28.6744	29.2303	29.212	29.2081	28.6731	28.6639	28.5628	28.742	28.5655
	0.813794	0.191527	SRRT	Q9BXP5	Q9BXP5	Serrate RNA effector molecule homolog	Color [DarkGray]	1	4	0	92.895	6375200000	122	29.5294	29.5349	29.4299	29.4501	29.4772	29.6417	29.5125	29.451	29.7215	30.1904	29.6176
	0.608437	0.191461	EPN1	Q9Y6I3;Q9H201	Q9Y6I3	Epsin-1	Color [DarkGray]	1	4	0	50.228	1449800000	20	27.0321	27.2829	27.495	27.1529	27.4481	27.3046	27.3762	27.5826	27.8175	27.7307	27.8175
	1.56202	0.191212	GGCT	O75223	O75223	Gamma-glutamylcyclotransferase	Color [DarkGray]	1	4	0	25.189	1621600000	20	27.3477	27.531	27.6239	27.8277	27.7125	27.5368	27.56	27.4174	27.593	27.8384	27.6147
	0.728624	0.190772	SMC1A	Q14683	Q14683	Structural maintenance of chromosomes protein 1A	Color [DarkGray]	1	4	0	323.31	14260000000	222	30.7421	30.6363	30.6389	30.5736	30.6892	30.6681	30.7033	30.689	30.9807	31.3685	30.9559
	0.437215	0.190771	WDFY1	Q8IWB7	Q8IWB7	WD repeat and FYVE domain-containing protein 1	Color [DarkGray]	1	4	0	9.4255	624780000	12	26.4031	26.2154	26.3622	26.153	26.4466	NaN	26.5453	NaN	NaN	26.671	27.0185
	0.562747	0.190761	SAMM50	Q9Y512	Q9Y512	Sorting and assembly machinery component 50 homolog	Color [DarkGray]	1	4	0	9.0996	924160000	14	26.8988	26.6636	26.6874	27.1857	26.6544	27.0922	26.2137	26.7953	26.9786	26.6043	26.5399
	0.592675	0.190712	CCDC25	Q86WR0	Q86WR0	Coiled-coil domain-containing protein 25	Color [DarkGray]	1	4	0	14.704	1401400000	32	27.3487	27.4999	27.5033	27.3368	27.462	27.1332	26.8529	27.2946	27.8338	27.7162	27.4615
	0.264767	0.190656	IGLON5	A6NGN9	A6NGN9	IgLON family member 5	Color [DarkGray]	1	4	0	5.7244	493540000	9	25.802	25.6256	26.0088	25.42	25.5684	25.3696	25.6564	25.7499	26.0806	27.0845	26.2321
	0.457682	0.190631	NT5C2	P49902	P49902	Cytosolic purine 5-nucleotidase	Color [DarkGray]	1	4	0	19.966	1449300000	26	27.4868	27.4833	27.3979	27.3383	27.4896	27.3449	26.9744	27.2076	27.0312	27.6446	28.1551
	0.804234	0.190468	PABPN1	Q86U42;A6NDY0	Q86U42	Polyadenylate-binding protein 2	Color [DarkGray]	1	4	0	151.97	11793000000	94	30.2723	30.3139	30.4601	30.2654	30.2984	30.37	30.3681	30.3742	30.7903	30.7086	30.8563
	0.58866	0.190388	C19orf43	Q9BQ61	Q9BQ61	Uncharacterized protein C19orf43	Color [DarkGray]	1	4	0	18.768	926310000	12	26.4275	27.0352	26.5064	26.485	26.811	26.7419	26.5229	26.8473	27.2694	26.8675	26.9747
	0.419798	0.189891	ERBB2	P04626;Q15303	P04626	Receptor tyrosine-protein kinase erbB-2	Color [DarkGray]	1	4	0	21.15	504260000	10	26.0426	NaN	26.0866	26.3076	25.6831	26.1934	25.4621	NaN	26.0694	26.2695	25.7989
	1.54917	0.189772	CLINT1	Q14677	Q14677	Clathrin interactor 1	Color [DarkGray]	1	4	0	117.46	5346100000	70	29.3679	29.1284	29.2566	29.3745	29.2999	29.333	29.1765	29.3234	29.4939	29.665	29.4755
	0.639963	0.18974	XRCC5	P13010	P13010	X-ray repair cross-complementing protein 5	Color [DarkGray]	1	4	0	323.31	60965000000	461	32.9907	32.8496	32.7342	32.7685	32.6683	32.6434	32.6119	32.5589	33.0449	33.1916	33.3162
	0.720848	0.189602	FARSA	Q9Y285	Q9Y285	Phenylalanine--tRNA ligase alpha subunit	Color [DarkGray]	1	4	0	232.52	6510700000	102	29.6781	29.4818	29.5593	29.5199	29.4234	29.5711	29.4749	29.5191	29.7861	30.1967	29.8963
	0.229923	0.189556	PFDN1	O60925	O60925	Prefoldin subunit 1	Color [DarkGray]	1	4	0	99.852	5434100000	49	28.9631	29.1773	29.429	28.7476	29.069	28.9803	29.3469	29.6031	29.4293	30.5075	30.2269
	0.0770988	0.189145	SRGAP3	O43295;Q7Z6B7	O43295	SLIT-ROBO Rho GTPase-activating protein 3	Color [DarkGray]	1	4	0	9.864	1740000000	15	26.8037	26.0035	25.9902	28.7824	29.2242	27.4431	27.2841	27.2034	25.6216	25.1046	24.9008
	0.425496	0.188846	MARCH5	Q9NX47	Q9NX47	E3 ubiquitin-protein ligase MARCH5	Color [DarkGray]	1	4	0	15.981	582410000	15	NaN	26.105	26.1225	26.6709	26.6877	26.7058	26.0185	26.4106	25.9484	26.1174	25.9878
	0.049936	0.188759	DKC1	O60832	O60832	H/ACA ribonucleoprotein complex subunit 4	Color [DarkGray]	1	4	0	49.962	1197100000	40	24.8994	24.6005	25.0125	28.3357	28.1195	27.7842	28.6111	27.9228	24.0378	NaN	23.7129
	1.11225	0.188688	PPP5C	P53041;E7EU14	P53041	Serine/threonine-protein phosphatase 5	Color [DarkGray]	1	4	0	66.687	4348300000	60	28.9192	29.0184	28.9177	29.1234	28.8879	28.9447	28.9306	28.9053	29.1099	29.4551	29.2405
	0.655026	0.188491	PARD6B	Q9BYG5;Q9BYG4	Q9BYG5	Partitioning defective 6 homolog beta	Color [DarkGray]	1	4	0	13.287	1690900000	17	27.2822	27.4916	27.5131	27.7569	28.0764	28.0279	27.7774	27.8333	27.4344	27.6867	27.6261
	0.611951	0.188022	DPP4	P27487	P27487	Dipeptidyl peptidase 4;Dipeptidyl peptidase 4 membrane form;Dipeptidyl peptidase 4 soluble form	Color [DarkGray]	1	4	0	94.404	2903400000	56	28.414	28.525	28.6299	28.7253	28.3953	28.6331	28.1099	27.9564	28.4111	28.1911	28.7345
	1.15892	0.187981	FAHD2A;FAHD2B	Q96GK7;Q6P2I3	Q96GK7;Q6P2I3	Fumarylacetoacetate hydrolase domain-containing protein 2A;Fumarylacetoacetate hydrolase domain-containing protein 2B	Color [DarkGray]	1	4	0	23.596	922460000	17	26.5422	26.7374	26.5073	26.6956	26.8624	26.6302	26.7586	26.7723	27.0024	27.0576	26.861
	0.310588	0.18789	GNA13	Q14344;Q03113	Q14344	Guanine nucleotide-binding protein subunit alpha-13	Color [DarkGray]	1	4	0	36.489	1094800000	29	27.2383	26.8104	26.9926	27.4594	27.7614	27.6507	27.0798	26.8824	27.231	26.3971	26.6319
	0.567953	0.187238	CHAMP1	Q96JM3	Q96JM3	Chromosome alignment-maintaining phosphoprotein 1	Color [DarkGray]	1	4	0	13.126	1361200000	7	27.3507	27.2339	27.3185	27.138	27.4327	27.5305	27.3047	27.3245	27.6674	28.0623	27.1313
	1.05644	0.187183	SF3B3	Q15393	Q15393	Splicing factor 3B subunit 3	Color [DarkGray]	1	4	0	323.31	21357000000	282	31.352	31.3717	31.2874	31.2127	31.3051	31.3089	31.1087	31.1146	31.5499	31.6859	31.5419
	0.666584	0.1871	RPRD1B	Q9NQG5	Q9NQG5	Regulation of nuclear pre-mRNA domain-containing protein 1B	Color [DarkGray]	1	4	0	152.81	6987200000	104	29.7388	29.627	29.7198	29.5057	29.5659	29.655	29.6237	29.5968	30.106	30.0585	30.1987
	0.791862	0.186903	STRAP	Q9Y3F4	Q9Y3F4	Serine-threonine kinase receptor-associated protein	Color [DarkGray]	1	4	0	162.38	7575100000	121	29.7745	29.9745	29.939	29.8621	29.7847	29.7339	29.4527	29.4599	29.9081	30.0089	30.1444
	1.06158	0.186858	EIF4G3	O43432	O43432	Eukaryotic translation initiation factor 4 gamma 3	Color [DarkGray]	1	4	0	17.09	815980000	29	26.6538	26.4994	26.5679	26.5472	26.9319	27.029	26.6487	26.5183	26.6237	26.8754	26.5798
	0.516629	0.18656	GGH	Q92820	Q92820	Gamma-glutamyl hydrolase	Color [DarkGray]	1	4	0	127.97	7195900000	98	29.8388	29.8151	29.8683	29.9184	29.7805	29.4603	29.3342	29.1278	29.7088	29.7067	30.1256
	0.7447	0.186164	H2AFV;H2AFZ	Q71UI9;P0C0S5	Q71UI9;P0C0S5	Histone H2A.V;Histone H2A.Z	Color [DarkGray]	1	4	0	323.31	67660000000	159	32.9635	32.9166	32.929	33.1191	33.0353	32.9459	32.8333	32.956	32.9106	33.6569	32.9672
	0.649513	0.185895	ABHD12	Q8N2K0	Q8N2K0	Monoacylglycerol lipase ABHD12	Color [DarkGray]	1	4	0	30.19	1315000000	31	26.9641	27.1144	27.0708	27.233	27.3746	27.1978	27.5093	27.3063	27.2764	27.3195	27.872
	0.391298	0.185805	FAM192A	Q9GZU8	Q9GZU8	Protein FAM192A	Color [DarkGray]	1	4	0	8.9673	518770000	13	25.9489	26.2069	25.9818	26.1969	26.1056	26.1225	NaN	NaN	26.4677	26.7457	25.7517
	0.563026	0.185376	MAP3K7	O43318	O43318	Mitogen-activated protein kinase kinase kinase 7	Color [DarkGray]	1	4	0	16.099	539110000	10	26.1162	25.6455	25.8427	25.8283	25.9617	25.8344	25.8694	25.9602	26.0354	26.6819	26.0914
	0.628506	0.185217	MGST2	Q99735	Q99735	Microsomal glutathione S-transferase 2	Color [DarkGray]	1	4	0	5.8967	450690000	15	25.8303	25.7782	25.6802	25.9784	26.0861	26.1291	25.633	25.3521	25.4818	25.8241	25.5404
	0.878146	0.185181	PSMA1	P25786	P25786	Proteasome subunit alpha type-1	Color [DarkGray]	1	4	0	323.31	40488000000	277	32.0898	32.2155	32.2484	32.2032	32.1536	32.163	32.2553	32.0628	32.5707	32.7117	32.3552
	1.26395	0.185166	COPS5	Q92905	Q92905	COP9 signalosome complex subunit 5	Color [DarkGray]	1	4	0	25.423	1490700000	15	27.3632	27.4893	27.6196	27.6458	27.7979	27.7043	27.4234	27.3142	27.5452	27.7025	27.3668
	0.105293	0.184837	RPL29	P47914	P47914	60S ribosomal protein L29	Color [DarkGray]	1	4	0	42.411	12675000000	118	29.5433	29.4191	29.4279	31.2742	31.4746	31.4679	31.1367	31.3423	29.2536	29.625	29.0569
	0.581565	0.184827	RNMT	O43148	O43148	mRNA cap guanine-N7 methyltransferase	Color [DarkGray]	1	4	0	89.813	2124800000	51	28.2251	27.7778	27.8784	27.8248	27.7874	27.7898	27.6926	27.805	28.3424	28.3748	28.2445
	0.24409	0.184824	AKAP9	Q99996	Q99996	A-kinase anchor protein 9	Color [DarkGray]	1	4	0	63.453	1759200000	34	27.6759	27.6285	27.3451	27.7685	28.1621	27.9795	27.1623	27.805	27.5172	26.5052	28.3167
	0.787176	0.184384	CDK1	P06493;Q00526;Q96Q40;O94921;Q07002;Q00536;Q00537;Q9NYV4;Q14004	P06493	Cyclin-dependent kinase 1	Color [DarkGray]	1	4	0	109.25	6124400000	75	29.3029	29.4411	29.3063	29.58	29.6439	29.7253	29.1764	29.0909	29.241	29.38	29.1171
	0.642517	0.184299	FAM134C	Q86VR2	Q86VR2	Protein FAM134C	Color [DarkGray]	1	4	0	20.642	588070000	10	NaN	26.027	26.0962	26.0934	26.0709	26.3724	26.1606	26.2548	26.717	NaN	26.3411
	0.96686	0.184265	LRPAP1	P30533	P30533	Alpha-2-macroglobulin receptor-associated protein	Color [DarkGray]	1	4	0	43.959	3398200000	72	28.466	28.6972	28.6232	28.597	28.61	28.5644	28.5295	28.5121	28.9086	29.101	28.7182
	0.439592	0.182862	OGFR	Q9NZT2	Q9NZT2	Opioid growth factor receptor	Color [DarkGray]	1	4	0	42.987	1291700000	46	27.1503	27.0433	27.1359	27.1058	26.9705	27.0913	27.3595	27.4229	27.6764	27.9338	27.6538
	0.60048	0.182833	DPYSL4	O14531	O14531	Dihydropyrimidinase-related protein 4	Color [DarkGray]	1	4	0	321.94	20280000000	218	31.1293	31.2286	31.2196	31.0123	31.105	31.0517	31.0799	31.1185	31.5996	31.7826	31.4768
	1.20848	0.182564	TUBA1A;TUBA3C	Q71U36;Q13748;Q6PEY2	Q71U36;Q13748	Tubulin alpha-1A chain;Tubulin alpha-3C/D chain	Color [DarkGray]	1	4	0	323.31	840250000000	1018	36.5618	36.6161	36.5865	36.6498	36.5491	36.5587	36.5974	36.407	36.808	36.9141	36.9383
	1.07829	0.182336	YEATS4	O95619	O95619	YEATS domain-containing protein 4	Color [DarkGray]	1	4	0	7.1644	384680000	4	25.392	25.5695	25.5166	25.5682	25.8403	25.649	25.2999	25.373	25.5505	25.752	25.3152
	0.578741	0.181813	MSTO1	Q9BUK6	Q9BUK6	Protein misato homolog 1	Color [DarkGray]	1	4	0	3.2638	135830000	4	24.2193	24.2605	24.1975	NaN	24.4565	24.0821	23.8475	23.8479	24.2305	NaN	NaN
	0.263473	0.181743	SIRT3	Q9NTG7	Q9NTG7	NAD-dependent protein deacetylase sirtuin-3, mitochondrial	Color [DarkGray]	1	4	0	7.4923	346870000	21	25.1903	25.0894	25.3296	25.7578	25.8555	26.0248	25.1361	25.5043	25.5911	24.4102	24.9508
	0.373389	0.181546	EP300	Q09472	Q09472	Histone acetyltransferase p300	Color [DarkGray]	1	4	0	18.465	448620000	10	26.1661	25.6899	25.928	25.9786	25.5694	NaN	25.3857	25.4039	25.7831	NaN	26.2539
	0.453242	0.180857	CDKN2AIP	Q9NXV6	Q9NXV6	CDKN2A-interacting protein	Color [DarkGray]	1	4	0	44.222	740580000	14	26.101	26.1793	26.5464	26.221	26.4933	26.1677	26.5222	26.6221	26.6349	26.9968	26.9369
	0.755776	0.180378	USP14	P54578	P54578	Ubiquitin carboxyl-terminal hydrolase 14	Color [DarkGray]	1	4	0	235.61	10932000000	140	30.205	30.3643	30.222	30.1905	30.2052	30.2567	30.2953	30.282	30.5959	30.7633	30.7129
	0.684472	0.180294	MSH2	P43246	P43246	DNA mismatch repair protein Msh2	Color [DarkGray]	1	4	0	104.2	4607200000	68	29.1846	29.2125	29.0148	29.0184	28.94	29.0718	29.0124	28.8566	29.4374	29.597	29.3541
	0.614105	0.180244	CASP6	P55212	P55212	Caspase-6;Caspase-6 subunit p18;Caspase-6 subunit p11	Color [DarkGray]	1	4	0	71.081	1452200000	41	27.1364	27.4364	27.3161	27.3467	27.2563	27.3275	27.3277	27.5481	27.6013	28.0314	27.636
	0.40708	0.179943	ATP6V0A1	Q93050;Q9HBG4	Q93050	V-type proton ATPase 116 kDa subunit a isoform 1	Color [DarkGray]	1	4	0	24.147	2293900000	26	27.8816	28.1678	27.949	28.5167	28.5411	28.5277	27.8611	27.9866	27.6289	27.9597	27.7206
	1.22682	0.179565	APMAP	Q9HDC9	Q9HDC9	Adipocyte plasma membrane-associated protein	Color [DarkGray]	1	4	0	146.08	7878000000	93	29.9575	29.933	29.911	29.9306	29.9101	29.8605	29.6198	29.7305	30.1779	30.1277	30.0527
	3.21758	0.179116	DPP7	Q9UHL4	Q9UHL4	Dipeptidyl peptidase 2	Color [DarkGray]	1	4	0	136.89	5061600000	76	29.257	29.2161	29.1079	29.3193	29.3829	29.3315	29.0905	29.1587	29.2963	29.3266	29.4143
	0.347422	0.178982	FTO	Q9C0B1	Q9C0B1	Alpha-ketoglutarate-dependent dioxygenase FTO	Color [DarkGray]	1	4	0	45.766	1791300000	28	27.4271	27.6389	27.6223	27.3907	27.4506	27.3295	27.807	27.71	28.4307	28.2429	28.0758
	1.27027	0.178497	CHMP6	Q96FZ7	Q96FZ7	Charged multivesicular body protein 6	Color [DarkGray]	1	4	0	39.132	902000000	15	26.7866	26.7782	26.7516	26.8911	NaN	26.8505	26.8076	26.7529	27.1469	27.1278	26.753
	1.1323	0.178477	GSTZ1	O43708	O43708	Maleylacetoacetate isomerase	Color [DarkGray]	1	4	0	15.713	979010000	12	26.6595	26.8422	26.7445	27.0836	27.0867	27.01	27.1087	26.704	26.8204	27.0556	26.8851
	0.588689	0.178328	PTK2	Q05397	Q05397	Focal adhesion kinase 1	Color [DarkGray]	1	4	0	36.016	1020400000	19	26.9601	27.0956	26.6403	27.0906	26.6273	26.8461	26.6882	26.7238	27.2399	26.84	27.3556
	1.09065	0.178189	SUCLA2	Q9P2R7	Q9P2R7	Succinyl-CoA ligase [ADP-forming] subunit beta, mitochondrial	Color [DarkGray]	1	4	0	47.988	5062100000	68	29.1839	29.0035	29.0229	29.449	29.4087	29.4771	29.2664	29.2842	29.2641	29.3452	29.038
	0.104874	0.17802	PRKCQ	Q04759	Q04759	Protein kinase C theta type	Color [DarkGray]	1	4	0.0037453	1.3108	1271900000	7	26.94	NaN	NaN	27.2567	27.4863	28.2685	27.0888	27.0207	25.7666	NaN	NaN
	0.991125	0.177982	HADHA	P40939	P40939	Trifunctional enzyme subunit alpha, mitochondrial;Long-chain enoyl-CoA hydratase;Long chain 3-hydroxyacyl-CoA dehydrogenase	Color [DarkGray]	1	4	0	323.31	17851000000	328	30.9291	31.0012	30.9068	31.3571	31.2096	31.1978	31.1138	30.9542	31.0668	30.7998	31.3231
	0.531043	0.176821	MCM6	Q14566	Q14566	DNA replication licensing factor MCM6	Color [DarkGray]	1	4	0	85.237	6067200000	89	29.5487	29.543	29.5765	29.4019	29.4376	29.5354	29.3009	29.1356	29.7102	30.1634	29.3381
	1.43469	0.17664	PTPN11	Q06124	Q06124	Tyrosine-protein phosphatase non-receptor type 11	Color [DarkGray]	1	4	0	92.559	4429300000	71	28.9049	28.8897	28.9237	28.9666	29.0185	29.0517	28.9735	29.0964	29.3223	29.2223	29.2242
	0.750593	0.175527	ATP5I	P56385	P56385	ATP synthase subunit e, mitochondrial	Color [DarkGray]	1	4	0	29.176	9693500000	69	30.1242	29.9555	30.0405	30.4382	30.097	30.3151	30.3078	30.1934	30.3117	30.6487	29.9882
	0.952599	0.175357	CHMP1A	Q9HD42	Q9HD42	Charged multivesicular body protein 1a	Color [DarkGray]	1	4	0	44.569	4559700000	37	29.1256	29.0144	28.8849	29.0513	29.1915	29.1645	28.8134	29.1129	29.0441	29.5113	29.0309
	0.20971	0.17511	EXOC4	Q96A65	Q96A65	Exocyst complex component 4	Color [DarkGray]	1	4	0	22.121	824510000	26	26.3455	26.4999	26.7771	26.917	27.2075	26.7964	26.4943	26.1557	26.7251	25.1975	26.9342
	0.566577	0.174333	HMGB1;HMGB1P1	P09429;B2RPK0;P23497	P09429;B2RPK0	High mobility group protein B1;Putative high mobility group protein B1-like 1	Color [DarkGray]	1	4	0	323.31	89538000000	370	33.5366	33.4564	33.3814	33.2258	33.2445	33.2686	33.093	33.1405	33.7105	33.8451	33.681
	0.212572	0.17408	FDFT1	P37268	P37268	Squalene synthase	Color [DarkGray]	1	4	0	29.424	1511700000	28	27.8516	27.8816	27.5433	26.9173	27.3087	27.022	26.8696	26.46	27.8859	28.0043	27.8336
	1.17721	0.174033	ETFB	P38117	P38117	Electron transfer flavoprotein subunit beta	Color [DarkGray]	1	4	0	65.582	12801000000	126	30.649	30.4323	30.4438	30.6164	30.6658	30.7638	30.5451	30.5683	30.5575	31.0083	30.5985
	2.35675	0.173899	ETFA	P13804	P13804	Electron transfer flavoprotein subunit alpha, mitochondrial	Color [DarkGray]	1	4	0	323.31	12983000000	178	30.472	30.4912	30.555	30.7244	30.7265	30.6329	30.4166	30.6437	30.7068	30.586	30.7609
	0.73406	0.173743	SMC3	Q9UQE7	Q9UQE7	Structural maintenance of chromosomes protein 3	Color [DarkGray]	1	4	0	323.31	13259000000	219	30.696	30.5318	30.5205	30.4492	30.5961	30.537	30.5115	30.5875	30.8099	31.1096	30.9573
	1.44479	0.173706	RAN	P62826	P62826	GTP-binding nuclear protein Ran	Color [DarkGray]	1	4	0	323.31	81866000000	286	33.3388	33.2065	33.202	33.3116	33.2016	33.3006	33.0777	33.0224	33.4528	33.497	33.2956
	1.45378	0.172783	MCM7	P33993	P33993	DNA replication licensing factor MCM7	Color [DarkGray]	1	4	0	181.33	9726300000	175	30.2704	30.1295	30.2395	30.2473	30.2532	30.3348	29.8875	29.9698	30.2647	30.3049	30.2279
	0.861699	0.172624	GSPT1;GSPT2	P15170;Q8IYD1	P15170;Q8IYD1	Eukaryotic peptide chain release factor GTP-binding subunit ERF3A;Eukaryotic peptide chain release factor GTP-binding subunit ERF3B	Color [DarkGray]	1	4	0	117.37	7314500000	80	29.7706	29.7984	29.9076	29.9249	29.7542	29.7915	29.4698	29.4266	29.9342	30.0229	29.6556
	0.627084	0.17219	HPRT1	P00492	P00492	Hypoxanthine-guanine phosphoribosyltransferase	Color [DarkGray]	1	4	0	13.297	1964700000	40	27.7767	27.793	27.8386	28.0824	27.7049	27.8277	27.8386	27.5871	28.2315	28.2333	27.5542
	0.284319	0.170229	NUP188	Q5SRE5	Q5SRE5	Nucleoporin NUP188 homolog	Color [DarkGray]	1	4	0	12.423	156940000	13	24.6341	24.3149	24.1672	23.7664	NaN	24.4806	24.1526	24.4081	24.2681	25.0953	24.9177
	0.396987	0.170141	GNAI1	P63096	P63096	Guanine nucleotide-binding protein G(i) subunit alpha-1	Color [DarkGray]	1	4	0	30.737	480480000	16	26.0038	25.5621	25.705	25.7776	25.7877	25.3265	25.843	25.6866	26.1112	26.0639	26.5145
	0.824036	0.17013	NXN	Q6DKJ4	Q6DKJ4	Nucleoredoxin	Color [DarkGray]	1	4	0	90.85	1109800000	15	26.7403	26.9422	27.0639	26.9915	27.0535	27.0381	27.0267	27.159	27.069	27.3075	27.4798
	0.954929	0.169946	MRPL13	Q9BYD1	Q9BYD1	39S ribosomal protein L13, mitochondrial	Color [DarkGray]	1	4	0	29.566	612880000	11	26.2216	25.9574	26.0837	26.1587	26.2664	26.5913	26.2818	26.2727	26.3322	NaN	26.3183
	0.565856	0.169842	AP2A2	O94973	O94973	AP-2 complex subunit alpha-2	Color [DarkGray]	1	4	0	248.74	1704300000	29	27.3326	27.5067	27.5118	27.5342	27.5012	27.6466	27.7855	27.7432	27.9475	27.6409	28.2045
	0.481685	0.169699	PSMD9	O00233	O00233	26S proteasome non-ATPase regulatory subunit 9	Color [DarkGray]	1	4	0	52.738	2299600000	36	27.7872	28.0705	28.1267	28.1791	28.0269	27.9915	27.9966	28.1409	28.0492	28.8787	28.0392
	0.338844	0.169519	TUBB8	Q3ZCM7	Q3ZCM7	Tubulin beta-8 chain	Color [DarkGray]	1	4	0	99.483	2820100000	28	28.3608	28.6495	28.6099	28.7236	28.353	27.9945	27.8258	27.8845	28.8937	28.4701	28.1788
	1.16995	0.169034	PSMB2	P49721	P49721	Proteasome subunit beta type-2	Color [DarkGray]	1	4	0	63.861	6563400000	64	29.571	29.5833	29.5139	29.508	29.5872	29.528	29.4367	29.5138	29.9151	29.8016	29.8166
	0.319148	0.168954	PICALM	Q13492	Q13492	Phosphatidylinositol-binding clathrin assembly protein	Color [DarkGray]	1	4	0	67.82	1552200000	20	27.4527	27.7844	27.6147	27.2123	27.3209	27.1981	27.2691	27.2276	27.7467	28.1571	28.1968
	0.619988	0.168769	DDX6	P26196	P26196	Probable ATP-dependent RNA helicase DDX6	Color [DarkGray]	1	4	0	175.02	3699000000	60	28.9007	28.981	28.5684	28.5796	28.8543	28.7325	28.6061	28.449	28.8137	29.1506	29.0884
	0.548491	0.168393	NUP155	O75694	O75694	Nuclear pore complex protein Nup155	Color [DarkGray]	1	4	0	140.79	2637200000	57	28.2208	28.3291	28.2043	28.0475	28.3222	28.1157	28.2404	28.2377	28.5025	28.9208	28.5804
	0.527339	0.168165	TBCE	Q15813	Q15813	Tubulin-specific chaperone E	Color [DarkGray]	1	4	0	14.853	573410000	16	26.0846	26.0408	26.0814	26.0037	26.1056	26.1881	26.3681	26.1636	26.7317	NaN	26.5501
	0.886333	0.168099	GOLGA5	Q8TBA6	Q8TBA6	Golgin subfamily A member 5	Color [DarkGray]	1	4	0	26.962	653390000	19	26.237	26.0951	25.9954	26.114	26.5208	26.4282	26.1898	26.3816	26.2415	26.2208	26.5621
	0.370914	0.168063	FAM50A	Q14320	Q14320	Protein FAM50A	Color [DarkGray]	1	4	0	16.391	968820000	22	26.9929	26.9108	26.859	26.5638	26.8265	26.4722	26.4129	26.4547	26.8409	27.4436	27.2179
	1.03671	0.16766	SDCBP	O00560	O00560	Syntenin-1	Color [DarkGray]	1	4	0	16.624	1572100000	36	27.469	27.5526	27.3935	27.5499	27.4507	27.3805	27.4418	27.3433	27.6289	27.8316	27.8045
	0.67543	0.167392	USP24	Q9UPU5	Q9UPU5	Ubiquitin carboxyl-terminal hydrolase 24	Color [DarkGray]	1	4	0	14.203	1008500000	12	27.1116	26.7708	26.8234	27.0638	26.5511	27.0198	26.7326	26.7991	27.2382	27.1463	27.0701
	0.289392	0.167323	TLE3;TLE1;TLE4	Q04726;Q04724;Q04727;Q04725	Q04726;Q04724;Q04727	Transducin-like enhancer protein 3;Transducin-like enhancer protein 1;Transducin-like enhancer protein 4	Color [DarkGray]	1	4	0	21.831	1095200000	29	26.8276	26.5685	26.984	26.5695	26.9222	26.6956	27.142	27.35	27.5007	27.4388	27.7237
	0.536364	0.167269	CWC27	Q6UX04	Q6UX04	Peptidyl-prolyl cis-trans isomerase CWC27 homolog	Color [DarkGray]	1	4	0	48.066	1145100000	28	27.0512	26.9384	27.1984	27.1022	26.8812	26.7642	26.6468	27.0315	27.4406	27.3871	27.2678
	0.346708	0.167202	TUBB2B	Q9BVA1	Q9BVA1	Tubulin beta-2B chain	Color [DarkGray]	1	4	0	323.31	197330000000	306	34.3639	34.4463	34.374	34.0822	34.2366	34.1261	34.3902	34.3952	35.168	34.8267	34.9272
	1.42018	0.167066	SCFD1	Q8WVM8	Q8WVM8	Sec1 family domain-containing protein 1	Color [DarkGray]	1	4	0	276.14	7981800000	131	29.8181	29.7776	29.7988	29.8499	29.9288	29.9924	29.7607	29.973	29.9239	30.2301	30.0311
	0.467022	0.166918	TIMM13	Q9Y5L4	Q9Y5L4	Mitochondrial import inner membrane translocase subunit Tim13	Color [DarkGray]	1	4	0	45.596	809190000	8	26.5555	26.6312	26.6725	26.6453	27.0709	26.6915	NaN	NaN	26.7341	26.4323	27.1457
	0.466202	0.166799	SLC25A6	P12236	P12236	ADP/ATP translocase 3;ADP/ATP translocase 3, N-terminally processed	Color [DarkGray]	1	4	0	323.31	33771000000	207	32.072	31.8992	31.9785	32.3756	32.2767	32.2531	31.6917	31.6804	31.7574	31.9959	31.5285
	0.92415	0.166394	CNOT2	Q9NZN8	Q9NZN8	CCR4-NOT transcription complex subunit 2	Color [DarkGray]	1	4	0	45.219	667620000	20	26.283	26.3781	26.2479	26.1223	26.3141	26.3674	26.0547	26.2184	26.4505	26.4825	26.68
	1.6477	0.16628	RAD50	Q92878	Q92878	DNA repair protein RAD50	Color [DarkGray]	1	4	0	124.35	5127600000	68	29.227	29.1372	29.2329	29.2588	29.3409	29.2334	29.1584	29.2555	29.5026	29.5392	29.336
	0.384307	0.16606	CCBL2	Q6YP21	Q6YP21	Kynurenine--oxoglutarate transaminase 3	Color [DarkGray]	1	4	0	74.066	2510000000	36	28.1673	28.0088	28.1034	27.939	28.1593	27.9612	27.8804	28.3267	28.0644	28.9794	28.4771
	0.426591	0.166035	RHOT1	Q8IXI2	Q8IXI2	Mitochondrial Rho GTPase 1	Color [DarkGray]	1	4	0	29.061	655400000	28	26.1847	25.9924	26.2041	26.3738	26.2284	26.3667	26.4865	26.2421	27.0103	25.9047	26.444
	0.276688	0.165984	AMT	P48728	P48728	Aminomethyltransferase, mitochondrial	Color [DarkGray]	1	4	0	6.6685	778860000	23	26.3959	26.6071	26.3608	26.6303	26.7234	25.8455	26.6958	26.1905	27.2156	27.1132	26.1681
	1.07758	0.165087	MARCH2	Q969Z3	Q969Z3	Mitochondrial amidoxime reducing component 2	Color [DarkGray]	1	4	0	5.8257	479520000	17	25.6906	25.5692	25.6922	25.7959	26.0657	25.9467	25.8878	26.0365	25.9074	25.9449	25.9813
	0.202082	0.164833	ARID3A	Q99856	Q99856	AT-rich interactive domain-containing protein 3A	Color [DarkGray]	1	4	0	46.635	879550000	26	26.4273	26.5996	26.696	25.7583	26.388	26.3686	26.5865	26.7718	27.3336	27.6339	27.2041
	0.489611	0.164703	LYRM7	Q5U5X0	Q5U5X0	Complex III assembly factor LYRM7	Color [DarkGray]	1	4	0	19.497	475310000	14	25.5727	25.7931	25.6675	26.1433	25.9847	26.0305	26.3865	25.5774	25.9277	25.6446	26.0541
	0.244586	0.164565	COPZ1	P61923	P61923	Coatomer subunit zeta-1	Color [DarkGray]	1	4	0	195.34	4216000000	51	28.9166	28.8851	29.2203	28.7537	28.7712	28.5595	28.3602	29.2117	28.9855	29.462	29.9683
	0.681099	0.163492	CTBP1	Q13363	Q13363	C-terminal-binding protein 1	Color [DarkGray]	1	4	0	50.58	9228800000	73	30.0774	30.1184	30.0602	30.0704	30.0723	30.0375	30.0639	29.952	30.196	30.7333	30.1979
	0.984222	0.16322	CPSF3	Q9UKF6	Q9UKF6	Cleavage and polyadenylation specificity factor subunit 3	Color [DarkGray]	1	4	0	28.155	1850700000	39	27.6712	27.888	27.8442	27.962	27.9412	27.7811	27.5402	27.4777	27.9394	27.6724	27.7889
	1.6825	0.162957	EIF4E	P06730;A6NMX2	P06730	Eukaryotic translation initiation factor 4E	Color [DarkGray]	1	4	0	27.42	3860600000	70	28.8839	28.8013	28.8306	28.9478	28.9387	29.0092	28.7097	28.5809	28.8759	28.9689	28.8048
	0.596557	0.162719	HSD17B12	Q53GQ0	Q53GQ0	Very-long-chain 3-oxoacyl-CoA reductase	Color [DarkGray]	1	4	0	21.151	954960000	21	26.5236	26.6171	26.9838	26.9796	26.803	27.1685	26.9254	27.0233	27.2294	27.0161	26.6675
	0.433625	0.162434	SH3GL1	Q99961;Q99962	Q99961	Endophilin-A2	Color [DarkGray]	1	4	0	49.065	4172300000	55	28.8196	28.8426	28.9681	28.8926	28.7188	28.5886	28.7848	28.9138	29.2006	29.6185	29.1503
	0.503571	0.162309	ARF1;ARF3	P84077;P61204	P84077;P61204	ADP-ribosylation factor 1;ADP-ribosylation factor 3	Color [DarkGray]	1	4	0	116.79	3373200000	47	28.8457	28.737	28.7215	28.7744	28.6317	28.8483	28.3833	27.9959	28.5029	28.6466	28.7901
	1.00903	0.162016	MYO1C	O00159	O00159	Unconventional myosin-Ic	Color [DarkGray]	1	4	0	15.344	430250000	13	25.8566	25.8911	25.993	26.047	26.1251	26.1909	25.8838	26.1705	NaN	NaN	NaN
	0.686557	0.160932	ESD	P10768	P10768	S-formylglutathione hydrolase	Color [DarkGray]	1	4	0	323.31	43630000000	299	32.0274	32.3099	32.3353	32.3583	32.2462	32.2694	32.4999	32.3121	32.5685	32.8073	32.4974
	0.0879845	0.16074	RPS6	P62753	P62753	40S ribosomal protein S6	Color [DarkGray]	1	4	0	263.32	21105000000	133	30.7007	30.519	30.4381	32.3179	32.3355	32.3464	31.4082	31.3361	29.8648	30.0363	29.3459
	0.718671	0.160682	NUP153	P49790	P49790	Nuclear pore complex protein Nup153	Color [DarkGray]	1	4	0	25.106	1978000000	31	27.6457	27.7007	27.7529	27.6854	27.8731	27.9718	27.8979	28.0072	27.9016	28.3348	28.0025
	0.90746	0.160616	GNAI3	P08754	P08754	Guanine nucleotide-binding protein G(k) subunit alpha	Color [DarkGray]	1	4	0	120.9	2250100000	44	28.2146	28.0112	28.0095	28.2928	27.9172	28.0492	27.9688	27.8181	28.109	28.3463	28.2759
	0.305032	0.160157	BAG3	O95817	O95817	BAG family molecular chaperone regulator 3	Color [DarkGray]	1	4	0	14.4	835900000	9	26.6331	26.5652	26.0168	26.3363	26.5713	26.3077	26.7505	26.8837	27.2547	27.1438	26.7664
	0.52327	0.160051	MRPL11	Q9Y3B7	Q9Y3B7	39S ribosomal protein L11, mitochondrial	Color [DarkGray]	1	4	0	30.246	1571300000	31	27.4341	27.4381	27.21	27.6252	27.765	27.964	27.6738	27.636	27.7008	27.642	27.1339
	1.01666	0.159387	NNT	Q13423	Q13423	NAD(P) transhydrogenase, mitochondrial	Color [DarkGray]	1	4	0	174.97	11117000000	166	30.2312	30.1017	30.194	30.4196	30.3811	30.4415	30.4786	30.5486	30.5641	30.5764	30.4385
	0.891346	0.15856	MVB12B	Q9H7P6	Q9H7P6	Multivesicular body subunit 12B	Color [DarkGray]	1	4	0	11.094	342020000	9	25.0194	NaN	25.3282	25.2771	25.4136	25.4031	25.2941	25.3345	NaN	NaN	25.5167
	0.974267	0.158395	ACTR1A	P61163	P61163	Alpha-centractin	Color [DarkGray]	1	4	0	205.78	5638200000	136	29.4808	29.328	29.3878	29.3431	29.3794	29.3235	29.2856	29.1914	29.54	29.7234	29.6493
	1.04605	0.158307	TRIM33	Q9UPN9	Q9UPN9	E3 ubiquitin-protein ligase TRIM33	Color [DarkGray]	1	4	0	31.395	461870000	10	25.8609	25.6538	25.5871	25.8698	25.8654	25.9556	25.7215	25.8235	25.9876	26.0413	25.6061
	1.03535	0.157851	PCBP2	Q15366;P57721	Q15366	Poly(rC)-binding protein 2	Color [DarkGray]	1	4	0	323.31	18844000000	126	31.1894	31.2071	31.1008	31.2106	31.3071	31.2105	30.8536	30.8986	31.2032	31.3143	31.0008
	0.633448	0.157432	RABEP1	Q15276	Q15276	Rab GTPase-binding effector protein 1	Color [DarkGray]	1	4	0	77.803	2272800000	59	28.0663	28.0383	28.0835	27.8897	28.002	27.9841	27.9602	27.8149	28.2921	28.5807	28.1517
	0.848134	0.157312	PRKACA;PRKACB	P17612;P22694	P17612;P22694	cAMP-dependent protein kinase catalytic subunit alpha;cAMP-dependent protein kinase catalytic subunit beta	Color [DarkGray]	1	4	0	96.629	6539300000	89	29.6486	29.467	29.4933	29.6472	29.4401	29.6185	29.6005	29.4986	29.8378	30.028	29.6218
	0.449723	0.156813	ANKZF1	Q9H8Y5	Q9H8Y5	Ankyrin repeat and zinc finger domain-containing protein 1	Color [DarkGray]	1	4	0	4.6168	342340000	4	25.3484	25.2835	25.3438	25.3687	25.453	26.1112	25.3196	25.3918	25.2208	NaN	25.3175
	0.351804	0.156804	MTA1	Q13330;Q9BTC8	Q13330	Metastasis-associated protein MTA1	Color [DarkGray]	1	4	0	21.258	776610000	18	26.3642	26.0599	26.8282	27.0014	26.7035	26.7581	26.4855	26.3804	26.1736	26.74	26.106
	0.723672	0.156402	ATG16L1	Q676U5	Q676U5	Autophagy-related protein 16-1	Color [DarkGray]	1	4	0	32.574	346430000	12	25.5912	25.5764	25.4481	25.7629	25.5884	25.4638	25.3093	25.1784	NaN	25.4932	NaN
	1.48829	0.156057	ATP5O	P48047	P48047	ATP synthase subunit O, mitochondrial	Color [DarkGray]	1	4	0	96.491	22851000000	118	31.4071	31.3261	31.2606	31.5164	31.567	31.5906	31.4283	31.4288	31.4629	31.6852	31.3354
	0.399984	0.155594	RNF20	Q5VTR2	Q5VTR2	E3 ubiquitin-protein ligase BRE1A	Color [DarkGray]	1	4	0	20.486	946880000	13	26.6195	26.5479	26.6391	NaN	NaN	NaN	26.9723	27.0887	27.1058	27.0001	26.6814
	0.581532	0.155537	PPP4R1	Q8TF05	Q8TF05	Serine/threonine-protein phosphatase 4 regulatory subunit 1	Color [DarkGray]	1	4	0	4.2485	308900000	13	25.2046	25.3116	25.3328	25.3309	25.4531	25.4084	25.091	24.944	24.841	25.527	25.4337
	0.802217	0.155259	OSBPL9	Q96SU4	Q96SU4	Oxysterol-binding protein-related protein 9	Color [DarkGray]	1	4	0	15.62	514300000	26	25.8656	25.8634	25.7759	25.9483	26.0474	26.0258	26.0315	25.9184	26.0815	25.7715	26.4029
	0.634103	0.155189	ALDH9A1	P49189	P49189	4-trimethylaminobutyraldehyde dehydrogenase	Color [DarkGray]	1	4	0	323.31	25926000000	251	31.2823	31.5485	31.479	31.8547	31.8387	31.8579	31.6636	31.5888	31.6382	31.5498	31.2664
	0.0894973	0.154953	RPL18	Q07020	Q07020	60S ribosomal protein L18	Color [DarkGray]	1	4	0	142.33	11257000000	101	29.6632	29.3839	29.3056	31.0958	31.2993	31.4573	30.7553	30.9677	29.1702	29.0366	28.9613
	0.749637	0.153602	PDDC1	Q8NB37	Q8NB37	Parkinson disease 7 domain-containing protein 1	Color [DarkGray]	1	4	0	23.648	944150000	19	26.3796	26.6017	26.8082	26.9033	26.8829	26.7976	26.8971	26.9497	26.8556	27.061	26.7849
	0.397533	0.153093	WRNIP1	Q96S55	Q96S55	ATPase WRNIP1	Color [DarkGray]	1	4	0	19.364	1857700000	10	27.4839	27.8895	27.9899	27.5138	27.9054	27.732	27.7428	27.5767	27.9332	28.5014	27.7523
	0.326042	0.152941	PPIL3	Q9H2H8	Q9H2H8	Peptidyl-prolyl cis-trans isomerase-like 3	Color [DarkGray]	1	4	0	53.507	1200200000	13	27.1367	27.1271	27.07	26.7696	26.8114	27.0276	27.1717	27.0774	27.6166	27.6285	27.7634
	0.169424	0.152874	MAX	P61244	P61244	Protein max	Color [DarkGray]	1	4	0	30.656	377480000	9	25.5062	25.1287	25.5634	25.1447	24.6153	25.0112	25.111	25.5846	25.7954	25.9104	26.7129
	1.15985	0.152389	SUPT5H	O00267	O00267	Transcription elongation factor SPT5	Color [DarkGray]	1	4	0	139.97	5282200000	117	29.2657	29.1781	29.275	29.1753	29.255	29.3444	29.2425	29.2469	29.5028	29.5102	29.5765
	0.648228	0.152262	PAFAH1B1	P43034	P43034	Platelet-activating factor acetylhydrolase IB subunit alpha	Color [DarkGray]	1	4	0	36.758	2851800000	40	28.4791	28.4634	28.4541	28.3306	28.355	28.2381	28.1019	28.1295	28.6951	28.6635	28.585
	0.798613	0.1522	PSMD7	P51665	P51665	26S proteasome non-ATPase regulatory subunit 7	Color [DarkGray]	1	4	0	209.52	8198300000	112	30.0992	29.8938	29.9021	29.9133	29.9144	29.9255	29.537	29.6333	29.9923	29.9184	30.1278
	0.885542	0.152156	PSMC5	P62195	P62195	26S protease regulatory subunit 8	Color [DarkGray]	1	4	0	323.31	16334000000	203	30.9645	30.9807	30.8983	31.0592	30.897	30.888	30.8224	30.5495	30.9144	31.2182	30.9946
	0.55962	0.152156	SRSF1	Q07955	Q07955	Serine/arginine-rich splicing factor 1	Color [DarkGray]	1	4	0	142.12	37623000000	216	32.2547	32.1273	32.0412	31.984	32.0087	32.0281	32.0444	31.9186	32.3484	32.6559	32.3512
	0.729698	0.151521	SZRD1	Q7Z422	Q7Z422	SUZ domain-containing protein 1	Color [DarkGray]	1	4	0	28.852	1493000000	35	27.1988	27.4976	27.5075	27.3441	27.5278	27.4881	27.3303	27.6492	27.8237	27.6001	27.7454
	0.765258	0.151107	DICER1	Q9UPY3	Q9UPY3	Endoribonuclease Dicer	Color [DarkGray]	1	4	0	22.242	645040000	22	26.0631	26.2979	26.2752	26.2811	26.5379	26.2859	26.2508	26.0132	26.1588	26.5915	26.1315
	0.752912	0.150554	EPB41	P11171	P11171	Protein 4.1	Color [DarkGray]	1	4	0	49.374	3715700000	100	28.6999	28.71	28.7884	28.5882	28.713	28.8057	28.6699	28.7685	29.0834	29.1779	28.8992
	0.295406	0.150424	CBX1	P83916	P83916	Chromobox protein homolog 1	Color [DarkGray]	1	4	0	76.217	5559600000	71	29.1836	29.2242	29.3952	29.1468	29.0919	28.8388	29.356	29.3061	29.7411	29.8608	29.9813
	0.471105	0.150264	SFXN3	Q9BWM7	Q9BWM7	Sideroflexin-3	Color [DarkGray]	1	4	0	50.198	5934800000	64	29.2636	29.1802	29.2139	29.597	29.7441	29.8565	29.6502	29.5221	29.4161	29.1131	29.3707
	0.373827	0.14975	TRMT10C	Q7L0Y3	Q7L0Y3	Mitochondrial ribonuclease P protein 1	Color [DarkGray]	1	4	0	41.947	935200000	20	26.8318	26.7248	26.6698	26.9898	27.1443	27.2867	26.514	26.7759	26.7229	26.7569	26.2177
	1.42487	0.149488	DHX9	Q08211	Q08211	ATP-dependent RNA helicase A	Color [DarkGray]	1	4	0	323.31	46059000000	403	32.5446	32.4741	32.4086	32.511	32.5317	32.5569	32.2168	32.224	32.4745	32.5541	32.5105
	2.25777	0.149398	PFKL	P17858	P17858	ATP-dependent 6-phosphofructokinase, liver type	Color [DarkGray]	1	4	0	317.17	20025000000	184	31.3136	31.2185	31.1276	31.301	31.2948	31.3124	31.1427	31.1486	31.4134	31.4188	31.2973
	0.902316	0.148843	OSGEP	Q9NPF4	Q9NPF4	Probable tRNA N6-adenosine threonylcarbamoyltransferase	Color [DarkGray]	1	4	0	57.09	2558700000	41	28.0253	28.2102	28.3022	28.2566	28.4874	28.3213	28.1935	28.3659	28.3907	28.1599	28.5936
	0.364336	0.148559	AK2	P54819	P54819	Adenylate kinase 2, mitochondrial;Adenylate kinase 2, mitochondrial, N-terminally processed	Color [DarkGray]	1	4	0	294.2	25445000000	180	31.1114	31.3965	31.4282	31.4222	31.4717	31.4777	31.8746	31.903	31.9794	31.952	31.8447
	1.57335	0.148439	TNPO1	Q92973	Q92973	Transportin-1	Color [DarkGray]	1	4	0	213.08	7668900000	102	29.9195	29.7195	29.8375	29.7993	29.8734	29.9597	29.6094	29.7414	29.9683	29.9382	29.9446
	0.856303	0.147465	SRSF2	Q01130	Q01130	Serine/arginine-rich splicing factor 2	Color [DarkGray]	1	4	0	134.42	9773000000	88	30.47	30.0907	30.0893	30.2645	30.3871	30.3451	29.9012	30.0961	30.1771	30.2713	30.2164
	0.749394	0.147137	C4orf27	Q9NWY4	Q9NWY4	UPF0609 protein C4orf27	Color [DarkGray]	1	4	0	14.251	293390000	13	25.403	24.7652	25.0801	25.31	25.3266	25.2804	25.0915	25.2585	25.278	25.1413	25.2644
	0.210688	0.14653	RPS11	P62280	P62280	40S ribosomal protein S11	Color [DarkGray]	1	4	0	190.33	32889000000	206	31.6605	31.555	31.6348	32.4631	32.4374	32.4562	32.1724	32.0992	31.5364	31.8003	31.132
	1.58855	0.146386	RBBP9	O75884	O75884	Putative hydrolase RBBP9	Color [DarkGray]	1	4	0	14.302	1732800000	15	27.7238	27.632	27.6983	27.872	27.821	27.6721	27.605	27.4884	27.7407	NaN	27.7737
	0.299523	0.146241	HIBADH	P31937	P31937	3-hydroxyisobutyrate dehydrogenase, mitochondrial	Color [DarkGray]	1	4	0	97.879	2830800000	36	28.1218	28.2258	28.0964	28.0455	28.3422	28.0603	28.6321	28.5935	28.5705	28.8907	28.9718
	0.669408	0.146052	MCM5	P33992	P33992	DNA replication licensing factor MCM5	Color [DarkGray]	1	4	0	51.144	4774900000	67	29.3425	29.198	29.1413	29.126	29.1249	29.2547	28.7162	28.8315	29.2533	29.1687	29.2241
	0.626992	0.145134	SETD1A	O15047	O15047	Histone-lysine N-methyltransferase SETD1A	Color [DarkGray]	1	4	0	15.023	182280000	9	NaN	24.4699	24.6094	24.696	NaN	24.8212	24.7869	NaN	NaN	24.9189	24.6326
	0.204741	0.14504	VDAC3	Q9Y277	Q9Y277	Voltage-dependent anion-selective channel protein 3	Color [DarkGray]	1	4	0	58.293	4229400000	59	29.22	29.0444	28.783	29.5148	29.4589	29.4224	28.5562	28.4623	28.5788	28.2752	28.4992
	0.752828	0.144967	C12orf57	Q99622	Q99622	Protein C10	Color [DarkGray]	1	4	0	12.514	319040000	17	25.1745	25.3936	25.4957	25.2972	25.5355	25.2587	25.1279	25.0564	25.4527	25.4289	NaN
	0.57873	0.144933	C7orf50	Q9BRJ6	Q9BRJ6	Uncharacterized protein C7orf50	Color [DarkGray]	1	4	0	14.922	372210000	9	25.8154	25.723	25.8924	25.689	26.0109	26.1006	NaN	25.7235	NaN	NaN	NaN
	1.15508	0.14408	CAPZA2	P47755	P47755	F-actin-capping protein subunit alpha-2	Color [DarkGray]	1	4	0	185.75	6573200000	62	29.5209	29.5466	29.6235	29.6143	29.4798	29.6299	29.5912	29.4609	29.881	29.7702	29.7811
	0.215792	0.144032	EIF3J	O75822	O75822	Eukaryotic translation initiation factor 3 subunit J	Color [DarkGray]	1	4	0	56.797	1134700000	25	26.908	27.0549	27.1256	26.5309	26.8741	26.6129	27.0475	27.1227	27.8678	27.509	27.78
	0.501398	0.143723	XAB2	Q9HCS7	Q9HCS7	Pre-mRNA-splicing factor SYF1	Color [DarkGray]	1	4	0	8.0707	312380000	11	25.3949	25.0008	25.2138	25.5851	25.4283	25.5404	25.4308	25.2823	25.0791	NaN	NaN
	0.604464	0.143539	TTC37	Q6PGP7	Q6PGP7	Tetratricopeptide repeat protein 37	Color [DarkGray]	1	4	0	36.689	3074300000	41	28.5947	28.23	28.655	28.5611	28.6286	28.4922	28.5037	28.5788	29.0144	28.7832	28.4565
	0.541232	0.143473	AIF1L	Q9BQI0	Q9BQI0	Allograft inflammatory factor 1-like	Color [DarkGray]	1	4	0	20.687	1063800000	11	26.644	27.1631	27.1363	27.0461	27.1905	27.0948	26.8771	27.0279	27.3654	NaN	26.869
	0.653916	0.143339	PPP4R2	Q9NY27	Q9NY27	Serine/threonine-protein phosphatase 4 regulatory subunit 2	Color [DarkGray]	1	4	0	16.994	1482800000	23	27.3482	27.4709	27.4795	27.5241	27.7387	27.6935	27.3995	27.231	27.6469	27.1308	27.441
	0.382593	0.142866	PRPF31	Q8WWY3	Q8WWY3	U4/U6 small nuclear ribonucleoprotein Prp31	Color [DarkGray]	1	4	0	75.152	2366300000	47	28.1128	28.151	28.0217	27.9809	27.8861	28.0502	27.9399	28.0786	28.1375	28.8917	28.2754
	0.697924	0.142534	GUSB	P08236	P08236	Beta-glucuronidase	Color [DarkGray]	1	4	0	74.441	3654500000	46	28.9166	28.9089	28.8782	28.7796	29.0122	28.9296	28.4617	28.5245	28.838	28.9762	28.7475
	0.414125	0.142489	CGN	Q9P2M7	Q9P2M7	Cingulin	Color [DarkGray]	1	4	0	14.099	731320000	15	26.29	26.3598	26.3926	26.8102	26.8352	26.7201	26.3526	26.4018	26.0614	26.4581	26.1262
	0.345389	0.142264	MRPL21	Q7Z2W9	Q7Z2W9	39S ribosomal protein L21, mitochondrial	Color [DarkGray]	1	4	0	5.2883	471540000	14	25.7264	25.6278	25.8957	26.2425	26.1916	26.1259	25.78	25.6714	25.9067	25.5466	25.2819
	0.700438	0.141855	HSPA8	P11142	P11142	Heat shock cognate 71 kDa protein	Color [DarkGray]	1	4	0	323.31	325420000000	887	35.3239	35.3315	35.2858	35.4185	35.4766	35.4513	34.9453	34.9889	35.1943	35.1312	35.2296
	0.726206	0.141833	NCLN	Q969V3	Q969V3	Nicalin	Color [DarkGray]	1	4	0	90.674	2565000000	60	28.1942	28.1306	28.3803	28.1376	28.2161	28.3403	27.9747	28.1995	28.171	28.4473	28.5939
	0.4306	0.141667	GTF2E1	P29083	P29083	General transcription factor IIE subunit 1	Color [DarkGray]	1	4	0	32.778	961280000	25	26.889	26.5067	26.9657	26.5819	26.8618	27.1436	26.7387	26.6455	27.2905	26.575	26.8919
	0.273838	0.141507	TIAL1	Q01085	Q01085	Nucleolysin TIAR	Color [DarkGray]	1	4	0	9.1405	455730000	9	25.8233	25.5919	25.7817	25.7602	25.513	25.4333	NaN	25.5822	25.6084	26.3459	26.3569
	0.353852	0.141231	TAB2	Q9NYJ8	Q9NYJ8	TGF-beta-activated kinase 1 and MAP3K7-binding protein 2	Color [DarkGray]	1	4	0	17.62	279320000	7	24.6094	25.1756	25.2439	24.9976	NaN	25.2479	25.2231	25.3198	25.2516	NaN	25.5253
	0.725194	0.140949	CAND1	Q86VP6	Q86VP6	Cullin-associated NEDD8-dissociated protein 1	Color [DarkGray]	1	4	0	323.31	21927000000	173	31.4297	31.3526	31.3475	31.3001	31.2647	31.2492	31.1754	31.2023	31.5087	31.6564	31.6756
	0.310153	0.140791	UBA5	Q9GZZ9	Q9GZZ9	Ubiquitin-like modifier-activating enzyme 5	Color [DarkGray]	1	4	0	55.706	2228100000	43	27.6536	28.0167	28.1189	27.8319	27.9363	27.8416	28.1617	28.1784	28.3978	28.8181	28.1741
	0.813813	0.140741	GNB2	P62879;P16520	P62879	Guanine nucleotide-binding protein G(I)/G(S)/G(T) subunit beta-2	Color [DarkGray]	1	4	0	125.3	3139900000	50	28.4734	28.633	28.4551	28.6996	28.5243	28.4849	28.6078	28.1711	28.6082	28.5512	28.7847
	0.445452	0.140521	GTPBP1	O00178	O00178	GTP-binding protein 1	Color [DarkGray]	1	4	0	109.99	2691000000	73	28.4066	28.3182	28.2417	28.641	28.5561	28.5574	27.9972	28.0299	28.0924	28.2006	27.9879
	0.506676	0.139806	PSMB1	P20618	P20618	Proteasome subunit beta type-1	Color [DarkGray]	1	4	0	277.22	14010000000	114	30.6748	30.6964	30.6038	30.4835	30.6823	30.5398	30.6562	30.5766	31.0227	30.7423	31.2177
	0.562972	0.138824	USP9X	Q93008	Q93008	Probable ubiquitin carboxyl-terminal hydrolase FAF-X	Color [DarkGray]	1	4	0	51.771	1960300000	39	27.9067	27.9331	27.69	27.9006	27.7538	27.9379	27.8348	27.6537	27.6617	28.3325	28.0682
	0.531251	0.138381	PARP1	P09874	P09874	Poly [ADP-ribose] polymerase 1	Color [DarkGray]	1	4	0	323.31	38279000000	389	32.3875	32.1918	32.1593	32.0511	32.1052	32.0428	31.8647	31.8311	32.4096	32.3336	32.4092
	0.3667	0.137891	COA4	Q9NYJ1	Q9NYJ1	Cytochrome c oxidase assembly factor 4 homolog, mitochondrial	Color [DarkGray]	1	4	0	8.2383	957670000	11	26.6767	26.734	26.7396	26.6899	26.6935	26.7763	27.0975	26.9475	26.9134	27.4256	27.3629
	0.112253	0.137845	PCM1	Q15154	Q15154	Pericentriolar material 1 protein	Color [DarkGray]	1	4	0	30.338	1997100000	16	27.9132	27.7802	27.5061	28.5162	28.7444	28.736	27.6598	27.3802	27.3732	26.5054	26.8393
	0.610154	0.137665	XPO7	Q9UIA9	Q9UIA9	Exportin-7	Color [DarkGray]	1	4	0	25.045	1182200000	24	26.9466	27.0132	26.959	26.9195	27.2548	27.0594	27.2449	27.2012	27.1816	27.322	27.5266
	0.395682	0.137255	SCRN1	Q12765	Q12765	Secernin-1	Color [DarkGray]	1	4	0	108.98	16805000000	144	30.7214	31.0187	30.9045	30.7474	30.743	30.9046	30.9981	31.0647	31.3208	31.5065	31.2502
	0.674436	0.137072	CUL5	Q93034	Q93034	Cullin-5	Color [DarkGray]	1	4	0	27.185	1734900000	27	27.809	27.5336	27.6325	27.7947	27.792	27.3922	27.659	27.414	27.8619	27.7353	27.9043
	0.441513	0.136999	DCTN3	O75935	O75935	Dynactin subunit 3	Color [DarkGray]	1	4	0	21.581	983950000	12	26.6054	26.4743	27.0242	26.8231	26.8121	26.7248	26.9252	26.8449	27.2857	26.9133	NaN
	0.699415	0.136758	DPP3	Q9NY33	Q9NY33	Dipeptidyl peptidase 3	Color [DarkGray]	1	4	0	141.35	6526400000	97	29.5886	29.6912	29.6513	29.5374	29.558	29.5515	29.4985	29.2681	29.9338	29.6958	29.7811
	0.853547	0.135507	HSDL2	Q6YN16	Q6YN16	Hydroxysteroid dehydrogenase-like protein 2	Color [DarkGray]	1	4	0	109.23	5408100000	74	29.0791	29.2749	29.2389	29.6154	29.4	29.5012	29.4072	29.3552	29.1755	29.3886	29.3587
	0.451451	0.135461	TRMT61A	Q96FX7	Q96FX7	tRNA (adenine(58)-N(1))-methyltransferase catalytic subunit TRMT61A	Color [DarkGray]	1	4	0	72.369	410550000	12	25.4777	25.8473	25.4668	25.6264	25.5092	25.4661	25.3793	25.4097	26.1581	25.5323	25.6176
	0.25575	0.134934	GATB	O75879	O75879	Glutamyl-tRNA(Gln) amidotransferase subunit B, mitochondrial	Color [DarkGray]	1	4	0	8.4574	232550000	11	24.8108	24.7614	24.581	25.1508	NaN	25.1532	NaN	NaN	NaN	24.5175	24.5892
	0.5472	0.134008	RAB21	Q9UL25	Q9UL25	Ras-related protein Rab-21	Color [DarkGray]	1	4	0	48.381	841770000	17	26.7743	26.5611	26.6399	26.6125	26.8644	26.5418	26.4311	26.2342	26.419	26.8897	26.6453
	0.267674	0.133826	CLPX	O76031	O76031	ATP-dependent Clp protease ATP-binding subunit clpX-like, mitochondrial	Color [DarkGray]	1	4	0	18.963	428470000	6	25.7749	25.5153	25.6315	26.3089	NaN	26.0472	NaN	25.5845	25.5027	25.3752	25.5678
	1.36233	0.133786	KIAA0196	Q12768	Q12768	WASH complex subunit strumpellin	Color [DarkGray]	1	4	0	5.3727	191640000	7	24.3851	24.4064	24.5275	24.4156	24.5585	24.7466	24.4165	24.3378	24.4956	24.5392	24.5349
	0.653518	0.133671	AP2A1	O95782	O95782	AP-2 complex subunit alpha-1	Color [DarkGray]	1	4	0	172.6	7958200000	107	29.8818	29.8305	29.8766	29.918	29.9602	29.8189	29.7543	29.6573	29.6927	30.3151	29.8978
	0.773723	0.133468	GSR	P00390	P00390	Glutathione reductase, mitochondrial	Color [DarkGray]	1	4	0	149.31	11771000000	91	30.1726	30.4776	30.389	30.607	30.5523	30.6521	30.4183	30.4092	30.6337	30.3395	30.2562
	0.882566	0.132609	SUCLG1	P53597	P53597	Succinyl-CoA ligase [ADP/GDP-forming] subunit alpha, mitochondrial	Color [DarkGray]	1	4	0	203.19	9201300000	136	29.9185	29.9915	30.012	30.32	30.1115	30.2001	30.0975	30.1246	30.0778	30.3423	29.9168
	0.281425	0.131931	COX5A	P20674	P20674	Cytochrome c oxidase subunit 5A, mitochondrial	Color [DarkGray]	1	4	0	49.974	12408000000	89	30.005	30.2007	30.2937	30.1784	30.3775	30.5286	30.7884	30.7848	30.7333	31.0435	30.4174
	0.435183	0.131613	HARS	P12081;P49590	P12081	Histidine--tRNA ligase, cytoplasmic	Color [DarkGray]	1	4	0	56.603	2773900000	59	28.3319	28.3298	28.495	28.2784	28.1419	28.2068	28.1138	28.1799	28.5167	28.8951	28.4913
	0.601266	0.13072	NIT2	Q9NQR4	Q9NQR4	Omega-amidase NIT2	Color [DarkGray]	1	4	0	110.59	4683300000	68	28.9755	29.0055	29.1108	29.1305	29.0737	28.8595	29.1181	28.9845	29.2464	29.1566	29.551
	0.499204	0.130666	PRDX4	Q13162	Q13162	Peroxiredoxin-4	Color [DarkGray]	1	4	0	261.15	13111000000	108	30.3776	30.5862	30.6778	30.4034	30.5987	30.5618	30.6909	30.4421	30.5985	31.0653	30.8858
	0.0761797	0.130212	RPL32	P62910	P62910	60S ribosomal protein L32	Color [DarkGray]	1	4	0	54.084	11195000000	80	29.4036	29.4881	29.352	31.163	31.3148	31.1289	30.9564	30.957	29.1534	29.3763	28.8335
	0.206092	0.129649	MPST	P25325	P25325	3-mercaptopyruvate sulfurtransferase	Color [DarkGray]	1	4	0	97.466	4987000000	81	28.8498	29.0772	29.1451	28.6444	28.9184	29.0083	29.3906	29.2979	29.3256	30.0342	29.7597
	0.280257	0.128724	CCNY	Q8ND76	Q8ND76	Cyclin-Y	Color [DarkGray]	1	4	0	6.0966	305870000	16	25.2537	25.0306	NaN	25.0566	24.9602	25.3437	25.1662	25.5738	25.8185	25.6544	25.4752
	0.38497	0.128268	MRPL43	Q8N983	Q8N983	39S ribosomal protein L43, mitochondrial	Color [DarkGray]	1	4	0.0002448	2.3779	314650000	3	25.5404	25.5073	25.4402	NaN	25.6611	25.8412	NaN	NaN	25.3705	NaN	NaN
	0.271894	0.127854	FKBP15	Q5T1M5	Q5T1M5	FK506-binding protein 15	Color [DarkGray]	1	4	0	39.758	921990000	17	26.8517	26.7886	26.8386	26.4839	26.4866	26.4844	26.4662	26.3807	27.2147	27.3388	26.7496
	0.418656	0.127619	NHP2L1	P55769	P55769	NHP2-like protein 1;NHP2-like protein 1, N-terminally processed	Color [DarkGray]	1	4	0	61.931	4761600000	62	29.0187	29.013	29.0151	29.1105	29.3681	29.2258	29.2041	29.2605	29.3575	29.5797	28.7381
	0.661163	0.127262	CTBS	Q01459	Q01459	Di-N-acetylchitobiase	Color [DarkGray]	1	4	0	76.946	3477300000	56	28.492	28.6202	28.7113	28.8034	28.8003	28.7097	28.8015	28.5881	28.6322	29.0987	28.575
	0.514992	0.126773	IPO5	O00410	O00410	Importin-5	Color [DarkGray]	1	4	0	323.31	14900000000	155	30.9205	30.9519	30.9528	30.7852	30.8162	30.7297	30.5815	30.4347	31.0794	30.9403	31.0194
	0.765353	0.126437	CFL1	P23528	P23528	Cofilin-1	Color [DarkGray]	1	4	0	323.31	102200000000	266	33.564	33.6187	33.6096	33.5102	33.4893	33.5071	33.4212	33.3879	33.7441	33.8467	33.7829
	0.192461	0.125273	MMS19	Q96T76	Q96T76	MMS19 nucleotide excision repair protein homolog	Color [DarkGray]	1	4	0	80.379	729090000	14	26.4772	26.357	26.1314	25.9835	26.5608	26.1118	26.2504	26.4172	26.2521	26.2699	27.5333
	1.41235	0.125064	BUB3	O43684	O43684	Mitotic checkpoint protein BUB3	Color [DarkGray]	1	4	0	178.98	8804400000	133	29.9923	30.0859	30.0813	30.0901	30.0316	30.0846	29.9897	29.8579	30.1636	30.26	30.129
	0.84305	0.124927	ETF1	P62495	P62495	Eukaryotic peptide chain release factor subunit 1	Color [DarkGray]	1	4	0	62.481	3260600000	45	28.6595	28.6138	28.6907	28.7464	28.6805	28.8176	28.4515	28.3807	28.658	28.4611	28.7415
	0.724643	0.124864	UBXN4	Q92575	Q92575	UBX domain-containing protein 4	Color [DarkGray]	1	4	0	41.151	2899700000	47	28.5689	28.4173	28.3069	28.3907	28.6082	28.5213	28.2602	28.3644	28.653	28.6355	28.2418
	0.86218	0.124702	CHMP5	Q9NZZ3	Q9NZZ3	Charged multivesicular body protein 5	Color [DarkGray]	1	4	0	322.05	5488300000	59	29.1924	29.2601	29.1767	29.3863	29.4697	29.383	29.339	29.5796	29.5386	29.3193	29.5088
	0.491484	0.124391	STRN3	Q13033	Q13033	Striatin-3	Color [DarkGray]	1	4	0	53.526	2751500000	51	28.3242	28.349	28.3993	28.2126	28.2059	28.2357	28.2814	28.1292	28.6744	28.7613	28.436
	0.527552	0.124225	MAPK3	P27361	P27361	Mitogen-activated protein kinase 3	Color [DarkGray]	1	4	0	63.792	6667100000	72	29.4326	29.4695	29.3944	29.4569	29.5734	29.5383	29.6256	29.7914	29.7252	30.0241	29.6838
	0.766302	0.124118	ATP2A2	P16615;O14983;Q93084	P16615	Sarcoplasmic/endoplasmic reticulum calcium ATPase 2	Color [DarkGray]	1	4	0	323.31	14996000000	184	30.8339	30.8129	30.7807	30.9904	31.0094	30.9771	30.667	30.6119	30.7767	30.8504	30.5885
	0.367134	0.123859	RTN4	Q9NQC3	Q9NQC3	Reticulon-4	Color [DarkGray]	1	4	0	192.94	6610100000	95	29.4761	29.5711	29.631	29.2975	29.5826	29.4577	29.7308	29.5909	30.045	30.0456	29.9147
	0.813695	0.123745	NDUFB10	O96000	O96000	NADH dehydrogenase [ubiquinone] 1 beta subcomplex subunit 10	Color [DarkGray]	1	4	0	57.424	2630900000	48	28.0616	28.0757	28.2323	28.3916	28.3777	28.4763	28.4248	28.2505	28.2706	28.3383	28.1419
	0.684617	0.123273	PURA	Q00577	Q00577	Transcriptional activator protein Pur-alpha	Color [DarkGray]	1	4	0	86.085	1939100000	44	27.7364	27.7393	27.6045	27.8235	27.9416	28.143	27.9617	27.9802	27.949	27.7353	27.9736
	0.163857	0.123169	MTA2	O94776	O94776	Metastasis-associated protein MTA2	Color [DarkGray]	1	4	0	26.219	980580000	22	26.459	26.4611	26.6405	27.4403	27.1039	27.4139	27.1999	26.7316	26.0855	26.1988	26.687
	0.157384	0.123163	LARP7	Q4G0J3	Q4G0J3	La-related protein 7	Color [DarkGray]	1	4	0	14.121	756810000	15	26.7933	26.1349	26.3807	26.7867	26.9986	26.847	27.1556	27.3069	NaN	NaN	NaN
	0.349848	0.123084	IGBP1	P78318	P78318	Immunoglobulin-binding protein 1	Color [DarkGray]	1	4	0	21.938	899400000	23	26.6137	26.8515	26.6351	26.4393	26.5878	26.6769	26.5999	26.8037	27.1081	27.2995	26.8315
	0.960636	0.122462	COL18A1	P39060	P39060	Collagen alpha-1(XVIII) chain;Endostatin	Color [DarkGray]	1	4	0	313.47	26776000000	194	31.5777	31.4756	31.4762	31.7313	31.7662	31.8107	31.7539	31.7202	31.6907	31.7946	31.5455
	0.247689	0.122302	TM9SF2	Q99805	Q99805	Transmembrane 9 superfamily member 2	Color [DarkGray]	1	4	0.00024594	2.5006	1344000000	16	27.5235	27.5958	27.5528	27.8274	27.9171	NaN	NaN	NaN	NaN	NaN	27.2946
	0.355207	0.12166	POGLUT1	Q8NBL1	Q8NBL1	Protein O-glucosyltransferase 1	Color [DarkGray]	1	4	0	10.757	746430000	19	26.6232	26.3867	26.3698	26.2795	26.1631	26.6996	26.5554	26.4383	26.6081	26.9877	26.8401
	1.44193	0.121614	CCDC6	Q16204	Q16204	Coiled-coil domain-containing protein 6	Color [DarkGray]	1	4	0	154.84	6059100000	88	29.5094	29.5743	29.4755	29.5883	29.5476	29.6029	29.3112	29.3937	29.6578	29.5717	29.4782
	1.63688	0.121575	AP1B1	Q10567	Q10567	AP-1 complex subunit beta-1	Color [DarkGray]	1	4	0	130.33	5711200000	55	29.2917	29.3958	29.4271	29.4063	29.5338	29.5756	29.2645	29.3508	29.4325	29.3748	29.4821
	0.292042	0.121344	CKS1B	P61024	P61024	Cyclin-dependent kinases regulatory subunit 1	Color [DarkGray]	1	4	0	15.034	506420000	8	25.7459	25.8247	26.4146	26.2551	26.3469	26.1249	25.888	NaN	25.8839	NaN	25.8373
	0.783207	0.121284	PRCP	P42785	P42785	Lysosomal Pro-X carboxypeptidase	Color [DarkGray]	1	4	0	101.66	5746200000	98	29.6151	29.4359	29.3201	29.6511	29.5542	29.7254	29.3594	29.3203	29.4142	29.478	29.366
	0.133211	0.121161	MYOF	Q9NZM1	Q9NZM1	Myoferlin	Color [DarkGray]	1	4	0	15.146	1183600000	11	26.7405	26.8098	26.7017	27.0069	27.7841	27.5458	27.6551	27.7147	26.6453	NaN	NaN
	0.410187	0.121137	EXOC5	O00471	O00471	Exocyst complex component 5	Color [DarkGray]	1	4	0	12.793	556490000	8	25.9071	25.9606	25.9922	26.304	26.3986	25.6736	26.0733	NaN	26.1029	25.9993	26.1481
	0.513153	0.121061	LNP	Q9C0E8	Q9C0E8	Protein lunapark	Color [DarkGray]	1	4	0	56.462	1784000000	42	27.6774	27.7485	27.803	27.692	27.6264	27.6048	27.7887	27.6417	27.9854	28.149	28.0598
	0.162822	0.120909	LSM2	Q9Y333	Q9Y333	U6 snRNA-associated Sm-like protein LSm2	Color [DarkGray]	1	4	0	20.238	1189800000	14	27.2167	27.3711	27.053	NaN	27.0227	26.6514	27.2191	26.9105	27.3062	NaN	28.1196
	0.861265	0.12074	RAD21	O60216;Q9H4I0	O60216	Double-strand-break repair protein rad21 homolog	Color [DarkGray]	1	4	0	87.456	2656600000	68	28.1975	28.3105	28.2231	28.3706	28.3593	28.1401	28.2746	28.3708	28.5992	28.4429	28.4642
	0.452059	0.120331	TMOD3	Q9NYL9	Q9NYL9	Tropomodulin-3	Color [DarkGray]	1	4	0	129.68	5441200000	81	29.1214	29.2648	29.2437	29.2076	29.2667	29.1435	29.3283	29.4857	29.5211	29.7846	29.5311
	0.138012	0.120278	EIF5B	O60841	O60841	Eukaryotic translation initiation factor 5B	Color [DarkGray]	1	4	0	87.912	1371000000	24	27.1896	27.3667	27.2732	27.8858	27.8687	27.5897	28.0922	28.3838	NaN	NaN	NaN
	0.648156	0.120119	SACM1L	Q9NTJ5	Q9NTJ5	Phosphatidylinositide phosphatase SAC1	Color [DarkGray]	1	4	0	26.493	2224200000	49	28.1128	27.906	28.0302	28.1167	28.1706	28.1127	28.06	27.8867	28.2378	28.3035	27.7744
	0.646421	0.120094	PSMD4	P55036	P55036	26S proteasome non-ATPase regulatory subunit 4	Color [DarkGray]	1	4	0	166.4	7117700000	93	29.6645	29.7529	29.7793	29.8395	29.7587	29.7923	29.6964	29.5661	30.0431	29.4881	29.9499
	0.342972	0.119625	ATG7	O95352	O95352	Ubiquitin-like modifier-activating enzyme ATG7	Color [DarkGray]	1	4	0	32.937	903430000	9	27.0691	26.7979	26.2111	26.7923	26.8005	27.0492	26.7125	26.7979	26.6935	26.8512	NaN
	0.217628	0.119586	TOR1AIP2	Q8NFQ8	Q8NFQ8	Torsin-1A-interacting protein 2	Color [DarkGray]	1	4	0	29.246	1478700000	23	27.0438	27.6905	27.3894	27.6929	27.7698	27.672	27.3371	27.4189	27.7505	26.5983	27.4898
	0.793279	0.119552	PCBP1	Q15365	Q15365	Poly(rC)-binding protein 1	Color [DarkGray]	1	4	0	323.31	57064000000	285	32.7219	32.8316	32.8274	32.7935	32.7535	32.7687	32.5292	32.4569	32.9343	32.8104	32.6975
	0.505615	0.119218	TWF1	Q12792	Q12792	Twinfilin-1	Color [DarkGray]	1	4	0	180.77	4992200000	81	29.1403	29.2051	29.1906	29.3804	29.3898	29.5502	29.0779	29.1566	28.9915	29.3754	28.9527
	1.53668	0.118599	EEF2	P13639	P13639	Elongation factor 2	Color [DarkGray]	1	4	0	323.31	173650000000	810	34.3183	34.4043	34.378	34.3743	34.4022	34.3978	34.1876	34.1724	34.3995	34.4715	34.4191
	0.131672	0.118495	AAMDC	Q9H7C9	Q9H7C9	Mth938 domain-containing protein	Color [DarkGray]	1	4	0	48.215	1507600000	16	27.0277	26.552	27.1142	26.9627	27.1229	27.038	27.9513	27.9156	27.8724	27.29	28.298
	0.737321	0.117853	POLE3	Q9NRF9	Q9NRF9	DNA polymerase epsilon subunit 3	Color [DarkGray]	1	4	0	23.081	1283900000	37	27.4492	27.2151	27.3364	27.4966	27.2875	27.321	26.9867	27.1421	27.3943	27.2894	27.2738
	0.309101	0.117818	GTF3C5	Q9Y5Q8	Q9Y5Q8	General transcription factor 3C polypeptide 5	Color [DarkGray]	1	4	0	34.805	1061700000	46	27.0966	26.7788	26.8422	27.0712	26.8158	27.1283	26.9763	27.1344	27.2627	27.5894	26.6334
	0.497725	0.117629	PTPN2	P17706	P17706	Tyrosine-protein phosphatase non-receptor type 2	Color [DarkGray]	1	4	0	11.298	549500000	14	26.1772	25.9019	26.1319	26.1456	25.9518	26.0754	NaN	25.8185	26.4449	26.0869	26.0454
	0.329576	0.117355	CIAO1	O76071	O76071	Probable cytosolic iron-sulfur protein assembly protein CIAO1	Color [DarkGray]	1	4	0	6.6354	1305800000	23	27.0075	27.3353	27.3894	27.4064	27.5948	27.2421	27.1154	27.0399	26.875	27.6292	27.0218
	0.763215	0.117177	AMPD2	Q01433	Q01433	AMP deaminase 2	Color [DarkGray]	1	4	0	52.402	5314900000	89	29.1181	29.1553	29.2932	29.2347	29.2903	29.3216	29.367	29.3958	29.3997	29.6155	29.4367
	0.159352	0.116753	SNAP25	P60880	P60880	Synaptosomal-associated protein 25	Color [DarkGray]	1	4	0	28.62	490170000	9	25.8728	25.9008	25.9653	NaN	25.7695	25.4349	26.1895	26.3026	26.368	27.03	26.2123
	0.469014	0.116663	GPS1	Q13098	Q13098	COP9 signalosome complex subunit 1	Color [DarkGray]	1	4	0	30.437	2282000000	41	28.1154	28.0365	28.0492	28.2351	27.9878	27.9322	27.9781	27.8535	28.3026	28.4487	27.8329
	0.553678	0.11656	HTATSF1	O43719	O43719	HIV Tat-specific factor 1	Color [DarkGray]	1	4	0	76.612	1997600000	40	27.8779	27.9298	28.0035	27.6911	27.9266	27.8285	27.7172	27.6592	28.1942	28.109	27.9751
	0.490835	0.116411	SF1	Q15637	Q15637	Splicing factor 1	Color [DarkGray]	1	4	0	120.74	7409400000	85	29.801	29.7851	29.8442	29.6305	29.6556	29.6997	29.7429	29.5793	30.0168	30.0596	30.1393
	0.526868	0.115618	STRN4	Q9NRL3	Q9NRL3	Striatin-4	Color [DarkGray]	1	4	0	66.334	1562800000	24	27.4639	27.6471	27.4476	27.6454	27.3184	27.679	27.333	27.5499	27.7671	27.8272	27.3864
	0.505024	0.115143	ARFIP1	P53367	P53367	Arfaptin-1	Color [DarkGray]	1	4	0	62.197	901340000	19	26.5592	26.6459	26.8235	26.8259	26.8605	27.0839	26.7288	26.8485	27.0404	26.6869	26.5205
	0.165227	0.114749	DRAP1	Q14919	Q14919	Dr1-associated corepressor	Color [DarkGray]	1	4	0	18.562	456120000	34	25.5034	26.029	25.8463	25.4573	25.6481	25.0267	25.6657	25.7199	26.2535	26.4617	26.3585
	0.722118	0.114336	PPP2CB	P62714	P62714	Serine/threonine-protein phosphatase 2A catalytic subunit beta isoform	Color [DarkGray]	1	4	0	114.12	5591900000	75	29.1958	29.3583	29.3597	29.6016	29.465	29.3957	29.6148	29.4738	29.6653	29.3984	29.5629
	0.149754	0.114314	SFRP1	Q8N474	Q8N474	Secreted frizzled-related protein 1	Color [DarkGray]	1	4	0	8.0659	918830000	9	26.8751	26.4388	26.3235	26.4086	26.2848	26.252	26.9784	26.2596	27.7233	27.058	26.4098
	0.353978	0.114138	NUDT21	O43809	O43809	Cleavage and polyadenylation specificity factor subunit 5	Color [DarkGray]	1	4	0	138.84	13964000000	68	30.7769	30.6059	30.6116	30.4961	30.5247	30.508	30.5982	30.648	31.064	31.1984	30.7825
	0.363605	0.113811	ZMPSTE24	O75844	O75844	CAAX prenyl protease 1 homolog	Color [DarkGray]	1	4	0	5.5365	942590000	13	27.0607	26.8777	26.8748	27.1185	27.1223	26.9596	26.554	26.6226	26.7529	NaN	26.6056
	1.06512	0.113659	SNRNP200	O75643	O75643	U5 small nuclear ribonucleoprotein 200 kDa helicase	Color [DarkGray]	1	4	0	323.31	12683000000	220	30.5966	30.6064	30.5142	30.5499	30.6059	30.5725	30.3317	30.4163	30.6772	30.5177	30.7169
	0.624196	0.113304	DHRS4;DHRS4L1	Q9BTZ2;P0CG22;Q6PKH6	Q9BTZ2;P0CG22	Dehydrogenase/reductase SDR family member 4;Putative dehydrogenase/reductase SDR family member 4-like 1	Color [DarkGray]	1	4	0	8.7872	1053000000	8	26.9235	26.8747	26.7743	27.0832	27.2111	27.1513	27.0513	26.9115	26.9165	27.0372	26.7229
	0.528107	0.113051	AES	Q08117	Q08117	Amino-terminal enhancer of split	Color [DarkGray]	1	4	0	9.8226	334770000	8	25.5828	25.3801	25.3111	25.3588	25.3455	25.3667	25.3223	25.2891	25.6051	25.7744	NaN
	1.73184	0.112447	IDH2	P48735	P48735	Isocitrate dehydrogenase [NADP], mitochondrial	Color [DarkGray]	1	4	0	323.31	38503000000	291	32.1975	32.1433	32.0288	32.2618	32.2486	32.2853	32.2255	32.1134	32.2451	32.3215	32.1626
	0.607185	0.111805	ATP5L	O75964	O75964	ATP synthase subunit g, mitochondrial	Color [DarkGray]	1	4	0	83.826	5528800000	60	29.3011	29.2845	29.1	29.5229	29.4759	29.5718	29.4064	29.4003	29.1178	29.4534	29.3199
	0.457218	0.11138	ACOT9	Q9Y305	Q9Y305	Acyl-coenzyme A thioesterase 9, mitochondrial	Color [DarkGray]	1	4	0	18.122	2051500000	39	27.8869	27.8498	27.6699	27.9537	27.938	28.1399	28.0492	28.1708	28.0187	28.3415	27.8285
	0.840292	0.111365	LIG3	P49916	P49916	DNA ligase 3	Color [DarkGray]	1	4	0	152.8	2943100000	70	28.3074	28.3654	28.3845	28.4086	28.3931	28.47	28.4737	28.3905	28.6015	28.7361	28.3648
	0.302137	0.111346	NEDD8	Q15843	Q15843	NEDD8	Color [DarkGray]	1	4	0	122.81	14580000000	78	30.9143	30.8932	30.7388	30.6451	30.7391	30.8654	30.7413	30.6953	30.6269	31.0521	31.5191
	2.19433	0.111161	TRAP1	Q12931	Q12931	Heat shock protein 75 kDa, mitochondrial	Color [DarkGray]	1	4	0	72.148	5959800000	103	29.5343	29.3647	29.3742	29.4928	29.519	29.5651	29.3832	29.3912	29.5418	29.4854	29.52
	0.504874	0.111113	BCAM	P50895	P50895	Basal cell adhesion molecule	Color [DarkGray]	1	4	0	216.13	5257000000	104	29.0019	29.1285	29.2662	29.3825	29.1379	29.1835	29.4239	29.3854	29.5043	29.3492	29.5564
	0.236093	0.110895	GDI1	P31150	P31150	Rab GDP dissociation inhibitor alpha	Color [DarkGray]	1	4	0	323.31	21887000000	138	31.2066	31.3394	31.3926	31.0477	31.0385	31.1291	31.3724	31.4124	31.7923	31.851	31.8748
	0.278456	0.110877	GBA	P04062	P04062	Glucosylceramidase	Color [DarkGray]	1	4	0	112.34	1947400000	62	27.6301	27.911	28.1952	27.7792	27.867	27.6733	27.6458	27.8332	27.8427	28.016	28.5454
	0.313191	0.11087	CTSC	P53634	P53634	Dipeptidyl peptidase 1;Dipeptidyl peptidase 1 exclusion domain chain;Dipeptidyl peptidase 1 heavy chain;Dipeptidyl peptidase 1 light chain	Color [DarkGray]	1	4	0	262.38	17284000000	164	30.9086	31.0364	30.9548	30.7352	30.794	30.8136	31.002	30.9672	31.3301	31.4389	31.3962
	0.817177	0.110233	BTF3L4	Q96K17	Q96K17	Transcription factor BTF3 homolog 4	Color [DarkGray]	1	4	0	126.16	7394700000	49	29.6491	29.8206	29.8978	29.7583	29.905	29.9975	29.8002	29.929	29.8255	30.0783	30.0129
	0.35594	0.110096	SAMHD1	Q9Y3Z3	Q9Y3Z3	Deoxynucleoside triphosphate triphosphohydrolase SAMHD1	Color [DarkGray]	1	4	0	79.309	4667100000	71	29.0378	29.0218	29.0005	29.4323	29.4199	29.4376	29.0756	29.1635	28.7591	29.0055	28.9653
	0.292346	0.109699	LEMD2	Q8NC56	Q8NC56	LEM domain-containing protein 2	Color [DarkGray]	1	4	0	37.047	761690000	13	26.417	26.3476	26.3965	26.2129	26.5324	26.235	26.5522	NaN	26.534	26.6806	27.0333
	0.268217	0.109436	RPS21	P63220	P63220	40S ribosomal protein S21	Color [DarkGray]	1	4	0	298.72	29526000000	154	31.5127	31.7104	31.7101	31.6403	31.6847	31.6199	31.8422	31.9308	32.0777	32.4724	31.6091
	0.676012	0.109335	CNOT3	O75175	O75175	CCR4-NOT transcription complex subunit 3	Color [DarkGray]	1	4	0	6.7703	797750000	17	26.5451	26.5301	26.4182	26.4357	26.671	26.604	26.4713	26.7556	26.633	26.854	26.7226
	1.0798	0.10899	NARS	O43776	O43776	Asparagine--tRNA ligase, cytoplasmic	Color [DarkGray]	1	4	0	192.14	13420000000	141	30.6162	30.6801	30.6285	30.7608	30.7514	30.7576	30.4486	30.5424	30.6824	30.687	30.5136
	0.388449	0.10886	NSDHL	Q15738	Q15738	Sterol-4-alpha-carboxylate 3-dehydrogenase, decarboxylating	Color [DarkGray]	1	4	0	98.467	1999300000	29	27.7609	27.8472	28.0927	28.0094	27.8819	27.8214	28.0803	27.9959	28.2152	28.3935	NaN
	0.754296	0.108705	CTNNA1	P35221;Q9UI47	P35221	Catenin alpha-1	Color [DarkGray]	1	4	0	323.31	26743000000	314	31.5582	31.5457	31.5707	31.563	31.728	31.7335	31.6586	31.6501	31.6046	31.9924	31.6107
	0.446708	0.108596	GYS1	P13807;P54840	P13807	Glycogen [starch] synthase, muscle	Color [DarkGray]	1	4	0	117.53	9498500000	63	30.2649	30.1456	30.1031	30.0987	30.0557	30.0266	29.9936	30.0233	30.1528	30.6284	30.3261
	0.518125	0.108359	ERGIC1	Q969X5	Q969X5	Endoplasmic reticulum-Golgi intermediate compartment protein 1	Color [DarkGray]	1	4	0	33.766	2822000000	56	28.3688	28.4867	28.3213	28.3421	28.3392	28.2422	28.1617	28.3246	28.4845	28.4422	28.7957
	0.480815	0.108162	SUPT6H	Q7KZ85	Q7KZ85	Transcription elongation factor SPT6	Color [DarkGray]	1	4	0	87.478	2833300000	67	28.3034	28.3884	28.4269	28.3752	28.2036	28.2834	28.4594	28.1272	28.7466	28.5683	28.5183
	0.11297	0.107886	NME1	P15531	P15531	Nucleoside diphosphate kinase A	Color [DarkGray]	1	4	0	75.399	2577700000	21	27.6256	28.279	28.417	27.8076	27.8513	27.3979	28.3262	28.466	28.7937	29.1984	28.935
	2.27138	0.107824	HSPA9	P38646	P38646	Stress-70 protein, mitochondrial	Color [DarkGray]	1	4	0	323.31	78599000000	441	33.0893	33.1669	33.2021	33.2043	33.3131	33.2818	33.2076	33.1806	33.2872	33.3403	33.2361
	0.309473	0.107743	SDF2	Q99470	Q99470	Stromal cell-derived factor 2	Color [DarkGray]	1	4	0	134.59	3238800000	60	28.5297	28.5244	28.5905	28.4447	28.6061	28.5896	28.5334	28.567	28.3736	29.3007	28.6257
	0.64954	0.107466	PSMD3	O43242	O43242	26S proteasome non-ATPase regulatory subunit 3	Color [DarkGray]	1	4	0	238.38	10383000000	133	30.4072	30.3362	30.2259	30.4655	30.3707	30.4654	30.1074	30.0458	30.1797	30.2923	30.2181
	0.358585	0.106782	AASDHPPT	Q9NRN7	Q9NRN7	L-aminoadipate-semialdehyde dehydrogenase-phosphopantetheinyl transferase	Color [DarkGray]	1	4	0	61.059	3027500000	54	28.4875	28.5377	28.5651	28.4875	28.417	28.5089	28.3803	28.2787	28.4049	29.1039	28.4177
	1.0368	0.106637	EEF1G	P26641	P26641	Elongation factor 1-gamma	Color [DarkGray]	1	4	0	323.31	44093000000	285	32.3606	32.358	32.289	32.3793	32.4506	32.5205	32.2377	32.3293	32.4007	32.5514	32.2267
	0.200797	0.106579	COL4A1	P02462	P02462	Collagen alpha-1(IV) chain;Arresten	Color [DarkGray]	1	4	0	19.379	1504100000	24	27.6523	27.7108	27.3499	28.0199	27.7248	27.8679	27.1829	27.1347	27.0988	27.0774	27.2874
	0.310482	0.106222	RASA1	P20936	P20936	Ras GTPase-activating protein 1	Color [DarkGray]	1	4	0	10.814	139240000	10	23.7644	NaN	24.2641	23.9345	24.307	24.3471	24.1128	24.3229	24.389	NaN	24.1338
	0.273701	0.106009	UBE3A	Q05086	Q05086	Ubiquitin-protein ligase E3A	Color [DarkGray]	1	4	0	29.694	956580000	14	26.8654	26.876	26.6941	27.1818	26.6402	26.8788	26.7349	26.8024	26.3617	27.3218	27.0191
	0.864484	0.105827	SMYD5	Q6GMV2	Q6GMV2	SET and MYND domain-containing protein 5	Color [DarkGray]	1	4	0	8.7832	273970000	9	24.8512	25.1749	25.088	25.2808	25.1568	25.0748	25.1074	25.0733	25.1578	NaN	25.1536
	0.578683	0.105744	FUBP3	Q96I24	Q96I24	Far upstream element-binding protein 3	Color [DarkGray]	1	4	0	209.93	8603000000	160	29.9614	29.9582	30.0293	29.9269	29.9739	29.8752	30.0009	29.9418	30.2239	30.3778	30.1267
	0.515875	0.105414	TST	Q16762	Q16762	Thiosulfate sulfurtransferase	Color [DarkGray]	1	4	0	58.006	3830100000	45	28.7401	28.8109	28.6127	28.8541	28.8189	29.0071	28.9171	28.9671	28.7753	29.2277	28.8069
	0.608527	0.105071	PSMC6	P62333	P62333	26S protease regulatory subunit 10B	Color [DarkGray]	1	4	0	315.79	14180000000	203	30.9345	30.8222	30.7604	30.8767	30.7809	30.8059	30.5566	30.4528	30.8696	30.701	30.8281
	0.433242	0.105061	ASMTL	O95671	O95671	N-acetylserotonin O-methyltransferase-like protein	Color [DarkGray]	1	4	0	42.295	2777500000	42	28.4286	28.2299	28.1755	28.3614	28.2257	28.2377	28.4438	28.4079	28.4109	28.739	28.6787
	0.253849	0.105019	BABAM1	Q9NWV8	Q9NWV8	BRISC and BRCA1-A complex member 1	Color [DarkGray]	1	4	0	57.39	1395600000	24	27.0861	27.3588	27.3223	27.1304	27.0566	27.2693	27.4433	27.5413	27.7851	27.8816	27.6092
	0.153509	0.104936	LANCL1	O43813	O43813	LanC-like protein 1	Color [DarkGray]	1	4	0	19.459	1472500000	16	27.1557	27.6182	27.3773	26.9617	26.9264	27.1156	27.2354	27.4076	27.5573	28.3346	27.8871
	0.565201	0.104848	PARK7	Q99497	Q99497	Protein deglycase DJ-1	Color [DarkGray]	1	4	0	312.71	44609000000	169	32.3793	32.3481	32.4411	32.2507	32.3955	32.2957	32.2521	32.2714	32.6714	32.3698	32.6763
	0.604029	0.104736	GCN1L1	Q92616	Q92616	Translational activator GCN1	Color [DarkGray]	1	4	0	220.25	14010000000	153	30.8795	30.7572	30.6988	30.7354	30.8404	30.8324	30.4372	30.5557	30.6486	30.9104	30.6554
	0.348782	0.104715	UQCRB	P14927	P14927	Cytochrome b-c1 complex subunit 7	Color [DarkGray]	1	4	0	35.136	4382100000	45	29.064	29.1708	29.0904	29.0166	28.9136	28.8529	28.7124	28.8059	29.0585	29.5126	29.0863
	0.514095	0.10448	ZW10	O43264	O43264	Centromere/kinetochore protein zw10 homolog	Color [DarkGray]	1	4	0	72.426	1666000000	46	27.6732	27.6932	27.6995	27.6837	27.6861	27.7041	27.4895	27.3294	27.8927	27.7139	27.4083
	0.930262	0.104454	UTRN	P46939	P46939	Utrophin	Color [DarkGray]	1	4	0	41.574	3152300000	43	28.3708	28.5333	28.568	28.6548	28.4732	28.5416	28.568	28.5889	28.7773	28.6572	28.6774
	0.550612	0.104288	VPS51	Q9UID3	Q9UID3	Vacuolar protein sorting-associated protein 51 homolog	Color [DarkGray]	1	4	0	25.431	589430000	18	26.1831	26.0656	25.9911	26.1847	26.31	26.1476	26.0828	26.2651	26.0741	26.5378	26.0768
	0.258028	0.104241	TBCB	Q99426	Q99426	Tubulin-folding cofactor B	Color [DarkGray]	1	4	0	95.051	3846300000	60	28.7983	28.988	28.9673	28.4681	28.7258	28.6174	28.616	28.601	29.2628	29.1784	29.1377
	0.316055	0.104162	CYB5B	O43169	O43169	Cytochrome b5 type B	Color [DarkGray]	1	4	0	98.944	3983000000	56	28.9245	29.066	28.9707	28.8764	28.9834	28.9161	28.7088	28.5889	28.7027	28.8043	29.4527
	0.332902	0.103403	SEC24A	O95486	O95486	Protein transport protein Sec24A	Color [DarkGray]	1	4	0	26.231	1349500000	18	27.3517	27.3932	27.1143	26.908	27.172	27.4634	26.9764	27.2904	27.3773	27.4071	27.6436
	0.406346	0.103223	SRR	Q9GZT4	Q9GZT4	Serine racemase	Color [DarkGray]	1	4	0	53.561	1335500000	38	27.2654	27.2476	27.3422	27.2945	27.1585	27.2051	27.3357	27.1653	27.5372	27.7987	27.2529
	0.713589	0.103079	GTF2F2	P13984	P13984	General transcription factor IIF subunit 2	Color [DarkGray]	1	4	0	52.523	2498500000	30	28.1571	28.2262	28.2045	28.2276	28.2751	28.2374	28.0628	28.2275	28.4931	28.0529	28.3862
	0.506836	0.102844	SRSF3	P84103	P84103	Serine/arginine-rich splicing factor 3	Color [DarkGray]	1	4	0	108.62	30838000000	77	32.0122	31.7412	31.8669	31.6079	31.9407	31.8695	31.6104	31.8298	32.0729	32.0112	31.9877
	0.267911	0.102745	CFL2	Q9Y281	Q9Y281	Cofilin-2	Color [DarkGray]	1	4	0	53.26	1570100000	21	27.6272	27.8088	27.6459	27.572	27.717	27.6075	27.1337	27.413	27.7869	27.1467	27.9406
	0.398006	0.102627	UBE2L3	P68036	P68036	Ubiquitin-conjugating enzyme E2 L3	Color [DarkGray]	1	4	0	69.424	1426900000	31	27.7674	27.5778	27.2609	27.3844	27.3896	27.4401	27.2858	27.3444	27.6127	27.7078	27.7648
	0.659571	0.102367	DLD	P09622	P09622	Dihydrolipoyl dehydrogenase, mitochondrial	Color [DarkGray]	1	4	0	323.31	18727000000	228	30.9472	31.0944	31.0281	31.1365	31.1513	31.2103	31.2857	31.1373	31.2012	31.4411	31.0648
	0.6527	0.102168	PFKP	Q01813	Q01813	ATP-dependent 6-phosphofructokinase, platelet type	Color [DarkGray]	1	4	0	265.85	20218000000	221	31.4442	31.2086	31.2018	31.2029	31.2269	31.1898	31.1101	31.1156	31.4338	31.4274	31.4284
	0.386848	0.101373	CHERP	Q8IWX8	Q8IWX8	Calcium homeostasis endoplasmic reticulum protein	Color [DarkGray]	1	4	0	24.295	710050000	10	26.5943	26.5928	26.6165	26.8088	26.7172	26.8544	26.9648	NaN	NaN	NaN	NaN
	0.165482	0.100892	NACA	Q13765;E9PAV3;Q9BZK3	Q13765;E9PAV3	Nascent polypeptide-associated complex subunit alpha;Nascent polypeptide-associated complex subunit alpha, muscle-specific form	Color [DarkGray]	1	4	0	45.075	4083100000	30	28.5492	28.7109	29.0483	28.683	28.9382	29.0571	28.8837	29.1961	29.4056	29.5444	28.2429
	0.123162	0.100819	DPF2	Q92785	Q92785	Zinc finger protein ubi-d4	Color [DarkGray]	1	4	0	25.532	595720000	13	25.9748	25.86	25.2813	25.9876	26.3379	26.9504	26.737	26.5187	25.6545	26.2725	25.8482
	0.380042	0.100535	ACOT7	O00154;Q6ZUV0	O00154	Cytosolic acyl coenzyme A thioester hydrolase	Color [DarkGray]	1	4	0	20.728	1923500000	24	27.7793	27.9278	27.6818	27.6863	27.6139	27.7703	27.7917	27.8419	28.1688	28.0025	28.1883
	0.491554	0.100509	DOCK7	Q96N67	Q96N67	Dedicator of cytokinesis protein 7	Color [DarkGray]	1	4	0	39.955	1655500000	28	27.8339	27.5063	27.6024	27.6392	27.5078	27.4989	27.473	27.4023	27.7301	27.8996	27.7088
	0.354192	0.100401	SMARCAD1	Q9H4L7	Q9H4L7	SWI/SNF-related matrix-associated actin-dependent regulator of chromatin subfamily A containing DEAD/H box 1	Color [DarkGray]	1	4	0	7.2893	162960000	9	24.7324	24.3343	24.6996	24.7143	24.6655	24.4788	24.377	24.4524	NaN	NaN	NaN
	0.103931	0.100175	MEST	Q5EB52	Q5EB52	Mesoderm-specific transcript homolog protein	Color [DarkGray]	1	4	0	98.942	914110000	16	26.9449	26.7082	26.6013	27.2706	27.8609	26.5648	26.4695	26.6553	26.2501	NaN	25.9336
	0.974594	0.099953	COL4A3BP	Q9Y5P4	Q9Y5P4	Collagen type IV alpha-3-binding protein	Color [DarkGray]	1	4	0	36.246	774780000	27	26.4786	26.481	26.6422	26.4465	26.6435	26.6216	26.3411	26.4497	26.6313	26.5267	26.6014
	1.01298	0.0999399	ATP5A1	P25705	P25705	ATP synthase subunit alpha, mitochondrial	Color [DarkGray]	1	4	0	323.31	139110000000	560	34.1285	33.9548	33.8804	34.2032	34.1081	34.1457	34.0294	33.9338	34.0049	34.0614	33.9886
	0.170666	0.09978	VPS33B	Q9H267	Q9H267	Vacuolar protein sorting-associated protein 33B	Color [DarkGray]	1	4	0	33.924	1355100000	38	27.3006	27.2028	27.1914	27.3856	27.2953	27.6038	27.1517	27.3544	27.4357	26.4094	27.91
	0.33909	0.0996587	KHSRP	Q92945	Q92945	Far upstream element-binding protein 2	Color [DarkGray]	1	4	0	323.31	61856000000	380	32.7657	32.9079	32.891	32.6369	32.6506	32.6737	32.6946	32.7224	33.1805	33.1945	33.0396
	0.336664	0.0995513	TMX3	Q96JJ7	Q96JJ7	Protein disulfide-isomerase TMX3	Color [DarkGray]	1	4	0	16.02	1045800000	24	27.0514	27.1032	27.199	26.8503	27.0017	26.9718	26.8945	26.8072	27.2737	27.532	27.0341
	0.455612	0.0995031	ACAA2	P42765	P42765	3-ketoacyl-CoA thiolase, mitochondrial	Color [DarkGray]	1	4	0	323.31	25494000000	306	31.3255	31.4789	31.4273	31.4552	31.5608	31.604	31.7373	31.7543	31.7738	31.8482	31.6231
	0.286126	0.0992498	PRPF4	O43172	O43172	U4/U6 small nuclear ribonucleoprotein Prp4	Color [DarkGray]	1	4	0	22.661	1608600000	34	27.6262	27.594	27.5952	27.4754	27.6319	27.4712	27.5828	27.5392	27.4128	28.2572	27.8718
	0.158376	0.0987123	LSM6	P62312	P62312	U6 snRNA-associated Sm-like protein LSm6	Color [DarkGray]	1	4	0	7.2861	1242200000	19	27.2901	27.3192	26.964	27.0623	26.4525	26.7719	27.0886	26.6502	27.5953	27.6207	27.4642
	0.427619	0.0973387	YWHAZ	P63104	P63104	14-3-3 protein zeta/delta	Color [DarkGray]	1	4	0	323.31	108890000000	331	33.5658	33.768	33.7266	33.5621	33.5697	33.5241	33.5884	33.5887	33.9945	33.8807	33.938
	0.379374	0.0968534	ACTR1B	P42025	P42025	Beta-centractin	Color [DarkGray]	1	4	0	31.938	4389800000	40	28.6541	28.7503	28.6414	28.5904	28.7433	28.3688	28.608	28.5249	28.8217	29.0925	28.779
	1.16922	0.0968321	MAPK1	P28482	P28482	Mitogen-activated protein kinase 1	Color [DarkGray]	1	4	0	223.38	14985000000	149	30.8459	30.8772	30.8303	30.8659	30.8859	30.8486	30.6516	30.6891	30.8997	30.9505	30.8032
	0.499495	0.0965295	SPCS3	P61009	P61009	Signal peptidase complex subunit 3	Color [DarkGray]	1	4	0	10.914	1478800000	21	27.3866	27.4079	27.5505	27.4304	27.5953	27.6855	27.377	27.4852	27.6341	27.6828	27.1997
	0.992617	0.096107	PPIL1	Q9Y3C6	Q9Y3C6	Peptidyl-prolyl cis-trans isomerase-like 1	Color [DarkGray]	1	4	0	33.34	5294800000	57	29.2319	29.2437	29.3006	29.3509	29.3866	29.3576	29.3639	29.259	29.2518	29.5726	29.3361
	0.24406	0.0958328	TMPO	P42166	P42166	Lamina-associated polypeptide 2, isoform alpha;Thymopoietin;Thymopentin	Color [DarkGray]	1	4	0	54.807	1242600000	31	27.2524	27.0998	27.1172	27.1749	26.8529	26.9618	27.3634	26.8913	27.214	27.6452	27.5952
	0.641132	0.0954956	PURB	Q96QR8	Q96QR8	Transcriptional activator protein Pur-beta	Color [DarkGray]	1	4	0	49.666	3394900000	54	28.5326	28.5531	28.6194	28.6548	28.8443	28.656	28.6289	28.8462	28.7997	28.8631	28.5712
	0.560833	0.0950701	CSE1L	P55060	P55060	Exportin-2	Color [DarkGray]	1	4	0	307.35	171730000000	165	34.4177	34.2114	34.2203	34.1176	34.2584	34.2254	33.9942	34.166	34.4011	34.4441	34.3354
	0.108321	0.093977	RSPH4A	Q5TD94	Q5TD94	Radial spoke head protein 4 homolog A	Color [DarkGray]	1	4	0	26.795	4448200000	14	29.1599	28.8363	28.8646	28.7645	28.2278	28.3412	28.461	NaN	29.2009	29.7951	29.217
	0.437301	0.0936924	RPS12	P25398	P25398	40S ribosomal protein S12	Color [DarkGray]	1	4	0	288.73	31667000000	114	31.9536	31.9888	31.9422	31.8798	31.8537	31.7285	31.8224	31.7666	32.1104	32.2681	32.0899
	0.0843914	0.0931595	PDLIM5	Q96HC4	Q96HC4	PDZ and LIM domain protein 5	Color [DarkGray]	1	4	0	184.13	4779900000	53	28.61	28.7244	28.8363	29.601	29.972	29.8387	29.2446	29.3412	28.3084	28.0696	28.4769
	0.541273	0.0929957	PDCD6IP	Q8WUM4	Q8WUM4	Programmed cell death 6-interacting protein	Color [DarkGray]	1	4	0	323.31	18343000000	218	31.1167	31.082	31.0595	31.0308	30.9601	31.0566	31.0396	31.0616	31.2888	31.4349	31.218
	0.369979	0.0928063	LAMTOR3	Q9UHA4	Q9UHA4	Ragulator complex protein LAMTOR3	Color [DarkGray]	1	4	0	24.003	1493600000	25	27.5124	27.4605	27.4862	27.4391	27.5263	27.603	27.2217	27.211	27.2054	27.2839	27.7693
	0.290147	0.0927603	ATP13A1	Q9HD20	Q9HD20	Manganese-transporting ATPase 13A1	Color [DarkGray]	1	4	0	28.57	3044700000	46	28.4983	28.5808	28.522	28.8213	28.7184	28.7402	28.2668	28.2612	28.3399	28.2798	28.2117
	0.331745	0.0926761	CDC37	Q16543	Q16543	Hsp90 co-chaperone Cdc37;Hsp90 co-chaperone Cdc37, N-terminally processed	Color [DarkGray]	1	4	0	84.808	6662300000	75	29.5407	29.6548	29.6772	29.5069	29.7266	29.6225	29.4947	29.6601	29.9297	29.3554	30.0479
	0.193728	0.0920317	VDAC2	P45880	P45880	Voltage-dependent anion-selective channel protein 2	Color [DarkGray]	1	4	0	289.91	31605000000	159	32.0797	31.9559	31.8017	32.3395	32.219	32.2171	31.7279	31.5606	31.4684	31.6436	31.6156
	0.110937	0.0919345	VAMP2	P63027	P63027	Vesicle-associated membrane protein 2	Color [DarkGray]	1	4	0	100.38	1955700000	37	27.8025	27.4969	27.677	27.1469	27.4388	27.4699	28.0675	28.1296	28.6117	28.5808	28.3118
	0.111462	0.0915946	ARPP19	P56211	P56211	cAMP-regulated phosphoprotein 19	Color [DarkGray]	1	4	0	8.5395	1614700000	29	27.1859	27.3322	27.419	26.9222	27.0021	27.4911	27.9588	27.934	28.2476	28.2389	28.0435
	0.538895	0.0906758	PSMB4	P28070	P28070	Proteasome subunit beta type-4	Color [DarkGray]	1	4	0	281.95	9465600000	109	30.1477	30.1145	30.2021	30.1763	29.9904	30.1622	30.1639	30.1218	30.4553	30.4277	30.232
	0.349337	0.090646	ADK	P55263	P55263	Adenosine kinase	Color [DarkGray]	1	4	0	60.665	2667500000	44	28.0635	28.4103	28.5496	28.3612	28.2274	28.2567	28.4649	28.078	28.5171	28.6142	28.4468
	0.346321	0.0903048	MRPL38	Q96DV4	Q96DV4	39S ribosomal protein L38, mitochondrial	Color [DarkGray]	1	4	0	16.462	539910000	19	25.973	26.0815	26.0482	25.998	26.2125	26.2541	25.9313	25.891	25.9124	26.3617	25.7132
	0.473233	0.0897285	TBC1D24	Q9ULP9	Q9ULP9	TBC1 domain family member 24	Color [DarkGray]	1	4	0	4.3346	323360000	7	25.4036	25.1788	25.365	NaN	25.4018	NaN	NaN	25.5006	25.5142	NaN	25.4392
	0.431589	0.0896331	GLO1	Q04760	Q04760	Lactoylglutathione lyase	Color [DarkGray]	1	4	0	71.713	15388000000	105	30.6166	30.8579	30.8917	30.8866	30.8624	30.5849	30.8376	30.9104	31.0318	31.0641	31.045
	0.135755	0.0892856	DNAJB11	Q9UBS4	Q9UBS4	DnaJ homolog subfamily B member 11	Color [DarkGray]	1	4	0	21.451	2619000000	35	28.0863	28.2789	28.2871	27.8012	28.1092	28.0059	27.8165	28.5611	28.205	29.2289	28.4214
	0.751665	0.0889311	RPS28	P62857	P62857	40S ribosomal protein S28	Color [DarkGray]	1	4	0	150.36	21750000000	111	31.3174	31.458	31.3445	31.3335	31.5128	31.4987	31.3337	31.2907	31.29	31.6081	31.3837
	0.329972	0.0889229	GNAS	P63092;Q5JWF2;P38405	P63092;Q5JWF2	Guanine nucleotide-binding protein G(s) subunit alpha isoforms short;Guanine nucleotide-binding protein G(s) subunit alpha isoforms XLas	Color [DarkGray]	1	4	0	63.842	6985500000	91	29.5244	29.6089	29.6486	29.4759	29.5895	29.8135	29.7869	29.8551	30.0581	30.0073	29.6977
	0.368102	0.0887836	TROVE2	P10155	P10155	60 kDa SS-A/Ro ribonucleoprotein	Color [DarkGray]	1	4	0	260.9	5071100000	98	29.3014	29.3755	29.2375	29.4431	29.2875	29.3351	29.0591	28.9404	29.3048	28.932	29.3269
	0.258736	0.0885857	STRIP1	Q5VSL9	Q5VSL9	Striatin-interacting protein 1	Color [DarkGray]	1	4	0	2.9813	259320000	9	24.976	24.9967	24.9309	24.6873	24.9789	24.9501	24.882	25.2867	25.3095	25.4675	25.2251
	0.198249	0.0884909	NPTN	Q9Y639	Q9Y639	Neuroplastin	Color [DarkGray]	1	4	0	13.082	1192800000	14	26.9509	27.1942	27.2303	26.9936	27.0434	27.0398	27.0696	27.1251	27.1137	27.0405	27.9842
	0.275027	0.0879463	MRPL2	Q5T653	Q5T653	39S ribosomal protein L2, mitochondrial	Color [DarkGray]	1	4	0	55.315	548590000	18	26.0232	26.2662	26.4459	26.3952	26.2964	26.2798	26.1361	25.8896	NaN	NaN	25.9892
	0.193059	0.0879288	WDR70	Q9NW82	Q9NW82	WD repeat-containing protein 70	Color [DarkGray]	1	4	0	27.005	899140000	12	26.9355	26.6737	26.5976	26.4564	26.4587	26.5142	26.3835	26.8011	27.3391	27.0013	26.8276
	0.274964	0.0875196	GSTM2	P28161	P28161	Glutathione S-transferase Mu 2	Color [DarkGray]	1	4	0	54.674	7253100000	57	29.3938	29.5585	29.7631	29.6456	29.8425	29.9982	29.8821	30.0906	30.0079	29.8545	29.6023
	0.137941	0.0866541	ENOPH1	Q9UHY7	Q9UHY7	Enolase-phosphatase E1	Color [DarkGray]	1	4	0	37.342	2813200000	52	28.1486	28.295	28.5038	28.65	28.7206	28.7258	28.3182	28.2695	28.4114	27.3588	28.4956
	0.109625	0.0865991	TLDC1	Q6P9B6	Q6P9B6	TLD domain-containing protein 1	Color [DarkGray]	1	4	0	64.948	1228600000	30	26.9241	26.8298	27.1408	26.7526	26.622	26.8093	27.523	27.3642	27.3847	27.914	27.9752
	0.327119	0.0865973	SRP9	P49458	P49458	Signal recognition particle 9 kDa protein	Color [DarkGray]	1	4	0	77.177	19783000000	74	31.2536	31.4326	31.2198	31.2005	31.1672	31.2664	31.0547	31.0346	31.2914	31.689	31.0994
	0.265208	0.0865252	TFRC	P02786;Q9UP52	P02786	Transferrin receptor protein 1;Transferrin receptor protein 1, serum form	Color [DarkGray]	1	4	0	223.24	8432500000	120	30.0216	30.142	30.1133	29.7318	29.8443	29.9457	29.7228	29.6556	30.1559	30.0696	30.358
	0.676664	0.0856026	SRSF10	O75494;Q8WXF0	O75494	Serine/arginine-rich splicing factor 10	Color [DarkGray]	1	4	0	69.294	8622400000	85	30.1203	30.0045	30.026	30.017	30.0245	29.99	29.8784	29.8812	30.1163	30.2635	29.9948
	0.412776	0.0855293	GTF2F1	P35269	P35269	General transcription factor IIF subunit 1	Color [DarkGray]	1	4	0	84.303	2670300000	51	28.3777	28.2093	28.2234	28.1306	28.1312	28.2622	28.1815	28.2837	28.5801	28.5316	28.4081
	0.258748	0.0854927	VPS33A	Q96AX1	Q96AX1	Vacuolar protein sorting-associated protein 33A	Color [DarkGray]	1	4	0	6.8715	573820000	12	26.0505	26.2961	26.0587	26.3522	26.3165	26.4596	26.049	25.9846	25.8772	NaN	25.8609
	0.421259	0.0848605	WIZ	O95785	O95785	Protein Wiz	Color [DarkGray]	1	4	0	15.954	15506000000	22	30.8451	31.0072	30.7787	30.8269	30.8982	31.2197	30.8682	30.7269	30.8881	31.0436	30.7039
	0.390837	0.0847858	NUP62	P37198	P37198	Nuclear pore glycoprotein p62	Color [DarkGray]	1	4	0	89.938	2457300000	45	28.0413	28.2169	28.2322	28.0147	28.2178	28.2092	28.3373	28.2707	28.5417	28.4218	28.4217
	0.343645	0.0846605	COG8	Q96MW5	Q96MW5	Conserved oligomeric Golgi complex subunit 8	Color [DarkGray]	1	4	0	21.973	564550000	5	NaN	26.1751	26.1041	26.1025	26.2746	26.5544	NaN	26.1393	26.0792	26.2041	26.1302
	0.332783	0.0846328	PDHA1	P08559;P29803	P08559	Pyruvate dehydrogenase E1 component subunit alpha, somatic form, mitochondrial	Color [DarkGray]	1	4	0	64.223	9059100000	105	30.0288	29.9987	29.8688	30.0544	30.1679	30.0457	30.2262	30.1615	30.0502	30.5533	29.9769
	0.291442	0.0845362	RANBP1	P43487	P43487	Ran-specific GTPase-activating protein	Color [DarkGray]	1	4	0	115.42	22926000000	97	31.275	31.4477	31.5206	31.2269	31.316	31.2845	31.3178	31.509	31.8412	31.688	31.6347
	0.173152	0.084466	LEMD3	Q9Y2U8	Q9Y2U8	Inner nuclear membrane protein Man1	Color [DarkGray]	1	4	0	38.747	2188600000	23	28.123	27.9374	27.9761	28.1515	28.4876	28.4613	27.798	27.961	27.6741	28.0229	27.464
	0.277218	0.0844514	NCKAP1	Q9Y2A7;P55160	Q9Y2A7	Nck-associated protein 1	Color [DarkGray]	1	4	0	73.293	3323100000	58	28.8055	28.521	28.6696	28.4854	28.4623	28.634	28.4139	28.5696	28.5429	29.1073	28.8505
	0.415262	0.0842426	ATP5C1	P36542	P36542	ATP synthase subunit gamma, mitochondrial	Color [DarkGray]	1	4	0	162.17	5200900000	93	29.1968	29.3287	29.0099	29.4264	29.3812	29.2845	29.3594	29.254	29.2663	29.4932	29.0323
	0.501556	0.0840654	PRKCSH	P14314	P14314	Glucosidase 2 subunit beta	Color [DarkGray]	1	4	0	323.31	61529000000	276	32.6282	32.9406	32.9038	32.7764	32.837	32.7987	32.7482	32.8373	32.9993	33.118	32.8447
	0.852605	0.0840509	EIF5A;EIF5A2;EIF5AL1	P63241;Q9GZV4;Q6IS14	P63241;Q9GZV4;Q6IS14	Eukaryotic translation initiation factor 5A-1;Eukaryotic translation initiation factor 5A-2;Eukaryotic translation initiation factor 5A-1-like	Color [DarkGray]	1	4	0	298.22	16890000000	141	30.9449	30.9008	30.9816	31.1151	31.0156	30.9317	30.9474	30.9373	30.8604	31.0884	31.1475
	0.0841984	0.0839715	NCAM1	P13591	P13591	Neural cell adhesion molecule 1	Color [DarkGray]	1	4	0	98.572	6559100000	95	29.3764	29.5307	29.4252	28.9431	28.9638	29.0418	29.8574	29.8581	30.4164	30.5365	30.2596
	0.429543	0.083955	RANBP10	Q6VN20	Q6VN20	Ran-binding protein 10	Color [DarkGray]	1	4	0	8.0785	193770000	11	24.7264	24.7284	24.8189	24.7499	24.8917	24.7121	NaN	NaN	25.0137	NaN	NaN
	0.479771	0.0837861	ALDH3A2	P51648;P48448;P30838;P43353	P51648	Fatty aldehyde dehydrogenase	Color [DarkGray]	1	4	0	75.21	2676500000	43	28.2764	28.3358	28.0925	28.2621	28.2215	28.1954	28.2254	28.1169	28.1136	28.4935	28.4733
	0.496878	0.0837561	ADAR	P55265	P55265	Double-stranded RNA-specific adenosine deaminase	Color [DarkGray]	1	4	0	173.45	11572000000	177	30.4447	30.5206	30.4114	30.3248	30.384	30.4297	30.4077	30.2875	30.7639	30.5857	30.5008
	0.653536	0.0836062	GUK1	Q16774	Q16774	Guanylate kinase	Color [DarkGray]	1	4	0	43.047	1882300000	32	27.6222	27.8116	27.9751	27.8579	27.9303	27.7921	27.7905	27.8131	28.0306	27.8874	27.8183
	0.577865	0.0833462	NDUFB5	O43674	O43674	NADH dehydrogenase [ubiquinone] 1 beta subcomplex subunit 5, mitochondrial	Color [DarkGray]	1	4	0	17.619	1266300000	18	27.3363	27.2011	27.2054	27.4893	27.1414	27.4762	27.2645	27.2936	27.2919	NaN	27.3188
	0.220535	0.0832346	NUP107	P57740	P57740	Nuclear pore complex protein Nup107	Color [DarkGray]	1	4	0	72.169	2605500000	43	28.334	28.2029	28.2698	28.048	28.07	28.1338	28.245	28.29	28.6269	28.8782	28.3524
	0.460497	0.0831253	RPSA	P08865	P08865	40S ribosomal protein SA	Color [DarkGray]	1	4	0	323.31	59773000000	253	32.684	32.8923	32.8669	32.7399	32.7265	32.6645	32.7121	32.7054	32.9758	33.0465	32.9783
	0.282835	0.083062	RPS19	P39019	P39019	40S ribosomal protein S19	Color [DarkGray]	1	4	0	246.59	74370000000	249	33.0411	33.03	33.1401	33.0123	33.1648	33.2436	33.13	33.2066	33.0323	33.7025	33.0001
	0.505897	0.0826497	NUP214	P35658	P35658	Nuclear pore complex protein Nup214	Color [DarkGray]	1	4	0	100.23	4417900000	80	28.9875	29.013	28.9549	29.0062	29.0523	28.9153	29.033	29.0053	29.1139	29.3993	29.0013
	0.23862	0.0825898	SPAG9	O60271	O60271	C-Jun-amino-terminal kinase-interacting protein 4	Color [DarkGray]	1	4	0	82.783	2288700000	46	27.9221	28.1167	28.2054	27.7571	27.9425	28.0561	28.0685	28.0227	28.3496	28.6069	28.1857
	0.259521	0.0824439	NAT10	Q9H0A0	Q9H0A0	N-acetyltransferase 10	Color [DarkGray]	1	4	0	11.37	470090000	12	26.0123	25.9092	25.9401	26.1675	26.1949	26.2134	26.3072	26.3787	NaN	NaN	NaN
	0.270107	0.0822705	LAMA1	P25391	P25391	Laminin subunit alpha-1	Color [DarkGray]	1	4	0	48.819	9848100000	109	30.3537	30.2594	30.1946	30.3811	30.3711	30.3861	29.9975	29.8819	29.8267	30.2727	30.0804
	0.38415	0.0822571	MAPK14	Q16539	Q16539	Mitogen-activated protein kinase 14	Color [DarkGray]	1	4	0	49.699	1144900000	26	27.055	27.2168	27.2267	27.1135	27.1483	26.9426	26.9092	26.8007	27.0733	27.1219	27.3441
	0.48045	0.0822372	PSMA3	P25788	P25788	Proteasome subunit alpha type-3	Color [DarkGray]	1	4	0	185.27	9848400000	100	30.1895	30.2283	30.2742	30.2214	30.021	30.1303	30.0523	29.9362	30.2681	30.3762	30.2932
	0.713935	0.0822113	CPNE1	Q99829	Q99829	Copine-1	Color [DarkGray]	1	4	0	204.54	7145000000	100	29.6843	29.7172	29.678	29.7397	29.74	29.8919	29.855	29.8905	29.8366	29.9708	29.9043
	0.143074	0.0821411	ABHD10	Q9NUJ1	Q9NUJ1	Mycophenolic acid acyl-glucuronide esterase, mitochondrial	Color [DarkGray]	1	4	0	14.575	497080000	18	25.9102	25.7192	25.8687	26.2516	25.8827	25.2292	25.9162	26.1064	26.4647	26.1032	NaN
	0.377091	0.0818798	TSSC1	Q53HC9	Q53HC9	Protein TSSC1	Color [DarkGray]	1	4	0	11.613	822350000	21	26.4722	26.7089	26.5698	26.5513	26.9309	26.4624	26.4683	26.642	26.6087	26.8557	26.5158
	0.474194	0.081839	PHACTR4	Q8IZ21	Q8IZ21	Phosphatase and actin regulator 4	Color [DarkGray]	1	4	0	12.782	355390000	10	25.5028	25.3101	25.444	25.5431	25.4729	25.5652	25.5269	25.16	25.3339	NaN	25.4378
	0.397536	0.0818202	POGZ	Q7Z3K3	Q7Z3K3	Pogo transposable element with ZNF domain	Color [DarkGray]	1	4	0	52.058	1589700000	45	27.4643	27.6758	27.5261	27.4587	27.3935	27.4797	27.4347	27.4186	27.7217	27.8763	27.5844
	0.227649	0.0818095	TSFM	P43897	P43897	Elongation factor Ts, mitochondrial	Color [DarkGray]	1	4	0	22.565	941060000	14	26.5656	26.9345	26.7227	NaN	27.1684	26.8898	27.0681	NaN	26.8041	NaN	26.7558
	0.155014	0.0816172	SMC4	Q9NTJ3	Q9NTJ3	Structural maintenance of chromosomes protein 4	Color [DarkGray]	1	4	0	25.169	1777100000	13	27.4296	27.8195	27.8493	27.5811	27.6907	27.4626	27.1977	26.8675	27.016	27.6703	27.6654
	0.40847	0.0814813	PPCS	Q9HAB8	Q9HAB8	Phosphopantothenate--cysteine ligase	Color [DarkGray]	1	4	0	17.084	1563600000	20	27.5937	27.6671	27.4359	27.6408	27.7938	27.6678	27.4037	27.3898	27.4727	27.5854	27.3167
	0.232282	0.0803665	SMEK1	Q6IN85	Q6IN85	Serine/threonine-protein phosphatase 4 regulatory subunit 3A	Color [DarkGray]	1	4	0	35.675	665750000	32	26.291	26.371	26.419	26.5382	26.2838	26.6449	26.1082	26.2018	26.6455	26.0408	25.9983
	0.354247	0.079778	GOLM1	Q8NBJ4	Q8NBJ4	Golgi membrane protein 1	Color [DarkGray]	1	4	0	16.804	520450000	7	25.922	26.0292	NaN	NaN	NaN	NaN	26.1996	NaN	26.1023	26.2223	26.0655
	0.378898	0.0795387	DVL2	O14641	O14641	Segment polarity protein dishevelled homolog DVL-2	Color [DarkGray]	1	4	0	74.61	1457500000	35	27.2533	27.3733	27.3999	27.1925	27.5031	27.321	27.3787	27.3498	27.2607	27.6692	27.6369
	0.311617	0.0786761	HCFC1	P51610;Q9Y5Z7	P51610	Host cell factor 1;HCF N-terminal chain 1;HCF N-terminal chain 2;HCF N-terminal chain 3;HCF N-terminal chain 4;HCF N-terminal chain 5;HCF N-terminal chain 6;HCF C-terminal chain 1;HCF C-terminal chain 2;HCF C-terminal chain 3;HCF C-terminal chain 4;HCF C-terminal chain 5;HCF C-terminal chain 6	Color [DarkGray]	1	4	0	256.58	6617700000	133	29.606	29.5694	29.7107	29.5007	29.4666	29.5224	29.5831	29.6159	30.0534	29.7927	29.8383
	0.260181	0.0785165	FDPS	P14324	P14324	Farnesyl pyrophosphate synthase	Color [DarkGray]	1	4	0	179.54	12022000000	86	30.7516	30.6104	30.475	30.3488	30.2958	30.5052	30.3318	30.2978	30.8234	30.7672	30.6906
	0.0633594	0.078365	TAGLN3	Q9UI15	Q9UI15	Transgelin-3	Color [DarkGray]	1	4	0	168.08	3396900000	46	28.3985	28.4918	28.4746	27.5003	27.8591	28.0339	28.6762	28.9068	29.4487	29.5791	29.5866
	0.0896147	0.0780014	LSM7	Q9UK45	Q9UK45	U6 snRNA-associated Sm-like protein LSm7	Color [DarkGray]	1	4	0	55.516	1860700000	45	27.4093	27.7594	27.8945	27.0284	27.3432	27.1424	27.734	27.7358	28.215	28.3374	28.6413
	0.338924	0.0779446	HIF1AN	Q9NWT6	Q9NWT6	Hypoxia-inducible factor 1-alpha inhibitor	Color [DarkGray]	1	4	0	82.987	251400000	9	24.9225	25.0797	24.9647	24.8452	25.0429	24.8725	24.9751	25.0053	25.3096	NaN	25.2668
	0.276317	0.0777323	CSDE1	O75534	O75534	Cold shock domain-containing protein E1	Color [DarkGray]	1	4	0	39.415	2673000000	59	28.216	28.3134	28.3557	28.4026	28.5839	28.5026	28.1847	28.1457	28.2326	28.3279	27.8754
	0.265664	0.0776229	UGGT1	Q9NYU2;Q9NYU1	Q9NYU2	UDP-glucose:glycoprotein glucosyltransferase 1	Color [DarkGray]	1	4	0	323.31	13723000000	202	30.8002	30.6819	30.6529	30.5591	30.4444	30.5043	30.5451	30.5858	31.0418	30.8947	30.9404
	0.188231	0.0770622	STRBP	Q96SI9	Q96SI9	Spermatid perinuclear RNA-binding protein	Color [DarkGray]	1	4	0	6.7403	396710000	14	25.3749	25.5643	25.4437	25.8292	25.8191	25.9297	25.5542	25.4165	25.154	25.1627	25.3921
	0.122594	0.0769527	VKORC1L1	Q8N0U8	Q8N0U8	Vitamin K epoxide reductase complex subunit 1-like protein 1	Color [DarkGray]	1	4	0	3.249	244860000	14	24.8666	NaN	24.9578	25.0059	25.1425	25.5658	NaN	24.9548	24.7745	NaN	24.5282
	0.355846	0.0766895	CTNNBL1	Q8WYA6	Q8WYA6	Beta-catenin-like protein 1	Color [DarkGray]	1	4	0	93.753	3365900000	69	28.8436	28.7822	28.6452	28.7406	28.5068	28.616	28.4982	28.6496	28.8773	28.9611	28.8609
	0.254183	0.0763329	C14orf142	Q9BXV9	Q9BXV9	Uncharacterized protein C14orf142	Color [DarkGray]	1	4	0	52.615	1238500000	21	26.8585	27.4706	27.0607	27.3639	27.2125	27.3213	27.0956	27.1924	27.4126	27.0156	26.9454
	0.22081	0.0762816	ACTN4	O43707	O43707	Alpha-actinin-4	Color [DarkGray]	1	4	0	323.31	33934000000	376	32.1655	32.1907	32.0993	32.2573	32.2059	32.1123	31.6329	31.6765	31.8086	31.8214	31.9702
	0.317	0.0760901	RBM8A	Q9Y5S9	Q9Y5S9	RNA-binding protein 8A	Color [DarkGray]	1	4	0	187.37	9070900000	56	29.8285	29.9591	30.0791	29.9523	30.0924	29.9792	30.2523	30.1788	30.1191	30.4021	30.2687
	0.738477	0.0756988	HEXB	P07686	P07686	Beta-hexosaminidase subunit beta;Beta-hexosaminidase subunit beta chain B;Beta-hexosaminidase subunit beta chain A	Color [DarkGray]	1	4	0	176.62	12934000000	170	30.6384	30.5687	30.6363	30.6447	30.7069	30.6839	30.44	30.4778	30.5048	30.6819	30.5453
	1.14285	0.0750345	LONP1	P36776	P36776	Lon protease homolog, mitochondrial	Color [DarkGray]	1	4	0	269.9	9030200000	185	30.0028	30.0307	30.0434	30.2008	30.2105	30.1409	30.0855	30.0781	30.0589	30.1053	30.0223
	0.351921	0.0737799	GLB1	P16278;Q6UWU2	P16278	Beta-galactosidase	Color [DarkGray]	1	4	0	89.269	5632800000	94	29.28	29.3165	29.3104	29.4536	29.5374	29.624	29.4514	29.3461	29.2276	29.522	29.1235
	0.130233	0.0737719	MPP6	Q9NZW5	Q9NZW5	MAGUK p55 subfamily member 6	Color [DarkGray]	1	4	0	24.99	1007700000	22	26.7163	26.7618	26.9079	26.9987	27.1126	27.155	26.8744	26.9979	27.2153	25.9806	27.0905
	0.300734	0.0736607	FAM175B	Q15018	Q15018	BRISC complex subunit Abro1	Color [DarkGray]	1	4	0	45.732	1227700000	29	27.0756	27.0259	27.0485	26.8855	27.1349	27.3346	27.294	27.2399	27.1561	27.4911	27.2606
	0.167303	0.0736062	IWS1	Q96ST2	Q96ST2	Protein IWS1 homolog	Color [DarkGray]	1	4	0	46.233	1123600000	25	27.1318	27.1077	27.0537	26.7961	26.8922	26.8005	26.9336	27.1355	27.231	27.673	27.4837
	0.165631	0.0731389	PSME1	Q06323	Q06323	Proteasome activator complex subunit 1	Color [DarkGray]	1	4	0	30.616	2882000000	61	28.3695	28.2622	28.4283	28.151	28.175	28.1788	28.4494	28.2567	28.2517	28.7927	29.009
	0.252306	0.0730362	GATM	P50440	P50440	Glycine amidinotransferase, mitochondrial	Color [DarkGray]	1	4	0	21.792	1938100000	29	27.6663	27.6905	27.6122	27.7182	27.9455	28.2041	28.1378	27.9812	27.8265	27.8559	27.7936
	0.253442	0.0728335	GTF3C4	Q9UKN8	Q9UKN8	General transcription factor 3C polypeptide 4	Color [DarkGray]	1	4	0	101.15	1030000000	30	26.9861	26.7945	27.0219	26.7033	26.8783	26.7582	26.8706	26.932	27.1837	27.3364	27.1032
	0.358818	0.0727624	VPS4A	Q9UN37	Q9UN37	Vacuolar protein sorting-associated protein 4A	Color [DarkGray]	1	4	0	30.149	3614400000	24	28.7041	28.8722	28.7262	28.8001	29.0232	28.7684	28.7585	28.7354	28.6966	29.0958	28.6082
	0.216825	0.0726178	EEF1A1;EEF1A1P5	P68104;Q5VTE0	P68104;Q5VTE0	Elongation factor 1-alpha 1;Putative elongation factor 1-alpha-like 3	Color [DarkGray]	1	4	0	323.31	306460000000	567	35.3844	35.2904	35.2218	35.4662	35.3131	35.3546	34.9609	34.8176	34.9366	35.2079	34.9674
	0.574296	0.0721722	FKBP3	Q00688	Q00688	Peptidyl-prolyl cis-trans isomerase FKBP3	Color [DarkGray]	1	4	0	180.31	23274000000	225	31.5473	31.5677	31.4628	31.3995	31.5235	31.4872	31.2588	31.3474	31.5168	31.6005	31.5263
	0.134782	0.0719139	HTRA1	Q92743	Q92743	Serine protease HTRA1	Color [DarkGray]	1	4	0	44.145	1468400000	26	27.5079	27.3476	27.1524	27.5794	27.7495	27.9043	27.5839	27.4069	27.6883	26.7831	27.1253
	0.329021	0.0718035	UBLCP1	Q8WVY7	Q8WVY7	Ubiquitin-like domain-containing CTD phosphatase 1	Color [DarkGray]	1	4	0	34.128	951330000	37	26.6714	26.8428	26.7439	26.7851	26.8551	26.9706	26.6604	26.9583	26.6214	27.1202	26.7307
	0.284155	0.0717115	GTF2B	Q00403	Q00403	Transcription initiation factor IIB	Color [DarkGray]	1	4	0.00072816	2.2127	156060000	3	NaN	24.4553	24.4362	24.1786	24.5846	NaN	24.3232	24.4184	24.5963	NaN	24.5603
	0.132048	0.071635	YWHAG	P61981	P61981	14-3-3 protein gamma;14-3-3 protein gamma, N-terminally processed	Color [DarkGray]	1	4	0	323.31	38860000000	220	32.1749	32.2017	32.2049	31.8848	31.8103	31.8399	32.1202	32.2165	32.5578	32.8206	32.6183
	0.180975	0.0715714	COPS4	Q9BT78	Q9BT78	COP9 signalosome complex subunit 4	Color [DarkGray]	1	4	0	129.17	3696900000	81	28.8674	28.6172	28.773	28.7585	28.7341	28.5268	28.644	28.6661	29.1173	28.3507	29.2233
	0.332627	0.0714179	SARS2	Q9NP81	Q9NP81	Serine--tRNA ligase, mitochondrial	Color [DarkGray]	1	4	0	57.446	1702400000	34	27.4802	27.6011	27.4605	27.4906	27.645	27.7186	27.7821	27.8355	27.7998	27.8986	27.6671
	0.266664	0.0713783	COG1	Q8WTW3	Q8WTW3	Conserved oligomeric Golgi complex subunit 1	Color [DarkGray]	1	4	0	29.282	665760000	17	26.1146	26.2659	26.3918	26.2517	26.4533	NaN	26.476	26.6095	26.3835	26.6971	26.4289
	0.21863	0.0713691	ABCE1	P61221	P61221	ATP-binding cassette sub-family E member 1	Color [DarkGray]	1	4	0	77.263	3802200000	56	29.094	28.8884	28.6937	28.7989	28.7789	28.7212	28.554	28.4789	28.8184	28.5956	29.166
	0.693284	0.0709261	NAP1L4	Q99733	Q99733	Nucleosome assembly protein 1-like 4	Color [DarkGray]	1	4	0	323.31	30596000000	230	31.8071	31.9576	31.832	31.7656	31.8824	31.8468	31.683	31.7532	31.9408	31.9567	31.8725
	0.293242	0.07077	PSMD1	Q99460	Q99460	26S proteasome non-ATPase regulatory subunit 1	Color [DarkGray]	1	4	0	300.35	13447000000	136	30.7614	30.8761	30.6922	30.6169	30.7425	30.7064	30.3167	30.4677	30.8676	30.5775	30.6506
	0.280199	0.0701552	RAB7A	P51149	P51149	Ras-related protein Rab-7a	Color [DarkGray]	1	4	0	171.25	6484900000	68	29.6647	29.6366	29.6519	29.5919	29.5356	29.4363	29.5275	29.2013	29.5617	29.9018	29.612
	0.148169	0.0701408	RNF40	O75150	O75150	E3 ubiquitin-protein ligase BRE1B	Color [DarkGray]	1	4	0	22.889	1464200000	19	27.7423	27.7192	27.4914	27.8683	27.4115	27.4321	27.1812	27.0991	27.7233	27.663	27.0026
	0.0788289	0.069998	PAK1	Q13153	Q13153	Serine/threonine-protein kinase PAK 1	Color [DarkGray]	1	4	0	78.821	1444900000	32	27.4751	27.7264	27.7948	27.4978	26.5895	26.934	26.5789	27.3098	28.0397	27.9101	27.7109
	0.0785563	0.0699936	STX16	O14662	O14662	Syntaxin-16	Color [DarkGray]	1	4	0	12.327	285710000	12	26.0385	24.9083	24.6403	24.8486	24.7632	24.8772	24.7241	25.0626	25.4129	NaN	25.8219
	0.255787	0.0699306	SIN3A	Q96ST3	Q96ST3	Paired amphipathic helix protein Sin3a	Color [DarkGray]	1	4	0	13.844	905260000	9	26.9441	26.7834	26.5578	26.7733	26.959	27.0736	26.7851	27.0107	26.7388	NaN	NaN
	0.19966	0.0696665	PSMB7	Q99436	Q99436	Proteasome subunit beta type-7	Color [DarkGray]	1	4	0	62.747	6100600000	52	29.3633	29.4595	29.3423	29.5347	29.515	29.5151	29.5695	29.58	29.9893	29.0611	29.5803
	0.481337	0.0696377	PHF5A	Q7RTV0	Q7RTV0	PHD finger-like domain-containing protein 5A	Color [DarkGray]	1	4	0	22.678	1615800000	11	27.4808	27.606	27.7468	NaN	27.7867	27.7227	27.826	27.6761	27.8243	27.6424	27.7078
	0.350392	0.0693974	MRPL24	Q96A35	Q96A35	39S ribosomal protein L24, mitochondrial	Color [DarkGray]	1	4	0	7.0645	327120000	9	25.226	25.0746	25.3645	25.5899	25.4261	25.3366	25.3352	25.2582	25.1806	25.1815	25.2121
	0.307039	0.0689873	ACTL6A	O96019;O94805	O96019	Actin-like protein 6A	Color [DarkGray]	1	4	0	92.099	4702800000	45	28.8759	29.0296	28.9358	29.145	29.2429	29.3224	29.3372	29.1427	28.93	29.0728	29.0863
	0.157397	0.0689656	PSMA4	P25789	P25789	Proteasome subunit alpha type-4	Color [DarkGray]	1	4	0	47.994	3768600000	40	29.1977	29.0377	28.7917	29.1183	28.5781	28.7848	28.4192	28.422	28.7657	29.0701	28.7389
	0.165319	0.0681866	UBA3	Q8TBC4	Q8TBC4	NEDD8-activating enzyme E1 catalytic subunit	Color [DarkGray]	1	4	0	35.556	1323600000	23	27.2604	27.2851	27.0204	27.0594	27.2165	27.3796	27.183	27.5835	27.6012	26.983	27.7683
	0.121215	0.0680212	GALK1	P51570	P51570	Galactokinase	Color [DarkGray]	1	4	0	176.82	7846200000	109	29.7934	29.6	29.7555	29.4268	29.5091	29.67	30.0193	29.9747	30.0563	30.6031	30.1142
	0.230432	0.0680161	PLXNA1	Q9UIW2;Q9HCM2;O75051	Q9UIW2	Plexin-A1	Color [DarkGray]	1	4	0	11.04	703980000	8	26.6951	26.796	NaN	NaN	NaN	NaN	NaN	26.705	26.9528	26.8636	26.5838
	0.177924	0.0676834	EXOC8	Q8IYI6	Q8IYI6	Exocyst complex component 8	Color [DarkGray]	1	4	0	28.134	1208700000	14	NaN	27.0805	27.2407	27.2311	NaN	27.3262	27.2859	27.2871	27.5102	27.5451	26.8435
	0.117941	0.0674007	VAMP3;VAMP1	Q15836;P23763	Q15836;P23763	Vesicle-associated membrane protein 3;Vesicle-associated membrane protein 1	Color [DarkGray]	1	4	0	84.461	1016200000	19	26.5654	26.628	26.7	26.9982	26.9444	27.1426	27.2401	27.455	27.3763	26.4226	27.0264
	0.251433	0.0673597	LSM1	O15116	O15116	U6 snRNA-associated Sm-like protein LSm1	Color [DarkGray]	1	4	0	5.0429	400320000	11	25.8267	25.7358	25.7967	25.6959	NaN	25.5513	25.756	25.6833	26.0117	NaN	26.0494
	0.185932	0.067321	EIF4H	Q15056	Q15056	Eukaryotic translation initiation factor 4H	Color [DarkGray]	1	4	0	248.21	15105000000	88	30.8743	30.8394	30.8883	30.6364	30.6344	30.6455	30.704	30.9237	31.0482	31.2459	31.2692
	0.228245	0.0671717	MRPL17	Q9NRX2	Q9NRX2	39S ribosomal protein L17, mitochondrial	Color [DarkGray]	1	4	0	31.282	1602100000	21	27.5422	27.3871	27.4727	27.6624	27.2557	27.8209	27.5582	27.4555	27.4534	27.8341	27.2756
	0.206008	0.0666881	STXBP2	Q15833	Q15833	Syntaxin-binding protein 2	Color [DarkGray]	1	4	0	84.269	1966200000	30	27.7559	28.0976	27.8668	28.0167	28.1213	28.088	27.5327	27.8511	27.7302	27.8147	27.5541
	0.109361	0.0666609	NDRG2	Q9UN36	Q9UN36	Protein NDRG2	Color [DarkGray]	1	4	0	97.733	4051000000	36	28.0936	28.4113	27.9397	28.0465	27.6696	27.7184	27.9067	28.3841	28.6172	28.6303	28.6004
	0.232178	0.0664955	GDI2	P50395	P50395	Rab GDP dissociation inhibitor beta	Color [DarkGray]	1	4	0	323.31	72682000000	337	32.8937	33.1264	33.1509	32.8397	32.9955	32.9852	33.0965	33.1645	33.3441	33.4178	33.3351
	0.113508	0.0664457	PIR	O00625	O00625	Pirin	Color [DarkGray]	1	4	0	5.7054	593660000	9	26.6433	26.1012	26.1175	26.2569	25.6986	25.8586	25.7584	25.8615	26.7462	26.3858	26.0308
	0.508216	0.066041	NUP85	Q9BW27	Q9BW27	Nuclear pore complex protein Nup85	Color [DarkGray]	1	4	0	13.496	820890000	5	26.5164	26.5899	26.6653	26.7174	26.7884	26.6297	26.6811	NaN	26.5815	NaN	NaN
	0.18362	0.0657898	NUP37	Q8NFH4	Q8NFH4	Nucleoporin Nup37	Color [DarkGray]	1	4	0	15.645	760520000	12	26.5541	26.5043	26.4249	26.5677	26.736	26.4696	26.3557	26.2788	26.6523	25.9049	26.606
	0.0861728	0.0657831	TP53I11	O14683	O14683	Tumor protein p53-inducible protein 11	Color [DarkGray]	1	4	0	20.39	694270000	9	26.7601	25.9875	26.1588	25.901	25.9512	26.0875	26.3588	26.5458	26.9064	27.2713	26.4504
	0.24383	0.0655636	RAB5C	P51148	P51148	Ras-related protein Rab-5C	Color [DarkGray]	1	4	0	147.03	10153000000	117	30.0842	30.1545	30.2242	30.1097	30.1603	30.1598	30.2018	30.5121	30.2935	30.5925	30.4898
	0.281404	0.0651089	DHX36	Q9H2U1	Q9H2U1	ATP-dependent RNA helicase DHX36	Color [DarkGray]	1	4	0	14.769	561270000	14	26.0643	26.0812	26.0894	26.2594	26.2303	26.0732	25.8049	26.0852	26.0815	NaN	25.8062
	0.499824	0.0645295	POLR2E	P19388	P19388	DNA-directed RNA polymerases I, II, and III subunit RPABC1	Color [DarkGray]	1	4	0	57.032	2477000000	39	28.0954	28.2244	28.2149	28.2302	28.0581	28.214	28.2742	28.1707	28.3653	28.3119	28.3834
	0.223697	0.064404	PLBD2	Q8NHP8	Q8NHP8	Putative phospholipase B-like 2;Putative phospholipase B-like 2 32 kDa form;Putative phospholipase B-like 2 45 kDa form	Color [DarkGray]	1	4	0	78.141	2862200000	49	28.5353	28.5588	28.4619	28.4373	28.4265	28.3392	28.0205	27.9926	28.2882	28.3449	28.4335
	0.168271	0.0642185	ALDH16A1	Q8IZ83	Q8IZ83	Aldehyde dehydrogenase family 16 member A1	Color [DarkGray]	1	4	0	80.626	4010400000	63	28.8237	28.7786	28.8135	28.5953	28.7653	28.6507	28.8809	29.0933	29.1603	29.1246	29.357
	0.240073	0.0641354	GRPEL1	Q9HAV7	Q9HAV7	GrpE protein homolog 1, mitochondrial	Color [DarkGray]	1	4	0	33.272	3963200000	54	28.8262	28.8728	28.8469	28.7735	29.0361	28.9952	28.9266	28.8539	29.0489	29.2002	28.5226
	0.415481	0.0641037	HNRNPDL	O14979	O14979	Heterogeneous nuclear ribonucleoprotein D-like	Color [DarkGray]	1	4	0	176.94	14088000000	127	30.758	30.8555	30.8124	30.8029	30.7576	30.7301	30.5429	30.4955	30.6676	30.8128	30.7707
	0.115891	0.064016	ATOX1	O00244	O00244	Copper transport protein ATOX1	Color [DarkGray]	1	4	0	20.288	2000200000	17	27.2911	28.0293	28.2155	27.693	27.8926	27.9995	27.7893	27.9325	27.5012	27.9005	28.5066
	0.148821	0.0633748	MMGT1	Q8N4V1	Q8N4V1	Membrane magnesium transporter 1	Color [DarkGray]	1	4	0	38.969	1262800000	22	27.2929	26.7549	26.8846	27.3181	27.2281	27.0916	27.7387	27.3391	27.2601	27.3968	27.2978
	0.226304	0.0627472	GSK3A	P49840	P49840	Glycogen synthase kinase-3 alpha	Color [DarkGray]	1	4	0	25.395	566930000	18	26.2398	26.3263	26.1559	26.1139	26.285	26.1011	25.8817	25.7827	26.1682	NaN	26.0319
	0.314792	0.0625657	GLG1	Q92896	Q92896	Golgi apparatus protein 1	Color [DarkGray]	1	4	0	71.002	6612800000	61	29.5562	29.667	29.7212	29.7021	29.6792	29.6459	29.5152	29.5002	29.7369	29.8289	29.3342
	0.119521	0.0625061	SARS	P49591	P49591	Serine--tRNA ligase, cytoplasmic	Color [DarkGray]	1	4	0	116.02	3004500000	81	28.4497	28.2143	28.4715	28.0815	28.1356	28.2007	28.6094	28.5344	28.8909	28.9476	28.8537
	0.148775	0.062365	APPL2	Q8NEU8	Q8NEU8	DCC-interacting protein 13-beta	Color [DarkGray]	1	4	0	25.398	513820000	7	25.7831	26.3295	26.2031	25.9951	NaN	25.9515	25.7275	25.7547	26.1814	26.2801	25.7016
	0.354058	0.062222	CRAT	P43155	P43155	Carnitine O-acetyltransferase	Color [DarkGray]	1	4	0	17.893	842250000	15	26.7806	26.5399	26.6894	26.7158	26.8032	26.7235	26.5728	NaN	26.7345	26.8034	26.4669
	0.334539	0.0620773	VAPA	Q9P0L0	Q9P0L0	Vesicle-associated membrane protein-associated protein A	Color [DarkGray]	1	4	0	72.874	4785800000	64	29.195	29.1955	29.0884	29.0116	29.1203	29.0401	29.0647	29.1101	29.361	29.194	29.43
	0.142848	0.0618958	FAM103A1	Q9BTL3	Q9BTL3	RNMT-activating mini protein	Color [DarkGray]	1	4	0	15.164	699550000	21	26.0891	26.5008	26.4652	26.2583	26.3167	26.054	26.5522	26.3809	26.6344	27.0019	26.4921
	0.170691	0.061864	NRAS	P01111	P01111	GTPase NRas	Color [DarkGray]	1	4	0	99.162	5025200000	76	29.0003	29.1612	29.0358	29.0481	29.1347	29.152	29.4128	29.3758	29.5983	29.0241	29.597
	0.203203	0.061562	EXOC7	Q9UPT5	Q9UPT5	Exocyst complex component 7	Color [DarkGray]	1	4	0	26.715	1185800000	20	27.1757	27.1671	27.3061	27.2068	27.1924	27.5251	26.8992	26.9332	27.161	26.8872	26.9745
	0.161118	0.061288	CAMK2G	Q13555	Q13555	Calcium/calmodulin-dependent protein kinase type II subunit gamma	Color [DarkGray]	1	4	0	7.7839	610970000	7	26.1231	26.1474	26.1634	26.3327	26.3754	26.4154	26.2014	26.2144	26.3245	25.5652	26.3741
	0.225567	0.0608075	NRD1	O43847	O43847	Nardilysin	Color [DarkGray]	1	4	0	4.5651	314230000	7	25.3336	25.4649	25.3853	25.52	25.5838	NaN	NaN	NaN	25.2624	NaN	NaN
	0.153557	0.0607979	HYOU1	Q9Y4L1	Q9Y4L1	Hypoxia up-regulated protein 1	Color [DarkGray]	1	4	0	323.31	23715000000	308	31.6062	31.5759	31.4632	31.3552	31.2033	31.2172	31.2719	31.2599	31.5286	32.0076	31.6655
	0.16155	0.0604148	PSAT1	Q9Y617	Q9Y617	Phosphoserine aminotransferase	Color [DarkGray]	1	4	0	227.73	28675000000	192	31.6798	31.8455	31.7997	31.6521	31.5505	31.6631	31.8056	31.8171	31.8659	32.4311	31.937
	0.333946	0.0601795	KPNA4	O00629	O00629	Importin subunit alpha-3	Color [DarkGray]	1	4	0	12.5	1764500000	37	27.8983	27.663	27.7908	27.7253	27.6358	27.8512	27.5128	27.5832	27.6366	27.8824	27.7675
	0.123483	0.0599226	NIF3L1	Q9GZT8	Q9GZT8	NIF3-like protein 1	Color [DarkGray]	1	4	0	38.43	1760000000	40	27.4375	27.8356	27.7173	27.935	27.4715	27.2212	27.8816	27.3416	27.9436	27.5262	28.1183
	0.432217	0.0591812	CLIC1	O00299	O00299	Chloride intracellular channel protein 1	Color [DarkGray]	1	4	0	323.31	44500000000	323	32.3203	32.4213	32.4356	32.3622	32.3214	32.2924	32.393	32.3288	32.5325	32.5142	32.6111
	0.0942724	0.05811	TEAD1;TEAD4;TEAD3;TEAD2	P28347;Q15561;Q99594;Q15562	P28347;Q15561;Q99594;Q15562	Transcriptional enhancer factor TEF-1;Transcriptional enhancer factor TEF-3;Transcriptional enhancer factor TEF-5;Transcriptional enhancer factor TEF-4	Color [DarkGray]	1	4	0	22.077	996410000	19	26.3865	26.8677	26.9128	26.5585	26.6536	26.7959	27.1413	27.042	27.2401	27.6638	26.6572
	0.974328	0.05791	GART	P22102	P22102	Trifunctional purine biosynthetic protein adenosine-3;Phosphoribosylamine--glycine ligase;Phosphoribosylformylglycinamidine cyclo-ligase;Phosphoribosylglycinamide formyltransferase	Color [DarkGray]	1	4	0	246.05	14176000000	193	30.6735	30.755	30.7489	30.6819	30.733	30.7257	30.6853	30.6607	30.8263	30.8314	30.7772
	0.506846	0.0577969	MRPS23	Q9Y3D9	Q9Y3D9	28S ribosomal protein S23, mitochondrial	Color [DarkGray]	1	4	0	27.618	747430000	6	26.4724	26.5241	26.5051	NaN	26.4924	26.5561	26.5968	26.5373	26.7208	26.4757	26.6796
	0.139731	0.0577067	NDUFA6	P56556	P56556	NADH dehydrogenase [ubiquinone] 1 alpha subcomplex subunit 6	Color [DarkGray]	1	4	0	5.6523	567330000	6	26.6338	26.1508	26.0268	26.4442	26.4627	26.287	26.2049	26.1327	25.9561	NaN	NaN
	0.275419	0.0571623	NAGLU	P54802	P54802	Alpha-N-acetylglucosaminidase;Alpha-N-acetylglucosaminidase 82 kDa form;Alpha-N-acetylglucosaminidase 77 kDa form	Color [DarkGray]	1	4	0	23.187	866560000	18	26.6667	26.6103	26.5975	26.7549	26.9641	26.906	26.8221	26.8867	26.8234	26.6248	26.5698
	0.193911	0.0567473	CRK	P46108	P46108	Adapter molecule crk	Color [DarkGray]	1	4	0	36.833	6694200000	43	29.3137	29.6626	29.6739	29.6485	29.7823	29.6394	29.6693	29.6531	29.9361	29.2781	29.6231
	0.141499	0.0566444	TIGAR	Q9NQ88	Q9NQ88	Fructose-2,6-bisphosphatase TIGAR	Color [DarkGray]	1	4	0	61.68	1274200000	40	27.2888	27.6176	27.2617	27.4569	27.4359	27.3507	27.0423	26.8374	27.2637	27.2344	26.8554
	0.172773	0.0564558	PKN1	Q16512	Q16512	Serine/threonine-protein kinase N1	Color [DarkGray]	1	4	0	22.463	509520000	15	25.8999	26.1406	25.6294	25.7966	25.9606	26.3339	25.9816	26.0785	25.754	26.1839	25.9857
	0.363413	0.0560609	VAPB	O95292	O95292	Vesicle-associated membrane protein-associated protein B/C	Color [DarkGray]	1	4	0	28.197	3132300000	45	28.5861	28.5499	28.5013	28.4437	28.3705	28.5327	28.3943	28.511	28.6765	28.6945	28.6696
	0.155131	0.055825	ENAH	Q8N8S7	Q8N8S7	Protein enabled homolog	Color [DarkGray]	1	4	0	143.17	9519800000	73	30.0409	29.9611	29.9636	29.6028	29.7096	29.8126	29.6904	29.7477	30.2608	29.9742	30.2595
	0.112363	0.0557947	CYP27A1	Q02318	Q02318	Sterol 26-hydroxylase, mitochondrial	Color [DarkGray]	1	4	0	8.6705	406450000	8	25.9794	25.8133	25.7964	25.6641	25.6167	25.7118	25.2626	25.1672	25.6456	NaN	NaN
	0.477817	0.0554794	RAB5A	P20339	P20339	Ras-related protein Rab-5A	Color [DarkGray]	1	4	0	88.334	4132300000	65	29.1116	28.9164	28.8966	28.9682	29.0413	28.8821	28.8427	28.8786	29.0662	28.917	29.0333
	0.152813	0.0554726	TFG	Q92734	Q92734	Protein TFG	Color [DarkGray]	1	4	0	80.713	4890400000	74	29.0655	29.1797	29.2116	28.888	29.2011	28.9335	29.0953	29.3562	29.2765	29.6273	29.4964
[truncated: 1,345 more rows]
