# Supplementary material for: ECE2 regulates neurogenesis and neuronal migration during human cortical development
Source: EMBO Rep. 2020 Mar 24;21(5):e48204. doi: 10.15252/embr.201948204 (PMC7202216; doi:10.15252/embr.201948204)
Supplement: Supplementary file 6 — Dataset EV2 [file EMBR-21-e48204-s006.xlsx]

## Sheet: Key
Expanded View (EV) Datasets:
Dataset EV2: GO Terms of significiantly downregulated proteins in ECE2 KO COs
	GO Term analysis was done in string.db

## Sheet: Dataset EV2
Network Stats downregulated proteins in whole CO proteome
number of nodes:	125
number of edges:	372
average node degree:	5.95
avg. local clustering coefficient:	0.508
expected number of edges:	83
PPI enrichment p-value:	< 1.0e-16
Biological Process (GO)
#term ID	term description	observed gene count	background gene count	false discovery rate	matching proteins in your network (IDs)	matching proteins in your network (labels)
GO:0030198	extracellular matrix organization	20	296	2.84e-11	ENSP00000052754,ENSP00000225964,ENSP00000231061,ENSP00000252804,ENSP00000262424,ENSP00000265131,ENSP00000266718,ENSP00000295550,ENSP00000297268,ENSP00000300527,ENSP00000304408,ENSP00000331544,ENSP00000332879,ENSP00000346032,ENSP00000347649,ENSP00000355180,ENSP00000360882,ENSP00000369071,ENSP00000416330,ENSP00000434412	ANXA2,COL1A1,COL1A2,COL3A1,COL5A1,COL6A1,COL6A2,COL6A3,CRISPLD2,DCN,FBLN1,FLRT2,LEPREL4,LUM,POSTN,PXDN,SERPINH1,SPARC,TGFBI,TNC
GO:0016043	cellular component organization	70	5163	2.67e-09	ENSP00000052754,ENSP00000216297,ENSP00000217131,ENSP00000218224,ENSP00000225964,ENSP00000231061,ENSP00000241052,ENSP00000252804,ENSP00000262424,ENSP00000263867,ENSP00000265131,ENSP00000266718,ENSP00000268603,ENSP00000280551,ENSP00000295550,ENSP00000296930,ENSP00000297268,ENSP00000300527,ENSP00000304408,ENSP00000310723,ENSP00000317232,ENSP00000318697,ENSP00000320117,ENSP00000321606,ENSP00000327145…	AHNAK,ANXA2,ARAP1,ARHGEF2,BRWD1,CAPG,CAT,CDH11,COL1A1,COL1A2,COL3A1,COL5A1,COL6A1,COL6A2,COL6A3,CRISPLD2,CRMP1,CTSZ,DCN,DDX23,DEK,DPYSL3,EPB41L2,EZR,FBLN1,FERMT2,FKBP10,FLNA,FLNC,FLRT2,G3BP2,GSN,HMGA2,INF2,KCTD12,LEPREL4,LGMN,LMNA,LUM,MAP2,MAP4,MCTS1,MSN,NPM1,PACSIN3,PLS3,POSTN,PPP1R12A,PQBP1,PTK7,PXDN,RFTN1,S100A10,SEC24D,SERPINH1,SFPQ,SH3BP1,SLIT2,SLIT3,SPARC,SUPT16H,SVIL,TGFBI,TGM2,TNC,TP53BP1…
GO:0030199	collagen fibril organization	8	39	2.77e-07	ENSP00000225964,ENSP00000266718,ENSP00000297268,ENSP00000304408,ENSP00000346032,ENSP00000347649,ENSP00000360882,ENSP00000434412	ANXA2,COL1A1,COL1A2,COL3A1,COL5A1,LEPREL4,LUM,SERPINH1
GO:0097435	supramolecular fiber organization	17	383	2.82e-07	ENSP00000225964,ENSP00000266718,ENSP00000297268,ENSP00000304408,ENSP00000343690,ENSP00000345230,ENSP00000346032,ENSP00000347649,ENSP00000348163,ENSP00000350018,ENSP00000354837,ENSP00000356042,ENSP00000358866,ENSP00000360882,ENSP00000362924,ENSP00000377233,ENSP00000434412	ANXA2,ARAP1,ARHGEF2,COL1A1,COL1A2,COL3A1,COL5A1,DPYSL3,EZR,FLNA,GSN,LEPREL4,LUM,PLS3,SERPINH1,SH3BP1,TPM4
GO:0018208	peptidyl-proline modification	8	55	2.24e-06	ENSP00000236040,ENSP00000300026,ENSP00000317232,ENSP00000323696,ENSP00000384999,ENSP00000413152,ENSP00000449751,ENSP00000478600	CRTAP,FKBP10,FKBP11,FKBP7,LEPRE1,LEPREL2,P4HA2,PPIB
GO:0032964	collagen biosynthetic process	5	8	3.79e-06	ENSP00000225964,ENSP00000347649,ENSP00000360882,ENSP00000434412,ENSP00000478600	COL1A1,COL5A1,LEPREL2,LEPREL4,SERPINH1
GO:0070887	cellular response to chemical stimulus	42	2672	3.94e-06	ENSP00000052754,ENSP00000175506,ENSP00000215909,ENSP00000218224,ENSP00000225964,ENSP00000231061,ENSP00000241052,ENSP00000252804,ENSP00000254108,ENSP00000254193,ENSP00000265131,ENSP00000296930,ENSP00000297268,ENSP00000304408,ENSP00000330753,ENSP00000332164,ENSP00000332879,ENSP00000336721,ENSP00000340684,ENSP00000342858,ENSP00000343690,ENSP00000346032,ENSP00000346634,ENSP00000353408,ENSP00000353508…	ANXA2,ARHGEF2,ASNS,BCLAF1,BRWD1,CAT,COL1A1,COL1A2,COL3A1,COL6A1,CPS1,DCN,DPYSL3,EZR,FERMT2,FLRT2,FUS,GPX8,GSN,LARP1,LGALS1,LGMN,LMNA,MAOA,MAP2,MME,MSN,NPM1,POSTN,PPP1R12A,PQBP1,PTK7,PXDN,PYCR1,SERPINB9,SLIT2,SLIT3,SNRPA1,SOD3,SPARC,THRAP3,TNC
GO:0018126	protein hydroxylation	6	23	6.30e-06	ENSP00000196061,ENSP00000236040,ENSP00000323696,ENSP00000347649,ENSP00000384999,ENSP00000478600	CRTAP,LEPRE1,LEPREL2,LEPREL4,P4HA2,PLOD1
GO:0007010	cytoskeleton organization	23	953	1.07e-05	ENSP00000296930,ENSP00000318697,ENSP00000320117,ENSP00000321606,ENSP00000330753,ENSP00000338481,ENSP00000343690,ENSP00000345230,ENSP00000348128,ENSP00000348163,ENSP00000350018,ENSP00000353375,ENSP00000353408,ENSP00000353508,ENSP00000354837,ENSP00000356042,ENSP00000357283,ENSP00000358866,ENSP00000362924,ENSP00000376410,ENSP00000377233,ENSP00000389168,ENSP00000418754	ARAP1,ARHGEF2,BRWD1,CRMP1,DPYSL3,EPB41L2,EZR,FLNA,GSN,INF2,LMNA,MAP2,MAP4,MSN,NPM1,PLS3,PPP1R12A,PTK7,SH3BP1,SVIL,TPM4,TRIP10,TUBB6
GO:0050793	regulation of developmental process	38	2416	1.82e-05	ENSP00000052754,ENSP00000215909,ENSP00000217131,ENSP00000218224,ENSP00000225964,ENSP00000226444,ENSP00000231061,ENSP00000236040,ENSP00000300026,ENSP00000304408,ENSP00000321606,ENSP00000330753,ENSP00000331544,ENSP00000332879,ENSP00000342858,ENSP00000343690,ENSP00000346032,ENSP00000353408,ENSP00000353508,ENSP00000354837,ENSP00000356042,ENSP00000357283,ENSP00000357801,ENSP00000358866,ENSP00000360882…	AGR2,ANXA2,ARAP1,ARHGEF2,BRWD1,COL1A1,COL3A1,COL5A1,CRMP1,CTSZ,DCN,DPYSL3,EZR,FBLN1,FERMT2,FLNA,FLRT2,GLIPR2,HMGA2,IGFBP3,INF2,LEPRE1,LGALS1,LGMN,LMNA,MAP2,MSN,POSTN,PPIB,PQBP1,PTK7,S100A10,SLIT2,SPARC,SULT1E1,TP53BP1,TYMP,YBX1
GO:0051128	regulation of cellular component organization	37	2306	1.82e-05	ENSP00000052754,ENSP00000215909,ENSP00000217131,ENSP00000218224,ENSP00000231061,ENSP00000236040,ENSP00000263867,ENSP00000296930,ENSP00000321606,ENSP00000330753,ENSP00000331544,ENSP00000332164,ENSP00000332879,ENSP00000342858,ENSP00000343690,ENSP00000346032,ENSP00000349748,ENSP00000350018,ENSP00000353375,ENSP00000353408,ENSP00000353508,ENSP00000354837,ENSP00000356042,ENSP00000357283,ENSP00000357801…	ANXA2,ARAP1,ARHGEF2,BCLAF1,BRWD1,CAPG,COL5A1,CRMP1,CTSZ,DCN,DPYSL3,EZR,FBLN1,FERMT2,FLNA,FLRT2,GSN,HDGFRP2,IGFBP3,INF2,LEPRE1,LGALS1,LMNA,MAP2,MAP4,MSN,NPM1,PACSIN3,POSTN,PQBP1,PTK7,S100A10,SFPQ,SH3BP1,SLIT2,SLIT3,SPARC
GO:0032963	collagen metabolic process	7	54	2.12e-05	ENSP00000225964,ENSP00000236040,ENSP00000307513,ENSP00000347649,ENSP00000360882,ENSP00000434412,ENSP00000478600	COL1A1,COL5A1,LEPRE1,LEPREL2,LEPREL4,MRC2,SERPINH1
GO:0001501	skeletal system development	15	457	5.54e-05	ENSP00000225964,ENSP00000231061,ENSP00000236040,ENSP00000266718,ENSP00000268603,ENSP00000297268,ENSP00000300026,ENSP00000304408,ENSP00000346032,ENSP00000348163,ENSP00000369071,ENSP00000406157,ENSP00000416330,ENSP00000434412,ENSP00000437621	ANXA2,CDH11,COL1A1,COL1A2,COL3A1,HMGA2,LEPRE1,LUM,PAPSS2,PLS3,POSTN,PPIB,SERPINH1,SPARC,TGFBI
GO:0071310	cellular response to organic substance	35	2219	5.54e-05	ENSP00000052754,ENSP00000175506,ENSP00000215909,ENSP00000218224,ENSP00000225964,ENSP00000231061,ENSP00000241052,ENSP00000254193,ENSP00000265131,ENSP00000296930,ENSP00000297268,ENSP00000304408,ENSP00000330753,ENSP00000332164,ENSP00000332879,ENSP00000336721,ENSP00000340684,ENSP00000342858,ENSP00000343690,ENSP00000346032,ENSP00000346634,ENSP00000353408,ENSP00000353508,ENSP00000354837,ENSP00000355180…	ANXA2,ARHGEF2,ASNS,BCLAF1,BRWD1,CAT,COL1A1,COL1A2,COL3A1,COL6A1,CPS1,DCN,DPYSL3,EZR,FERMT2,FLRT2,GSN,LARP1,LGALS1,LGMN,LMNA,MAOA,MAP2,MME,MSN,NPM1,POSTN,PQBP1,PTK7,SLIT2,SLIT3,SNRPA1,SPARC,THRAP3,TNC
GO:0010033	response to organic substance	40	2815	8.07e-05	ENSP00000052754,ENSP00000175506,ENSP00000215909,ENSP00000218224,ENSP00000225964,ENSP00000231061,ENSP00000241052,ENSP00000254193,ENSP00000264193,ENSP00000265131,ENSP00000266718,ENSP00000296930,ENSP00000297268,ENSP00000300527,ENSP00000304408,ENSP00000330753,ENSP00000332164,ENSP00000332879,ENSP00000334153,ENSP00000336721,ENSP00000340684,ENSP00000342858,ENSP00000343690,ENSP00000346032,ENSP00000346634…	ANXA2,ARHGEF2,ASNS,BCLAF1,BRWD1,CAT,COL1A1,COL1A2,COL3A1,COL6A1,COL6A2,CPOX,CPS1,DCN,DPYSL3,EZR,FERMT2,FLRT2,GSN,LARP1,LGALS1,LGMN,LMNA,LUM,MAOA,MAP2,MME,MSN,NPM1,POSTN,PQBP1,PTK7,RFTN1,SERPINH1,SLIT2,SLIT3,SNRPA1,SPARC,THRAP3,TNC
GO:0009987	cellular process	115	14652	0.00013	ENSP00000052754,ENSP00000157600,ENSP00000175506,ENSP00000196061,ENSP00000215909,ENSP00000216297,ENSP00000217131,ENSP00000218224,ENSP00000225964,ENSP00000226444,ENSP00000231061,ENSP00000236040,ENSP00000241052,ENSP00000252804,ENSP00000254108,ENSP00000254193,ENSP00000262424,ENSP00000263867,ENSP00000264193,ENSP00000265131,ENSP00000266718,ENSP00000268603,ENSP00000278412,ENSP00000280097,ENSP00000280551…	AGR2,AHNAK,AKAP12,ANXA2,ARAP1,ARHGEF2,ASNS,BAG2,BCAT1,BCLAF1,BRWD1,CAPG,CAT,CDH11,CKAP4,COL1A1,COL1A2,COL3A1,COL5A1,COL6A1,COL6A2,COL6A3,CPOX,CPS1,CRISPLD2,CRMP1,CRTAP,CSPG4,CTSZ,DCN,DDX23,DEK,DPYSL3,EML4,EPB41L2,EZR,FBLN1,FERMT2,FKBP10,FKBP11,FKBP7,FLNA,FLNC,FLRT2,FUS,G3BP2,GPX8,GSN,HMGA2,HNMT,IGFBP3,INF2,KCTD12,LARP1,LEPRE1,LEPREL2,LEPREL4,LGALS1,LGMN,LMCD1,LMNA,LUM,MAOA,MAP2,MAP4,MCTS1,MME,MRC…
GO:0048523	negative regulation of cellular process	53	4454	0.00013	ENSP00000052754,ENSP00000157600,ENSP00000175506,ENSP00000215909,ENSP00000217131,ENSP00000225964,ENSP00000231061,ENSP00000236040,ENSP00000241052,ENSP00000252804,ENSP00000263867,ENSP00000265131,ENSP00000295550,ENSP00000296930,ENSP00000304408,ENSP00000321606,ENSP00000323696,ENSP00000331544,ENSP00000332164,ENSP00000332879,ENSP00000336721,ENSP00000343690,ENSP00000346032,ENSP00000346634,ENSP00000349748…	AGR2,ANXA2,ARAP1,ARHGEF2,ASNS,BAG2,BCLAF1,CAPG,CAT,COL1A1,COL3A1,COL5A1,COL6A3,CRMP1,CRTAP,CTSZ,DCN,DPYSL3,EZR,FBLN1,FLNA,FLRT2,GSN,HMGA2,IGFBP3,LARP1,LEPRE1,LEPREL2,LGALS1,LGMN,LMCD1,LMNA,MAP2,MAP4,MVP,NPM1,PACSIN3,POSTN,PXDN,PYCR1,RNPS1,SERPINB9,SERPINH1,SFPQ,SH3BP1,SLIT2,SLIT3,SPARC,TGFBI,THRAP3,TNC,TP53BP1,YBX1
GO:0050896	response to stimulus	77	7824	0.00013	ENSP00000052754,ENSP00000175506,ENSP00000196061,ENSP00000215909,ENSP00000216297,ENSP00000217131,ENSP00000218224,ENSP00000225964,ENSP00000231061,ENSP00000241052,ENSP00000252804,ENSP00000254108,ENSP00000254193,ENSP00000262424,ENSP00000264193,ENSP00000265131,ENSP00000266718,ENSP00000278412,ENSP00000296930,ENSP00000297268,ENSP00000300527,ENSP00000304408,ENSP00000307513,ENSP00000312506,ENSP00000320117…	AKAP12,ANXA2,ARAP1,ARHGEF2,ASNS,BCLAF1,BRWD1,CAT,CKAP4,COL1A1,COL1A2,COL3A1,COL5A1,COL6A1,COL6A2,CPOX,CPS1,CRISPLD2,CRMP1,CSPG4,CTSZ,DCN,DEK,DPYSL3,EZR,FBLN1,FERMT2,FLNA,FLRT2,FUS,G3BP2,GPX8,GSN,HMGA2,LARP1,LGALS1,LGMN,LMNA,LUM,MAOA,MAP2,MCTS1,MME,MRC2,MSN,MVP,NPM1,PAPSS2,PLOD1,POSTN,PPP1R12A,PQBP1,PTK7,PXDN,PYCR1,RFTN1,RRBP1,S100A10,SERPINB9,SERPINH1,SFPQ,SH3BP1,SLIT2,SLIT3,SNRPA1,SOD3,SPARC,SSR…
GO:0042221	response to chemical	50	4153	0.00020	ENSP00000052754,ENSP00000175506,ENSP00000215909,ENSP00000218224,ENSP00000225964,ENSP00000231061,ENSP00000241052,ENSP00000252804,ENSP00000254108,ENSP00000254193,ENSP00000264193,ENSP00000265131,ENSP00000266718,ENSP00000296930,ENSP00000297268,ENSP00000300527,ENSP00000304408,ENSP00000321606,ENSP00000330753,ENSP00000332164,ENSP00000332879,ENSP00000334153,ENSP00000336721,ENSP00000340684,ENSP00000342858…	ANXA2,ARHGEF2,ASNS,BCLAF1,BRWD1,CAT,COL1A1,COL1A2,COL3A1,COL6A1,COL6A2,CPOX,CPS1,CRMP1,DCN,DPYSL3,EZR,FERMT2,FLRT2,FUS,GPX8,GSN,LARP1,LGALS1,LGMN,LMNA,LUM,MAOA,MAP2,MME,MSN,NPM1,POSTN,PPP1R12A,PQBP1,PTK7,PXDN,PYCR1,RFTN1,S100A10,SERPINB9,SERPINH1,SLIT2,SLIT3,SNRPA1,SOD3,SPARC,THRAP3,TNC,TYMP
GO:0048518	positive regulation of biological process	60	5459	0.00020	ENSP00000052754,ENSP00000157600,ENSP00000175506,ENSP00000215909,ENSP00000216297,ENSP00000217131,ENSP00000218224,ENSP00000225964,ENSP00000226444,ENSP00000231061,ENSP00000236040,ENSP00000241052,ENSP00000254108,ENSP00000265131,ENSP00000266718,ENSP00000296930,ENSP00000300026,ENSP00000304408,ENSP00000312506,ENSP00000331544,ENSP00000332879,ENSP00000334153,ENSP00000336721,ENSP00000338481,ENSP00000343690…	AGR2,AKAP12,ANXA2,ARAP1,ARHGEF2,ASNS,BAG2,BCLAF1,CAT,COL1A1,COL3A1,CSPG4,CTSZ,DCN,DEK,DPYSL3,EPB41L2,EZR,FBLN1,FLNA,FLRT2,FUS,GLIPR2,GSN,HDGFRP2,HMGA2,IGFBP3,LARP1,LEPRE1,LGALS1,LGMN,LMCD1,LMNA,LUM,MAP2,MCTS1,MSN,NPM1,PACSIN3,POSTN,PPIB,PPP1R12A,PQBP1,PTK7,RFTN1,RNPS1,S100A10,SERPINB9,SFPQ,SLIT2,SPARC,SULT1E1,SUPT16H,SVIL,TAF15,TGM2,THRAP3,TNC,TP53BP1,YBX1
GO:0009653	anatomical structure morphogenesis	31	1992	0.00028	ENSP00000052754,ENSP00000217131,ENSP00000225964,ENSP00000262424,ENSP00000265131,ENSP00000268603,ENSP00000297268,ENSP00000304408,ENSP00000312506,ENSP00000321606,ENSP00000332164,ENSP00000332879,ENSP00000342858,ENSP00000346032,ENSP00000350018,ENSP00000353408,ENSP00000353508,ENSP00000354837,ENSP00000355180,ENSP00000355330,ENSP00000356042,ENSP00000358866,ENSP00000360882,ENSP00000369071,ENSP00000379038…	AGR2,ANXA2,ARHGEF2,CDH11,COL1A1,COL1A2,COL3A1,COL5A1,COL6A1,CRISPLD2,CRMP1,CSPG4,CTSZ,DCN,EZR,FERMT2,FLNA,FLRT2,HMGA2,MAP2,MSN,POSTN,PTK7,SERPINH1,SH3BP1,SLIT2,SLIT3,TGFBI,TGM2,TNC,TYMP
GO:0009611	response to wounding	15	547	0.00030	ENSP00000052754,ENSP00000215909,ENSP00000225964,ENSP00000231061,ENSP00000265131,ENSP00000297268,ENSP00000304408,ENSP00000331544,ENSP00000343690,ENSP00000358866,ENSP00000360882,ENSP00000362924,ENSP00000369071,ENSP00000406157,ENSP00000418754	COL1A1,COL1A2,COL3A1,COL5A1,DCN,DPYSL3,FBLN1,FLNA,GSN,LGALS1,PAPSS2,POSTN,PTK7,SPARC,TNC
GO:0048522	positive regulation of cellular process	55	4898	0.00034	ENSP00000052754,ENSP00000157600,ENSP00000175506,ENSP00000215909,ENSP00000216297,ENSP00000217131,ENSP00000218224,ENSP00000225964,ENSP00000226444,ENSP00000231061,ENSP00000236040,ENSP00000241052,ENSP00000254108,ENSP00000265131,ENSP00000266718,ENSP00000296930,ENSP00000304408,ENSP00000312506,ENSP00000331544,ENSP00000332879,ENSP00000336721,ENSP00000343690,ENSP00000346032,ENSP00000346634,ENSP00000348128…	AGR2,AKAP12,ANXA2,ARAP1,ARHGEF2,ASNS,BAG2,BCLAF1,CAT,COL1A1,COL3A1,CSPG4,CTSZ,DCN,DPYSL3,EZR,FBLN1,FLNA,FLRT2,FUS,GLIPR2,GSN,HDGFRP2,HMGA2,IGFBP3,LARP1,LEPRE1,LGALS1,LGMN,LMCD1,LMNA,LUM,MAP2,MCTS1,MSN,NPM1,PACSIN3,POSTN,PPP1R12A,PQBP1,PTK7,RNPS1,S100A10,SFPQ,SLIT2,SPARC,SULT1E1,SUPT16H,SVIL,TAF15,TGM2,THRAP3,TNC,TP53BP1,YBX1
GO:0014070	response to organic cyclic compound	19	873	0.00035	ENSP00000175506,ENSP00000215909,ENSP00000218224,ENSP00000225964,ENSP00000231061,ENSP00000241052,ENSP00000265131,ENSP00000266718,ENSP00000296930,ENSP00000332164,ENSP00000334153,ENSP00000336721,ENSP00000346634,ENSP00000353408,ENSP00000356042,ENSP00000362924,ENSP00000369071,ENSP00000402608,ENSP00000422591	ASNS,CAT,COL1A1,CPS1,EZR,GSN,LARP1,LGALS1,LUM,MSN,NPM1,POSTN,PQBP1,RFTN1,SLIT2,SLIT3,SPARC,THRAP3,TNC
GO:0030036	actin cytoskeleton organization	13	418	0.00035	ENSP00000320117,ENSP00000338481,ENSP00000343690,ENSP00000345230,ENSP00000348163,ENSP00000350018,ENSP00000354837,ENSP00000356042,ENSP00000358866,ENSP00000362924,ENSP00000376410,ENSP00000377233,ENSP00000418754	ARAP1,ARHGEF2,DPYSL3,EPB41L2,EZR,FLNA,GSN,INF2,PLS3,PTK7,SH3BP1,TPM4,TRIP10
GO:0051129	negative regulation of cellular component organization	16	632	0.00035	ENSP00000215909,ENSP00000217131,ENSP00000263867,ENSP00000296930,ENSP00000321606,ENSP00000331544,ENSP00000343690,ENSP00000353375,ENSP00000353508,ENSP00000354837,ENSP00000357283,ENSP00000362924,ENSP00000369071,ENSP00000377233,ENSP00000422591,ENSP00000440945	ARAP1,ARHGEF2,CAPG,CRMP1,CTSZ,DPYSL3,FBLN1,GSN,LGALS1,LMNA,MAP2,MAP4,NPM1,PACSIN3,POSTN,SLIT2
GO:0009888	tissue development	27	1626	0.00036	ENSP00000052754,ENSP00000196061,ENSP00000217131,ENSP00000225964,ENSP00000241052,ENSP00000265131,ENSP00000266718,ENSP00000304408,ENSP00000348128,ENSP00000350018,ENSP00000353408,ENSP00000355180,ENSP00000355330,ENSP00000356042,ENSP00000357283,ENSP00000358866,ENSP00000360882,ENSP00000362924,ENSP00000369071,ENSP00000391490,ENSP00000402608,ENSP00000416330,ENSP00000418754,ENSP00000422591,ENSP00000432282…	AGR2,CAT,COL1A1,COL3A1,COL5A1,COL6A1,CPS1,CTSZ,DCN,EZR,FLNA,GSN,HMGA2,LMNA,LUM,MSN,PLOD1,POSTN,PTK7,SERPINH1,SH3BP1,SLIT2,SVIL,TAGLN,TGFBI,TGM2,TNC
GO:0019511	peptidyl-proline hydroxylation	4	14	0.00037	ENSP00000236040,ENSP00000323696,ENSP00000384999,ENSP00000478600	CRTAP,LEPRE1,LEPREL2,P4HA2
GO:0048856	anatomical structure development	56	5085	0.00037	ENSP00000052754,ENSP00000175506,ENSP00000196061,ENSP00000215909,ENSP00000217131,ENSP00000218224,ENSP00000225964,ENSP00000231061,ENSP00000236040,ENSP00000241052,ENSP00000262424,ENSP00000265131,ENSP00000266718,ENSP00000268603,ENSP00000280097,ENSP00000280551,ENSP00000295550,ENSP00000297268,ENSP00000300026,ENSP00000304408,ENSP00000312506,ENSP00000321606,ENSP00000327145,ENSP00000331544,ENSP00000332164…	AGR2,ANXA2,ARHGEF2,ASNS,CAT,CDH11,COL1A1,COL1A2,COL3A1,COL5A1,COL6A1,COL6A3,CPS1,CRISPLD2,CRMP1,CSPG4,CTSZ,DCN,DPYSL3,EZR,FBLN1,FERMT2,FLNA,FLNC,FLRT2,GSN,HMGA2,HNMT,LEPRE1,LGALS1,LMNA,LUM,MAP2,MAP4,MME,MSN,PAPSS2,PLOD1,PLS3,POSTN,PPIB,PQBP1,PTK7,SEC24D,SERPINH1,SH3BP1,SLIT2,SLIT3,SPARC,SVIL,TAGLN,TGFBI,TGM2,TNC,TYMP,YBX1
GO:0051270	regulation of cellular component movement	19	886	0.00037	ENSP00000052754,ENSP00000225964,ENSP00000231061,ENSP00000304408,ENSP00000331544,ENSP00000332879,ENSP00000343690,ENSP00000350018,ENSP00000353408,ENSP00000353508,ENSP00000354837,ENSP00000357283,ENSP00000358866,ENSP00000367196,ENSP00000369071,ENSP00000370473,ENSP00000376911,ENSP00000377233,ENSP00000422591	ARAP1,ARHGEF2,COL1A1,COL3A1,DCN,DPYSL3,FBLN1,FLNA,FLRT2,GLIPR2,IGFBP3,LGMN,LMNA,MAP2,MSN,POSTN,SH3BP1,SLIT2,SPARC
GO:0070208	protein heterotrimerization	4	14	0.00037	ENSP00000225964,ENSP00000297268,ENSP00000300527,ENSP00000355180	COL1A1,COL1A2,COL6A1,COL6A2
GO:0061077	chaperone-mediated protein folding	6	63	0.00038	ENSP00000236040,ENSP00000300026,ENSP00000317232,ENSP00000323696,ENSP00000413152,ENSP00000449751	CRTAP,FKBP10,FKBP11,FKBP7,LEPRE1,PPIB
GO:0032502	developmental process	58	5401	0.00045	ENSP00000052754,ENSP00000175506,ENSP00000196061,ENSP00000215909,ENSP00000217131,ENSP00000218224,ENSP00000225964,ENSP00000231061,ENSP00000236040,ENSP00000241052,ENSP00000262424,ENSP00000265131,ENSP00000266718,ENSP00000268603,ENSP00000280097,ENSP00000280551,ENSP00000295550,ENSP00000296930,ENSP00000297268,ENSP00000300026,ENSP00000304408,ENSP00000312506,ENSP00000321606,ENSP00000327145,ENSP00000331544…	AGR2,ANXA2,ARHGEF2,ASNS,CAT,CDH11,COL1A1,COL1A2,COL3A1,COL5A1,COL6A1,COL6A3,CPS1,CRISPLD2,CRMP1,CSPG4,CTSZ,DCN,DPYSL3,EZR,FBLN1,FERMT2,FLNA,FLNC,FLRT2,GSN,HMGA2,HNMT,IGFBP3,LEPRE1,LGALS1,LMNA,LUM,MAP2,MAP4,MME,MSN,NPM1,PAPSS2,PLOD1,PLS3,POSTN,PPIB,PQBP1,PTK7,SEC24D,SERPINH1,SH3BP1,SLIT2,SLIT3,SPARC,SVIL,TAGLN,TGFBI,TGM2,TNC,TYMP,YBX1
GO:0022604	regulation of cell morphogenesis	13	442	0.00047	ENSP00000218224,ENSP00000231061,ENSP00000330753,ENSP00000331544,ENSP00000342858,ENSP00000353408,ENSP00000353508,ENSP00000356042,ENSP00000357801,ENSP00000358866,ENSP00000369071,ENSP00000377233,ENSP00000422591	ARAP1,BRWD1,EZR,FBLN1,FERMT2,FLNA,MAP2,MSN,POSTN,PQBP1,S100A10,SLIT2,SPARC
GO:0007015	actin filament organization	9	200	0.00052	ENSP00000343690,ENSP00000345230,ENSP00000348163,ENSP00000350018,ENSP00000354837,ENSP00000356042,ENSP00000358866,ENSP00000362924,ENSP00000377233	ARAP1,ARHGEF2,DPYSL3,EZR,FLNA,GSN,PLS3,SH3BP1,TPM4
GO:0030334	regulation of cell migration	17	753	0.00052	ENSP00000052754,ENSP00000225964,ENSP00000231061,ENSP00000304408,ENSP00000331544,ENSP00000332879,ENSP00000343690,ENSP00000350018,ENSP00000353408,ENSP00000354837,ENSP00000357283,ENSP00000358866,ENSP00000367196,ENSP00000369071,ENSP00000370473,ENSP00000376911,ENSP00000422591	ARHGEF2,COL1A1,COL3A1,DCN,DPYSL3,FBLN1,FLNA,FLRT2,GLIPR2,IGFBP3,LGMN,LMNA,MSN,POSTN,SH3BP1,SLIT2,SPARC
GO:0001101	response to acid chemical	11	323	0.00061	ENSP00000175506,ENSP00000225964,ENSP00000231061,ENSP00000241052,ENSP00000265131,ENSP00000297268,ENSP00000304408,ENSP00000355180,ENSP00000362924,ENSP00000402608,ENSP00000418754	ASNS,CAT,COL1A1,COL1A2,COL3A1,COL6A1,CPS1,GSN,PTK7,SPARC,TNC
GO:0048731	system development	48	4144	0.00061	ENSP00000052754,ENSP00000175506,ENSP00000215909,ENSP00000217131,ENSP00000218224,ENSP00000225964,ENSP00000231061,ENSP00000236040,ENSP00000241052,ENSP00000262424,ENSP00000265131,ENSP00000266718,ENSP00000268603,ENSP00000280097,ENSP00000295550,ENSP00000297268,ENSP00000300026,ENSP00000304408,ENSP00000312506,ENSP00000321606,ENSP00000332164,ENSP00000332879,ENSP00000343690,ENSP00000346032,ENSP00000348128…	AGR2,ANXA2,ARHGEF2,ASNS,CAT,CDH11,COL1A1,COL1A2,COL3A1,COL5A1,COL6A3,CPS1,CRISPLD2,CRMP1,CSPG4,CTSZ,DCN,DPYSL3,EZR,FLNA,FLRT2,GSN,HMGA2,HNMT,LEPRE1,LGALS1,LMNA,LUM,MAP2,MAP4,MME,MSN,PAPSS2,PLS3,POSTN,PPIB,PQBP1,PTK7,SERPINH1,SLIT2,SLIT3,SPARC,SVIL,TAGLN,TGFBI,TGM2,TNC,TYMP
GO:0042060	wound healing	13	461	0.00064	ENSP00000052754,ENSP00000225964,ENSP00000231061,ENSP00000265131,ENSP00000297268,ENSP00000304408,ENSP00000331544,ENSP00000358866,ENSP00000360882,ENSP00000362924,ENSP00000369071,ENSP00000406157,ENSP00000418754	COL1A1,COL1A2,COL3A1,COL5A1,DCN,FBLN1,FLNA,GSN,PAPSS2,POSTN,PTK7,SPARC,TNC
GO:0048519	negative regulation of biological process	54	4953	0.00067	ENSP00000052754,ENSP00000157600,ENSP00000175506,ENSP00000215909,ENSP00000217131,ENSP00000225964,ENSP00000231061,ENSP00000236040,ENSP00000241052,ENSP00000252804,ENSP00000263867,ENSP00000265131,ENSP00000295550,ENSP00000296930,ENSP00000304408,ENSP00000321606,ENSP00000323696,ENSP00000331544,ENSP00000332164,ENSP00000332879,ENSP00000336721,ENSP00000343690,ENSP00000346032,ENSP00000346634,ENSP00000349748…	AGR2,ANXA2,ARAP1,ARHGEF2,ASNS,BAG2,BCLAF1,CAPG,CAT,COL1A1,COL3A1,COL5A1,COL6A3,CRMP1,CRTAP,CTSZ,DCN,DPYSL3,EZR,FBLN1,FLNA,FLRT2,G3BP2,GSN,HMGA2,IGFBP3,LARP1,LEPRE1,LEPREL2,LGALS1,LGMN,LMCD1,LMNA,MAP2,MAP4,MVP,NPM1,PACSIN3,POSTN,PXDN,PYCR1,RNPS1,SERPINB9,SERPINH1,SFPQ,SH3BP1,SLIT2,SLIT3,SPARC,TGFBI,THRAP3,TNC,TP53BP1,YBX1
GO:0007163	establishment or maintenance of cell polarity	8	163	0.00082	ENSP00000350018,ENSP00000353375,ENSP00000353408,ENSP00000353508,ENSP00000354837,ENSP00000356042,ENSP00000357283,ENSP00000418754	ARHGEF2,EZR,LMNA,MAP2,MAP4,MSN,PTK7,SH3BP1
GO:0007275	multicellular organism development	52	4726	0.00082	ENSP00000052754,ENSP00000175506,ENSP00000215909,ENSP00000217131,ENSP00000218224,ENSP00000225964,ENSP00000231061,ENSP00000236040,ENSP00000241052,ENSP00000262424,ENSP00000265131,ENSP00000266718,ENSP00000268603,ENSP00000280097,ENSP00000280551,ENSP00000295550,ENSP00000297268,ENSP00000300026,ENSP00000304408,ENSP00000312506,ENSP00000321606,ENSP00000331544,ENSP00000332164,ENSP00000332879,ENSP00000343690…	AGR2,ANXA2,ARHGEF2,ASNS,CAT,CDH11,COL1A1,COL1A2,COL3A1,COL5A1,COL6A1,COL6A3,CPS1,CRISPLD2,CRMP1,CSPG4,CTSZ,DCN,DPYSL3,EZR,FBLN1,FLNA,FLRT2,GSN,HMGA2,HNMT,LEPRE1,LGALS1,LMNA,LUM,MAP2,MAP4,MME,MSN,PAPSS2,PLS3,POSTN,PPIB,PQBP1,PTK7,SEC24D,SERPINH1,SLIT2,SLIT3,SPARC,SVIL,TAGLN,TGFBI,TGM2,TNC,TYMP,YBX1
GO:0060348	bone development	8	166	0.00089	ENSP00000225964,ENSP00000231061,ENSP00000236040,ENSP00000300026,ENSP00000346032,ENSP00000348163,ENSP00000406157,ENSP00000434412	ANXA2,COL1A1,LEPRE1,PAPSS2,PLS3,PPIB,SERPINH1,SPARC
GO:0051494	negative regulation of cytoskeleton organization	7	121	0.00098	ENSP00000263867,ENSP00000296930,ENSP00000353508,ENSP00000354837,ENSP00000362924,ENSP00000377233,ENSP00000422591	ARAP1,ARHGEF2,CAPG,GSN,MAP2,NPM1,SLIT2
GO:0043933	protein-containing complex subunit organization	27	1770	0.00100	ENSP00000216297,ENSP00000217131,ENSP00000225964,ENSP00000241052,ENSP00000263867,ENSP00000266718,ENSP00000280551,ENSP00000296930,ENSP00000297268,ENSP00000300527,ENSP00000304408,ENSP00000310723,ENSP00000342858,ENSP00000343690,ENSP00000346032,ENSP00000347649,ENSP00000352738,ENSP00000355180,ENSP00000355330,ENSP00000357801,ENSP00000360365,ENSP00000360882,ENSP00000362924,ENSP00000366694,ENSP00000367263…	AHNAK,ANXA2,CAPG,CAT,COL1A1,COL1A2,COL3A1,COL5A1,COL6A1,COL6A2,CTSZ,DDX23,DPYSL3,FERMT2,G3BP2,GSN,KCTD12,LEPREL4,LUM,MCTS1,NPM1,S100A10,SEC24D,SERPINH1,SUPT16H,TGM2,TP53BP1
GO:0010721	negative regulation of cell development	10	298	0.0014	ENSP00000215909,ENSP00000217131,ENSP00000304408,ENSP00000321606,ENSP00000331544,ENSP00000343690,ENSP00000353508,ENSP00000354837,ENSP00000369071,ENSP00000422591	ARHGEF2,COL3A1,CRMP1,CTSZ,DPYSL3,FBLN1,LGALS1,MAP2,POSTN,SLIT2
GO:0033273	response to vitamin	6	87	0.0014	ENSP00000225964,ENSP00000231061,ENSP00000241052,ENSP00000265131,ENSP00000362924,ENSP00000369071	CAT,COL1A1,GSN,POSTN,SPARC,TNC
GO:0051259	protein complex oligomerization	13	512	0.0014	ENSP00000225964,ENSP00000241052,ENSP00000296930,ENSP00000297268,ENSP00000300527,ENSP00000343690,ENSP00000346032,ENSP00000355180,ENSP00000355330,ENSP00000357801,ENSP00000366694,ENSP00000367263,ENSP00000371475	AHNAK,ANXA2,CAT,COL1A1,COL1A2,COL6A1,COL6A2,DPYSL3,KCTD12,NPM1,S100A10,TGM2,TP53BP1
GO:0051716	cellular response to stimulus	62	6212	0.0014	ENSP00000052754,ENSP00000175506,ENSP00000215909,ENSP00000216297,ENSP00000218224,ENSP00000225964,ENSP00000231061,ENSP00000241052,ENSP00000252804,ENSP00000254108,ENSP00000254193,ENSP00000265131,ENSP00000278412,ENSP00000296930,ENSP00000297268,ENSP00000304408,ENSP00000307513,ENSP00000312506,ENSP00000320117,ENSP00000330753,ENSP00000332164,ENSP00000332879,ENSP00000334153,ENSP00000336721,ENSP00000340684…	AKAP12,ANXA2,ARAP1,ARHGEF2,ASNS,BCLAF1,BRWD1,CAT,COL1A1,COL1A2,COL3A1,COL6A1,CPS1,CSPG4,DCN,DEK,DPYSL3,EZR,FERMT2,FLNA,FLRT2,FUS,G3BP2,GPX8,GSN,HMGA2,LARP1,LGALS1,LGMN,LMNA,MAOA,MAP2,MCTS1,MME,MRC2,MSN,MVP,NPM1,POSTN,PPP1R12A,PQBP1,PTK7,PXDN,PYCR1,RFTN1,RRBP1,SERPINB9,SFPQ,SH3BP1,SLIT2,SLIT3,SNRPA1,SOD3,SPARC,SSRP1,SUPT16H,TGM2,THRAP3,TNC,TP53BP1,TRIP10,YBX1
GO:0065008	regulation of biological quality	42	3559	0.0014	ENSP00000052754,ENSP00000215909,ENSP00000217131,ENSP00000225964,ENSP00000226444,ENSP00000236040,ENSP00000263867,ENSP00000280097,ENSP00000296930,ENSP00000297268,ENSP00000300026,ENSP00000304408,ENSP00000323696,ENSP00000330753,ENSP00000331544,ENSP00000332879,ENSP00000336721,ENSP00000340684,ENSP00000342858,ENSP00000346032,ENSP00000346634,ENSP00000350018,ENSP00000352738,ENSP00000353408,ENSP00000353508…	AGR2,ANXA2,ARAP1,BAG2,BRWD1,CAPG,COL1A1,COL1A2,COL3A1,CPS1,CRTAP,CTSZ,DCN,EZR,FBLN1,FERMT2,FLNA,FLRT2,G3BP2,GSN,HNMT,LARP1,LEPRE1,LGALS1,LGMN,LMNA,MAOA,MAP2,MME,MSN,NPM1,PAPSS2,POSTN,PPIB,PYCR1,SERBP1,SH3BP1,SLIT2,SULT1E1,TGM2,THRAP3,YBX1
GO:0017185	peptidyl-lysine hydroxylation	3	8	0.0018	ENSP00000196061,ENSP00000347649,ENSP00000478600	LEPREL2,LEPREL4,PLOD1
GO:1901700	response to oxygen-containing compound	23	1427	0.0018	ENSP00000052754,ENSP00000175506,ENSP00000215909,ENSP00000225964,ENSP00000231061,ENSP00000241052,ENSP00000265131,ENSP00000297268,ENSP00000300527,ENSP00000304408,ENSP00000332164,ENSP00000336721,ENSP00000353408,ENSP00000354837,ENSP00000355180,ENSP00000356042,ENSP00000362924,ENSP00000369071,ENSP00000371554,ENSP00000376911,ENSP00000402608,ENSP00000418754,ENSP00000422591	ARHGEF2,ASNS,CAT,COL1A1,COL1A2,COL3A1,COL6A1,COL6A2,CPS1,DCN,EZR,GSN,LARP1,LGALS1,LGMN,MSN,POSTN,PTK7,SLIT2,SLIT3,SOD3,SPARC,TNC
GO:0022603	regulation of anatomical structure morphogenesis	18	961	0.0021	ENSP00000052754,ENSP00000218224,ENSP00000231061,ENSP00000330753,ENSP00000331544,ENSP00000342858,ENSP00000353408,ENSP00000353508,ENSP00000356042,ENSP00000357801,ENSP00000358866,ENSP00000360882,ENSP00000369071,ENSP00000376410,ENSP00000377233,ENSP00000418754,ENSP00000422591,ENSP00000437621	ARAP1,BRWD1,COL5A1,DCN,EZR,FBLN1,FERMT2,FLNA,HMGA2,INF2,MAP2,MSN,POSTN,PQBP1,PTK7,S100A10,SLIT2,SPARC
GO:0031532	actin cytoskeleton reorganization	5	57	0.0021	ENSP00000356042,ENSP00000358866,ENSP00000362924,ENSP00000377233,ENSP00000418754	ARAP1,EZR,FLNA,GSN,PTK7
GO:0048513	animal organ development	36	2926	0.0025	ENSP00000052754,ENSP00000175506,ENSP00000215909,ENSP00000217131,ENSP00000225964,ENSP00000231061,ENSP00000236040,ENSP00000241052,ENSP00000262424,ENSP00000265131,ENSP00000266718,ENSP00000280097,ENSP00000295550,ENSP00000297268,ENSP00000300026,ENSP00000304408,ENSP00000332164,ENSP00000332879,ENSP00000346032,ENSP00000348128,ENSP00000348163,ENSP00000353408,ENSP00000355330,ENSP00000357283,ENSP00000358866…	AGR2,ANXA2,ASNS,CAT,COL1A1,COL1A2,COL3A1,COL5A1,COL6A3,CPS1,CRISPLD2,CTSZ,DCN,FLNA,FLRT2,HMGA2,HNMT,LEPRE1,LGALS1,LMNA,LUM,MME,MSN,PAPSS2,PLS3,PPIB,PTK7,SERPINH1,SLIT2,SLIT3,SPARC,SVIL,TAGLN,TGFBI,TGM2,TNC
GO:1901607	alpha-amino acid biosynthetic process	5	60	0.0025	ENSP00000175506,ENSP00000196061,ENSP00000384949,ENSP00000402608,ENSP00000443459	ASNS,BCAT1,CPS1,PLOD1,PYCR1
GO:0030010	establishment of cell polarity	6	102	0.0027	ENSP00000350018,ENSP00000353375,ENSP00000353408,ENSP00000353508,ENSP00000354837,ENSP00000418754	ARHGEF2,MAP2,MAP4,MSN,PTK7,SH3BP1
GO:0001765	membrane raft assembly	3	10	0.0028	ENSP00000334153,ENSP00000346032,ENSP00000357801	ANXA2,RFTN1,S100A10
GO:0043200	response to amino acid	6	103	0.0028	ENSP00000175506,ENSP00000225964,ENSP00000297268,ENSP00000304408,ENSP00000355180,ENSP00000402608	ASNS,COL1A1,COL1A2,COL3A1,COL6A1,CPS1
GO:0051093	negative regulation of developmental process	17	910	0.0031	ENSP00000052754,ENSP00000215909,ENSP00000217131,ENSP00000231061,ENSP00000304408,ENSP00000321606,ENSP00000331544,ENSP00000343690,ENSP00000346032,ENSP00000353508,ENSP00000354837,ENSP00000360882,ENSP00000361626,ENSP00000369071,ENSP00000376911,ENSP00000422591,ENSP00000437621	ANXA2,ARHGEF2,COL3A1,COL5A1,CRMP1,CTSZ,DCN,DPYSL3,FBLN1,HMGA2,LGALS1,LGMN,MAP2,POSTN,SLIT2,SPARC,YBX1
GO:0044092	negative regulation of molecular function	19	1119	0.0039	ENSP00000052754,ENSP00000217131,ENSP00000241052,ENSP00000252804,ENSP00000295550,ENSP00000296930,ENSP00000321606,ENSP00000332879,ENSP00000346032,ENSP00000352738,ENSP00000353508,ENSP00000358866,ENSP00000359727,ENSP00000370074,ENSP00000378760,ENSP00000389168,ENSP00000422591,ENSP00000434412,ENSP00000437621	ANXA2,BAG2,CAT,COL6A3,CRMP1,CTSZ,DCN,FLNA,FLRT2,G3BP2,HMGA2,MAP2,MVP,NPM1,PPP1R12A,PXDN,SERPINB9,SERPINH1,SLIT2
GO:0006996	organelle organization	37	3131	0.0040	ENSP00000216297,ENSP00000217131,ENSP00000241052,ENSP00000280551,ENSP00000296930,ENSP00000317232,ENSP00000318697,ENSP00000320117,ENSP00000321606,ENSP00000330753,ENSP00000338481,ENSP00000343690,ENSP00000345230,ENSP00000346032,ENSP00000347649,ENSP00000348128,ENSP00000348163,ENSP00000349748,ENSP00000350018,ENSP00000352738,ENSP00000353375,ENSP00000353408,ENSP00000353508,ENSP00000354837,ENSP00000356042…	ANXA2,ARAP1,ARHGEF2,BRWD1,CAT,CRMP1,CTSZ,DEK,DPYSL3,EPB41L2,EZR,FKBP10,FLNA,G3BP2,GSN,HMGA2,INF2,LEPREL4,LMNA,MAP2,MAP4,MCTS1,MSN,NPM1,PLS3,PPP1R12A,PTK7,S100A10,SEC24D,SFPQ,SH3BP1,SUPT16H,SVIL,TPM4,TRIP10,TUBB6,TYMP
GO:0031345	negative regulation of cell projection organization	7	163	0.0040	ENSP00000215909,ENSP00000217131,ENSP00000321606,ENSP00000343690,ENSP00000353375,ENSP00000353508,ENSP00000422591	CRMP1,CTSZ,DPYSL3,LGALS1,MAP2,MAP4,SLIT2
GO:0048583	regulation of response to stimulus	43	3882	0.0040	ENSP00000052754,ENSP00000157600,ENSP00000216297,ENSP00000218224,ENSP00000225964,ENSP00000241052,ENSP00000252804,ENSP00000278412,ENSP00000296930,ENSP00000297268,ENSP00000304408,ENSP00000312506,ENSP00000320117,ENSP00000331544,ENSP00000332164,ENSP00000332879,ENSP00000334153,ENSP00000346032,ENSP00000349748,ENSP00000350018,ENSP00000354837,ENSP00000355330,ENSP00000356042,ENSP00000357283,ENSP00000358866…	AGR2,AKAP12,ANXA2,ARAP1,ARHGEF2,BAG2,BCLAF1,CAT,COL1A1,COL1A2,COL3A1,CSPG4,DCN,DEK,EZR,FBLN1,FLNA,FLRT2,GLIPR2,GSN,HMGA2,IGFBP3,LGMN,LMCD1,LMNA,NPM1,POSTN,PQBP1,PXDN,PYCR1,RFTN1,SERPINB9,SFPQ,SH3BP1,SLIT2,SLIT3,SSRP1,SUPT16H,TAF15,TGM2,TP53BP1,TRIP10,TYMP
GO:0051764	actin crosslink formation	3	12	0.0040	ENSP00000343690,ENSP00000348163,ENSP00000358866	DPYSL3,FLNA,PLS3
GO:0060284	regulation of cell development	16	846	0.0040	ENSP00000215909,ENSP00000217131,ENSP00000218224,ENSP00000236040,ENSP00000304408,ENSP00000321606,ENSP00000331544,ENSP00000332879,ENSP00000343690,ENSP00000353508,ENSP00000354837,ENSP00000357801,ENSP00000358866,ENSP00000369071,ENSP00000418754,ENSP00000422591	ARHGEF2,COL3A1,CRMP1,CTSZ,DPYSL3,FBLN1,FLNA,FLRT2,LEPRE1,LGALS1,MAP2,POSTN,PQBP1,PTK7,S100A10,SLIT2
GO:1903651	positive regulation of cytoplasmic transport	3	12	0.0040	ENSP00000353408,ENSP00000353508,ENSP00000356042	EZR,MAP2,MSN
GO:2001222	regulation of neuron migration	4	35	0.0040	ENSP00000304408,ENSP00000332879,ENSP00000354837,ENSP00000358866	ARHGEF2,COL3A1,FLNA,FLRT2
GO:0070848	response to growth factor	12	507	0.0041	ENSP00000225964,ENSP00000231061,ENSP00000241052,ENSP00000265131,ENSP00000266718,ENSP00000297268,ENSP00000304408,ENSP00000332879,ENSP00000342858,ENSP00000369071,ENSP00000376911,ENSP00000402608	CAT,COL1A1,COL1A2,COL3A1,CPS1,FERMT2,FLRT2,LGMN,LUM,POSTN,SPARC,TNC
GO:1902904	negative regulation of supramolecular fiber organization	6	115	0.0042	ENSP00000263867,ENSP00000353508,ENSP00000354837,ENSP00000362924,ENSP00000377233,ENSP00000422591	ARAP1,ARHGEF2,CAPG,GSN,MAP2,SLIT2
GO:0045198	establishment of epithelial cell apical/basal polarity	3	13	0.0045	ENSP00000350018,ENSP00000353408,ENSP00000418754	MSN,PTK7,SH3BP1
GO:0009719	response to endogenous stimulus	21	1353	0.0049	ENSP00000175506,ENSP00000225964,ENSP00000231061,ENSP00000241052,ENSP00000265131,ENSP00000297268,ENSP00000304408,ENSP00000332164,ENSP00000332879,ENSP00000336721,ENSP00000342858,ENSP00000346032,ENSP00000346634,ENSP00000353408,ENSP00000354837,ENSP00000355180,ENSP00000356042,ENSP00000369071,ENSP00000376911,ENSP00000402608,ENSP00000422591	ANXA2,ARHGEF2,ASNS,CAT,COL1A1,COL1A2,COL3A1,COL6A1,CPS1,EZR,FERMT2,FLRT2,LARP1,LGMN,MSN,POSTN,SLIT2,SLIT3,SPARC,THRAP3,TNC
GO:0000413	protein peptidyl-prolyl isomerization	4	40	0.0057	ENSP00000300026,ENSP00000317232,ENSP00000413152,ENSP00000449751	FKBP10,FKBP11,FKBP7,PPIB
GO:0008652	cellular amino acid biosynthetic process	5	77	0.0057	ENSP00000175506,ENSP00000196061,ENSP00000384949,ENSP00000402608,ENSP00000443459	ASNS,BCAT1,CPS1,PLOD1,PYCR1
GO:0035295	tube development	15	793	0.0060	ENSP00000217131,ENSP00000231061,ENSP00000241052,ENSP00000262424,ENSP00000265131,ENSP00000304408,ENSP00000312506,ENSP00000346032,ENSP00000355330,ENSP00000379038,ENSP00000391490,ENSP00000402608,ENSP00000416330,ENSP00000418754,ENSP00000422591	AGR2,ANXA2,CAT,COL3A1,CPS1,CRISPLD2,CSPG4,CTSZ,PTK7,SLIT2,SPARC,TGFBI,TGM2,TNC,TYMP
GO:0051248	negative regulation of protein metabolic process	18	1075	0.0060	ENSP00000052754,ENSP00000217131,ENSP00000236040,ENSP00000295550,ENSP00000296930,ENSP00000323696,ENSP00000331544,ENSP00000332879,ENSP00000336721,ENSP00000346032,ENSP00000356042,ENSP00000358866,ENSP00000359727,ENSP00000370074,ENSP00000370473,ENSP00000378760,ENSP00000422591,ENSP00000434412	ANXA2,BAG2,COL6A3,CRTAP,CTSZ,DCN,EZR,FBLN1,FLNA,FLRT2,IGFBP3,LARP1,LEPRE1,MVP,NPM1,SERPINB9,SERPINH1,SLIT2
GO:0071801	regulation of podosome assembly	3	15	0.0060	ENSP00000353408,ENSP00000354837,ENSP00000362924	ARHGEF2,GSN,MSN
GO:0050794	regulation of cellular process	87	10484	0.0061	ENSP00000052754,ENSP00000157600,ENSP00000175506,ENSP00000215909,ENSP00000216297,ENSP00000217131,ENSP00000218224,ENSP00000225964,ENSP00000226444,ENSP00000231061,ENSP00000236040,ENSP00000241052,ENSP00000252804,ENSP00000254108,ENSP00000254193,ENSP00000263867,ENSP00000265131,ENSP00000266718,ENSP00000278412,ENSP00000295550,ENSP00000296930,ENSP00000297268,ENSP00000304408,ENSP00000307513,ENSP00000312506…	AGR2,AHNAK,AKAP12,ANXA2,ARAP1,ARHGEF2,ASNS,BAG2,BCLAF1,BRWD1,CAPG,CAT,COL1A1,COL1A2,COL3A1,COL5A1,COL6A3,CRMP1,CRTAP,CSPG4,CTSZ,DCN,DEK,DPYSL3,EZR,FBLN1,FERMT2,FLNA,FLRT2,FUS,G3BP2,GLIPR2,GSN,HDGFRP2,HMGA2,IGFBP3,INF2,LARP1,LEPRE1,LEPREL2,LGALS1,LGMN,LMCD1,LMNA,LUM,MAOA,MAP2,MAP4,MCTS1,MRC2,MSN,MVP,NPM1,PACSIN3,POSTN,PPP1R12A,PQBP1,PTK7,PXDN,PYCR1,RFTN1,RNPS1,RRBP1,S100A10,SERBP1,SERPINB9,SERPINH…
GO:0051291	protein heterooligomerization	6	126	0.0061	ENSP00000225964,ENSP00000297268,ENSP00000300527,ENSP00000346032,ENSP00000355180,ENSP00000357801	ANXA2,COL1A1,COL1A2,COL6A1,COL6A2,S100A10
GO:1901698	response to nitrogen compound	17	988	0.0063	ENSP00000175506,ENSP00000218224,ENSP00000225964,ENSP00000231061,ENSP00000241052,ENSP00000296930,ENSP00000297268,ENSP00000304408,ENSP00000334153,ENSP00000336721,ENSP00000354837,ENSP00000355180,ENSP00000356042,ENSP00000362924,ENSP00000376911,ENSP00000402608,ENSP00000422591	ARHGEF2,ASNS,CAT,COL1A1,COL1A2,COL3A1,COL6A1,CPS1,EZR,GSN,LARP1,LGMN,NPM1,PQBP1,RFTN1,SLIT2,SPARC
GO:0009636	response to toxic substance	11	468	0.0067	ENSP00000175506,ENSP00000225964,ENSP00000231061,ENSP00000241052,ENSP00000252804,ENSP00000264193,ENSP00000265131,ENSP00000362924,ENSP00000371554,ENSP00000402608,ENSP00000423822	ASNS,CAT,COL1A1,CPOX,CPS1,GPX8,GSN,PXDN,SOD3,SPARC,TNC
GO:0010628	positive regulation of gene expression	25	1826	0.0067	ENSP00000052754,ENSP00000216297,ENSP00000225964,ENSP00000265131,ENSP00000266718,ENSP00000296930,ENSP00000331544,ENSP00000336721,ENSP00000346634,ENSP00000349748,ENSP00000353408,ENSP00000354837,ENSP00000356042,ENSP00000357283,ENSP00000359727,ENSP00000361626,ENSP00000362924,ENSP00000370074,ENSP00000371475,ENSP00000380414,ENSP00000389168,ENSP00000391490,ENSP00000435210,ENSP00000437621,ENSP00000474096	AGR2,ARHGEF2,BAG2,BCLAF1,COL1A1,DCN,DEK,EZR,FBLN1,GSN,HMGA2,LARP1,LMNA,LUM,MSN,NPM1,PPP1R12A,SERPINB9,SFPQ,SUPT16H,TAF15,THRAP3,TNC,TP53BP1,YBX1
GO:0035088	establishment or maintenance of apical/basal cell polarity	4	43	0.0067	ENSP00000350018,ENSP00000353408,ENSP00000356042,ENSP00000418754	EZR,MSN,PTK7,SH3BP1
GO:1901874	negative regulation of post-translational protein modification	2	2	0.0067	ENSP00000236040,ENSP00000323696	CRTAP,LEPRE1
GO:1902903	regulation of supramolecular fiber organization	9	316	0.0067	ENSP00000263867,ENSP00000350018,ENSP00000353508,ENSP00000354837,ENSP00000357801,ENSP00000358866,ENSP00000362924,ENSP00000377233,ENSP00000422591	ARAP1,ARHGEF2,CAPG,FLNA,GSN,MAP2,S100A10,SH3BP1,SLIT2
GO:0010810	regulation of cell-substrate adhesion	7	189	0.0071	ENSP00000215909,ENSP00000225964,ENSP00000331544,ENSP00000357801,ENSP00000358866,ENSP00000369071,ENSP00000391490	AGR2,COL1A1,FBLN1,FLNA,LGALS1,POSTN,S100A10
GO:0071495	cellular response to endogenous stimulus	18	1106	0.0071	ENSP00000175506,ENSP00000225964,ENSP00000265131,ENSP00000297268,ENSP00000304408,ENSP00000332164,ENSP00000332879,ENSP00000336721,ENSP00000342858,ENSP00000346634,ENSP00000353408,ENSP00000354837,ENSP00000355180,ENSP00000356042,ENSP00000369071,ENSP00000376911,ENSP00000402608,ENSP00000422591	ARHGEF2,ASNS,COL1A1,COL1A2,COL3A1,COL6A1,CPS1,EZR,FERMT2,FLRT2,LARP1,LGMN,MSN,POSTN,SLIT2,SLIT3,THRAP3,TNC
GO:0032269	negative regulation of cellular protein metabolic process	17	1014	0.0074	ENSP00000052754,ENSP00000217131,ENSP00000236040,ENSP00000295550,ENSP00000296930,ENSP00000323696,ENSP00000331544,ENSP00000332879,ENSP00000336721,ENSP00000346032,ENSP00000356042,ENSP00000359727,ENSP00000370074,ENSP00000370473,ENSP00000378760,ENSP00000422591,ENSP00000434412	ANXA2,BAG2,COL6A3,CRTAP,CTSZ,DCN,EZR,FBLN1,FLRT2,IGFBP3,LARP1,LEPRE1,MVP,NPM1,SERPINB9,SERPINH1,SLIT2
GO:0048869	cellular developmental process	39	3533	0.0074	ENSP00000215909,ENSP00000217131,ENSP00000218224,ENSP00000225964,ENSP00000236040,ENSP00000265131,ENSP00000268603,ENSP00000296930,ENSP00000304408,ENSP00000312506,ENSP00000321606,ENSP00000327145,ENSP00000332164,ENSP00000332879,ENSP00000342858,ENSP00000343690,ENSP00000346032,ENSP00000350018,ENSP00000353375,ENSP00000353408,ENSP00000353508,ENSP00000354837,ENSP00000355180,ENSP00000356042,ENSP00000357283…	AGR2,ANXA2,ARHGEF2,CDH11,COL1A1,COL3A1,COL6A1,CPS1,CRMP1,CSPG4,CTSZ,DPYSL3,EZR,FERMT2,FLNA,FLNC,FLRT2,GSN,HMGA2,IGFBP3,LEPRE1,LGALS1,LMNA,MAP2,MAP4,MME,MSN,NPM1,POSTN,PQBP1,PTK7,SERPINH1,SH3BP1,SLIT2,SLIT3,TAGLN,TGFBI,TNC,TYMP
GO:0010977	negative regulation of neuron projection development	6	136	0.0076	ENSP00000215909,ENSP00000217131,ENSP00000321606,ENSP00000343690,ENSP00000353508,ENSP00000422591	CRMP1,CTSZ,DPYSL3,LGALS1,MAP2,SLIT2
GO:1900024	regulation of substrate adhesion-dependent cell spreading	4	47	0.0079	ENSP00000331544,ENSP00000357801,ENSP00000358866,ENSP00000369071	FBLN1,FLNA,POSTN,S100A10
GO:0050768	negative regulation of neurogenesis	8	260	0.0081	ENSP00000215909,ENSP00000217131,ENSP00000304408,ENSP00000321606,ENSP00000343690,ENSP00000353508,ENSP00000354837,ENSP00000422591	ARHGEF2,COL3A1,CRMP1,CTSZ,DPYSL3,LGALS1,MAP2,SLIT2
GO:0071229	cellular response to acid chemical	7	196	0.0081	ENSP00000225964,ENSP00000265131,ENSP00000297268,ENSP00000304408,ENSP00000355180,ENSP00000402608,ENSP00000418754	COL1A1,COL1A2,COL3A1,COL6A1,CPS1,PTK7,TNC
GO:1901699	cellular response to nitrogen compound	12	568	0.0082	ENSP00000218224,ENSP00000225964,ENSP00000296930,ENSP00000297268,ENSP00000304408,ENSP00000336721,ENSP00000354837,ENSP00000355180,ENSP00000356042,ENSP00000376911,ENSP00000402608,ENSP00000422591	ARHGEF2,COL1A1,COL1A2,COL3A1,COL6A1,CPS1,EZR,LARP1,LGMN,NPM1,PQBP1,SLIT2
GO:0010639	negative regulation of organelle organization	9	333	0.0084	ENSP00000263867,ENSP00000296930,ENSP00000353375,ENSP00000353508,ENSP00000354837,ENSP00000357283,ENSP00000362924,ENSP00000377233,ENSP00000422591	ARAP1,ARHGEF2,CAPG,GSN,LMNA,MAP2,MAP4,NPM1,SLIT2
GO:0007155	cell adhesion	15	843	0.0086	ENSP00000265131,ENSP00000268603,ENSP00000295550,ENSP00000300527,ENSP00000302100,ENSP00000304408,ENSP00000332879,ENSP00000342858,ENSP00000353408,ENSP00000355180,ENSP00000356042,ENSP00000360882,ENSP00000369071,ENSP00000416330,ENSP00000418754	CDH11,COL3A1,COL5A1,COL6A1,COL6A2,COL6A3,EZR,FERMT2,FLRT2,LGALS4,MSN,POSTN,PTK7,TGFBI,TNC
GO:0022607	cellular component assembly	29	2343	0.0086	ENSP00000217131,ENSP00000225964,ENSP00000241052,ENSP00000263867,ENSP00000280551,ENSP00000296930,ENSP00000297268,ENSP00000300527,ENSP00000310723,ENSP00000327145,ENSP00000334153,ENSP00000342858,ENSP00000343690,ENSP00000346032,ENSP00000347649,ENSP00000348163,ENSP00000350018,ENSP00000352738,ENSP00000355180,ENSP00000355330,ENSP00000356042,ENSP00000357801,ENSP00000358866,ENSP00000360365,ENSP00000362924…	AHNAK,ANXA2,CAPG,CAT,COL1A1,COL1A2,COL6A1,COL6A2,CTSZ,DDX23,DPYSL3,EZR,FERMT2,FLNA,FLNC,G3BP2,GSN,HMGA2,KCTD12,LEPREL4,MCTS1,NPM1,PLS3,RFTN1,S100A10,SEC24D,SH3BP1,TGM2,TP53BP1
GO:0034097	response to cytokine	17	1035	0.0086	ENSP00000052754,ENSP00000225964,ENSP00000231061,ENSP00000254193,ENSP00000297268,ENSP00000304408,ENSP00000330753,ENSP00000332879,ENSP00000340684,ENSP00000343690,ENSP00000346032,ENSP00000353408,ENSP00000354837,ENSP00000362924,ENSP00000369071,ENSP00000418525,ENSP00000435210	ANXA2,ARHGEF2,BCLAF1,BRWD1,COL1A1,COL1A2,COL3A1,DCN,DPYSL3,FLRT2,GSN,MAOA,MME,MSN,POSTN,SNRPA1,SPARC
GO:0043903	regulation of symbiosis, encompassing mutualism through parasitism	7	203	0.0092	ENSP00000215909,ENSP00000300026,ENSP00000331544,ENSP00000336721,ENSP00000346032,ENSP00000362924,ENSP00000437621	ANXA2,FBLN1,GSN,HMGA2,LARP1,LGALS1,PPIB
GO:0061364	apoptotic process involved in luteolysis	2	3	0.0092	ENSP00000332164,ENSP00000422591	SLIT2,SLIT3
GO:0033043	regulation of organelle organization	18	1155	0.0100	ENSP00000052754,ENSP00000263867,ENSP00000296930,ENSP00000346032,ENSP00000349748,ENSP00000350018,ENSP00000353375,ENSP00000353408,ENSP00000353508,ENSP00000354837,ENSP00000356042,ENSP00000357283,ENSP00000357801,ENSP00000358866,ENSP00000362924,ENSP00000376410,ENSP00000377233,ENSP00000422591	ANXA2,ARAP1,ARHGEF2,CAPG,DCN,EZR,FLNA,GSN,INF2,LMNA,MAP2,MAP4,MSN,NPM1,S100A10,SFPQ,SH3BP1,SLIT2
GO:0032501	multicellular organismal process	60	6507	0.0105	ENSP00000052754,ENSP00000175506,ENSP00000215909,ENSP00000217131,ENSP00000218224,ENSP00000225964,ENSP00000231061,ENSP00000236040,ENSP00000241052,ENSP00000254193,ENSP00000262424,ENSP00000265131,ENSP00000266718,ENSP00000268603,ENSP00000280097,ENSP00000280551,ENSP00000295550,ENSP00000297268,ENSP00000300026,ENSP00000304408,ENSP00000312506,ENSP00000321606,ENSP00000323696,ENSP00000331544,ENSP00000332164…	AGR2,ANXA2,ARHGEF2,ASNS,CALD1,CAT,CDH11,COL1A1,COL1A2,COL3A1,COL5A1,COL6A1,COL6A3,CPS1,CRISPLD2,CRMP1,CRTAP,CSPG4,CTSZ,DCN,DPYSL3,EZR,FBLN1,FLNA,FLRT2,GSN,HMGA2,HNMT,IGFBP3,LEPRE1,LEPREL4,LGALS1,LGMN,LMNA,LUM,MAP2,MAP4,MME,MSN,PAPSS2,PLS3,POSTN,PPIB,PQBP1,PTK7,RFTN1,SEC24D,SERPINH1,SLIT2,SLIT3,SNRPA1,SPARC,SVIL,TAGLN,TGFBI,TGM2,TNC,TPM4,TYMP,YBX1
GO:1901605	alpha-amino acid metabolic process	7	209	0.0105	ENSP00000175506,ENSP00000196061,ENSP00000280097,ENSP00000323696,ENSP00000384949,ENSP00000402608,ENSP00000443459	ASNS,BCAT1,CPS1,CRTAP,HNMT,PLOD1,PYCR1
GO:0044087	regulation of cellular component biogenesis	15	867	0.0106	ENSP00000263867,ENSP00000296930,ENSP00000332879,ENSP00000343690,ENSP00000353375,ENSP00000353408,ENSP00000353508,ENSP00000354837,ENSP00000356042,ENSP00000357801,ENSP00000358866,ENSP00000362924,ENSP00000377233,ENSP00000422591,ENSP00000435210	ARAP1,ARHGEF2,BCLAF1,CAPG,DPYSL3,EZR,FLNA,FLRT2,GSN,MAP2,MAP4,MSN,NPM1,S100A10,SLIT2
GO:0006457	protein folding	7	214	0.0113	ENSP00000236040,ENSP00000300026,ENSP00000317232,ENSP00000323696,ENSP00000359727,ENSP00000413152,ENSP00000449751	BAG2,CRTAP,FKBP10,FKBP11,FKBP7,LEPRE1,PPIB
GO:0010288	response to lead ion	3	22	0.0113	ENSP00000231061,ENSP00000241052,ENSP00000264193	CAT,CPOX,SPARC
GO:0120035	regulation of plasma membrane bounded cell projection organization	12	600	0.0113	ENSP00000215909,ENSP00000217131,ENSP00000218224,ENSP00000236040,ENSP00000321606,ENSP00000343690,ENSP00000353375,ENSP00000353508,ENSP00000356042,ENSP00000377233,ENSP00000418754,ENSP00000422591	ARAP1,CRMP1,CTSZ,DPYSL3,EZR,LEPRE1,LGALS1,MAP2,MAP4,PQBP1,PTK7,SLIT2
GO:0006950	response to stress	36	3267	0.0114	ENSP00000052754,ENSP00000175506,ENSP00000196061,ENSP00000215909,ENSP00000216297,ENSP00000218224,ENSP00000225964,ENSP00000231061,ENSP00000241052,ENSP00000252804,ENSP00000265131,ENSP00000278412,ENSP00000296930,ENSP00000297268,ENSP00000304408,ENSP00000331544,ENSP00000336721,ENSP00000343690,ENSP00000349748,ENSP00000354837,ENSP00000357283,ENSP00000358866,ENSP00000360365,ENSP00000360882,ENSP00000362924…	ARHGEF2,ASNS,BCLAF1,CAT,COL1A1,COL1A2,COL3A1,COL5A1,CPS1,DCN,DPYSL3,FBLN1,FLNA,GPX8,GSN,HMGA2,LARP1,LGALS1,LMNA,MCTS1,NPM1,PAPSS2,PLOD1,POSTN,PQBP1,PTK7,PXDN,PYCR1,SERPINH1,SFPQ,SOD3,SPARC,SSRP1,SUPT16H,TNC,TP53BP1
GO:0010812	negative regulation of cell-substrate adhesion	4	55	0.0114	ENSP00000215909,ENSP00000225964,ENSP00000331544,ENSP00000369071	COL1A1,FBLN1,LGALS1,POSTN
GO:0065007	biological regulation	93	11740	0.0114	ENSP00000052754,ENSP00000157600,ENSP00000175506,ENSP00000215909,ENSP00000216297,ENSP00000217131,ENSP00000218224,ENSP00000225964,ENSP00000226444,ENSP00000231061,ENSP00000236040,ENSP00000241052,ENSP00000252804,ENSP00000254108,ENSP00000254193,ENSP00000263867,ENSP00000265131,ENSP00000266718,ENSP00000278412,ENSP00000280097,ENSP00000295550,ENSP00000296930,ENSP00000297268,ENSP00000300026,ENSP00000304408…	AGR2,AHNAK,AKAP12,ANXA2,ARAP1,ARHGEF2,ASNS,BAG2,BCLAF1,BRWD1,CAPG,CAT,COL1A1,COL1A2,COL3A1,COL5A1,COL6A3,CPS1,CRMP1,CRTAP,CSPG4,CTSZ,DCN,DEK,DPYSL3,EPB41L2,EZR,FBLN1,FERMT2,FLNA,FLRT2,FUS,G3BP2,GLIPR2,GSN,HDGFRP2,HMGA2,HNMT,IGFBP3,INF2,LARP1,LEPRE1,LEPREL2,LGALS1,LGMN,LMCD1,LMNA,LUM,MAOA,MAP2,MAP4,MCTS1,MME,MRC2,MSN,MVP,NPM1,PACSIN3,PAPSS2,POSTN,PPIB,PPP1R12A,PQBP1,PTK7,PXDN,PYCR1,RFTN1,RNPS1,RRB…
GO:0000398	mRNA splicing, via spliceosome	8	284	0.0115	ENSP00000218224,ENSP00000254108,ENSP00000254193,ENSP00000310723,ENSP00000318861,ENSP00000349748,ENSP00000361626,ENSP00000457723	DDX23,FUS,PQBP1,RNPS1,SF3B2,SFPQ,SNRPA1,YBX1
GO:0051094	positive regulation of developmental process	19	1286	0.0116	ENSP00000052754,ENSP00000225964,ENSP00000226444,ENSP00000236040,ENSP00000300026,ENSP00000332879,ENSP00000343690,ENSP00000354837,ENSP00000356042,ENSP00000357283,ENSP00000357801,ENSP00000358866,ENSP00000367196,ENSP00000370473,ENSP00000371475,ENSP00000391490,ENSP00000418754,ENSP00000422591,ENSP00000437621	AGR2,ARHGEF2,COL1A1,DCN,DPYSL3,EZR,FLNA,FLRT2,GLIPR2,HMGA2,IGFBP3,LEPRE1,LMNA,PPIB,PTK7,S100A10,SLIT2,SULT1E1,TP53BP1
GO:0048729	tissue morphogenesis	11	522	0.0117	ENSP00000217131,ENSP00000265131,ENSP00000304408,ENSP00000350018,ENSP00000353408,ENSP00000355330,ENSP00000358866,ENSP00000360882,ENSP00000418754,ENSP00000422591,ENSP00000437621	COL3A1,COL5A1,CTSZ,FLNA,HMGA2,MSN,PTK7,SH3BP1,SLIT2,TGM2,TNC
GO:0071295	cellular response to vitamin	3	23	0.0117	ENSP00000225964,ENSP00000265131,ENSP00000369071	COL1A1,POSTN,TNC
GO:0032272	negative regulation of protein polymerization	4	58	0.0125	ENSP00000263867,ENSP00000353508,ENSP00000362924,ENSP00000422591	CAPG,GSN,MAP2,SLIT2
GO:0065003	protein-containing complex assembly	21	1514	0.0125	ENSP00000217131,ENSP00000225964,ENSP00000241052,ENSP00000263867,ENSP00000280551,ENSP00000296930,ENSP00000297268,ENSP00000300527,ENSP00000310723,ENSP00000342858,ENSP00000343690,ENSP00000346032,ENSP00000352738,ENSP00000355180,ENSP00000355330,ENSP00000357801,ENSP00000360365,ENSP00000362924,ENSP00000366694,ENSP00000367263,ENSP00000371475	AHNAK,ANXA2,CAPG,CAT,COL1A1,COL1A2,COL6A1,COL6A2,CTSZ,DDX23,DPYSL3,FERMT2,G3BP2,GSN,KCTD12,MCTS1,NPM1,S100A10,SEC24D,TGM2,TP53BP1
GO:1901701	cellular response to oxygen-containing compound	15	896	0.0126	ENSP00000215909,ENSP00000225964,ENSP00000265131,ENSP00000297268,ENSP00000304408,ENSP00000336721,ENSP00000353408,ENSP00000354837,ENSP00000355180,ENSP00000356042,ENSP00000371554,ENSP00000376911,ENSP00000402608,ENSP00000418754,ENSP00000422591	ARHGEF2,COL1A1,COL1A2,COL3A1,COL6A1,CPS1,EZR,LARP1,LGALS1,LGMN,MSN,PTK7,SLIT2,SOD3,TNC
GO:0022008	neurogenesis	21	1519	0.0127	ENSP00000215909,ENSP00000217131,ENSP00000218224,ENSP00000236040,ENSP00000265131,ENSP00000268603,ENSP00000304408,ENSP00000312506,ENSP00000321606,ENSP00000332164,ENSP00000332879,ENSP00000343690,ENSP00000353375,ENSP00000353508,ENSP00000354837,ENSP00000356042,ENSP00000358866,ENSP00000362924,ENSP00000369071,ENSP00000418754,ENSP00000422591	ARHGEF2,CDH11,COL3A1,CRMP1,CSPG4,CTSZ,DPYSL3,EZR,FLNA,FLRT2,GSN,LEPRE1,LGALS1,MAP2,MAP4,POSTN,PQBP1,PTK7,SLIT2,SLIT3,TNC
GO:0050789	regulation of biological process	89	11116	0.0127	ENSP00000052754,ENSP00000157600,ENSP00000175506,ENSP00000215909,ENSP00000216297,ENSP00000217131,ENSP00000218224,ENSP00000225964,ENSP00000226444,ENSP00000231061,ENSP00000236040,ENSP00000241052,ENSP00000252804,ENSP00000254108,ENSP00000254193,ENSP00000263867,ENSP00000265131,ENSP00000266718,ENSP00000278412,ENSP00000295550,ENSP00000296930,ENSP00000297268,ENSP00000300026,ENSP00000304408,ENSP00000307513…	AGR2,AHNAK,AKAP12,ANXA2,ARAP1,ARHGEF2,ASNS,BAG2,BCLAF1,BRWD1,CAPG,CAT,COL1A1,COL1A2,COL3A1,COL5A1,COL6A3,CRMP1,CRTAP,CSPG4,CTSZ,DCN,DEK,DPYSL3,EPB41L2,EZR,FBLN1,FERMT2,FLNA,FLRT2,FUS,G3BP2,GLIPR2,GSN,HDGFRP2,HMGA2,IGFBP3,INF2,LARP1,LEPRE1,LEPREL2,LGALS1,LGMN,LMCD1,LMNA,LUM,MAOA,MAP2,MAP4,MCTS1,MRC2,MSN,MVP,NPM1,PACSIN3,POSTN,PPIB,PPP1R12A,PQBP1,PTK7,PXDN,PYCR1,RFTN1,RNPS1,RRBP1,S100A10,SERBP1,SER…
GO:0030155	regulation of cell adhesion	12	623	0.0133	ENSP00000215909,ENSP00000225964,ENSP00000265131,ENSP00000331544,ENSP00000355330,ENSP00000357801,ENSP00000358866,ENSP00000362924,ENSP00000369071,ENSP00000389168,ENSP00000391490,ENSP00000416330	AGR2,COL1A1,FBLN1,FLNA,GSN,LGALS1,POSTN,PPP1R12A,S100A10,TGFBI,TGM2,TNC
GO:0030324	lung development	6	162	0.0133	ENSP00000217131,ENSP00000231061,ENSP00000262424,ENSP00000265131,ENSP00000391490,ENSP00000418754	AGR2,CRISPLD2,CTSZ,PTK7,SPARC,TNC
GO:0071230	cellular response to amino acid stimulus	4	60	0.0133	ENSP00000225964,ENSP00000297268,ENSP00000304408,ENSP00000355180	COL1A1,COL1A2,COL3A1,COL6A1
GO:0072359	circulatory system development	14	807	0.0133	ENSP00000225964,ENSP00000231061,ENSP00000297268,ENSP00000304408,ENSP00000312506,ENSP00000332164,ENSP00000332879,ENSP00000346032,ENSP00000357283,ENSP00000360882,ENSP00000379038,ENSP00000416330,ENSP00000418754,ENSP00000422591	ANXA2,COL1A1,COL1A2,COL3A1,COL5A1,CSPG4,FLRT2,LMNA,PTK7,SLIT2,SLIT3,SPARC,TGFBI,TYMP
GO:0030154	cell differentiation	37	3457	0.0139	ENSP00000215909,ENSP00000217131,ENSP00000218224,ENSP00000225964,ENSP00000236040,ENSP00000265131,ENSP00000268603,ENSP00000304408,ENSP00000312506,ENSP00000321606,ENSP00000327145,ENSP00000332164,ENSP00000332879,ENSP00000342858,ENSP00000343690,ENSP00000346032,ENSP00000350018,ENSP00000353375,ENSP00000353408,ENSP00000353508,ENSP00000354837,ENSP00000355180,ENSP00000356042,ENSP00000357283,ENSP00000358866…	AGR2,ANXA2,ARHGEF2,CDH11,COL1A1,COL3A1,COL6A1,CPS1,CRMP1,CSPG4,CTSZ,DPYSL3,EZR,FERMT2,FLNA,FLNC,FLRT2,GSN,HMGA2,IGFBP3,LEPRE1,LGALS1,LMNA,MAP2,MAP4,MSN,POSTN,PQBP1,PTK7,SERPINH1,SH3BP1,SLIT2,SLIT3,TAGLN,TGFBI,TNC,TYMP
GO:0010604	positive regulation of macromolecule metabolic process	34	3081	0.0143	ENSP00000052754,ENSP00000216297,ENSP00000218224,ENSP00000225964,ENSP00000254108,ENSP00000265131,ENSP00000266718,ENSP00000296930,ENSP00000312506,ENSP00000331544,ENSP00000336721,ENSP00000346032,ENSP00000346634,ENSP00000349748,ENSP00000353408,ENSP00000354837,ENSP00000356042,ENSP00000357283,ENSP00000359727,ENSP00000361626,ENSP00000362924,ENSP00000367196,ENSP00000370074,ENSP00000370473,ENSP00000371475…	AGR2,ANXA2,ARAP1,ARHGEF2,BAG2,BCLAF1,COL1A1,CSPG4,DCN,DEK,EZR,FBLN1,FUS,GLIPR2,GSN,HMGA2,IGFBP3,LARP1,LGMN,LMNA,LUM,MSN,NPM1,PACSIN3,PPP1R12A,PQBP1,SERPINB9,SFPQ,SUPT16H,TAF15,THRAP3,TNC,TP53BP1,YBX1
GO:0022614	membrane to membrane docking	2	5	0.0144	ENSP00000353408,ENSP00000356042	EZR,MSN
GO:0033591	response to L-ascorbic acid	2	5	0.0144	ENSP00000231061,ENSP00000241052	CAT,SPARC
GO:0051414	response to cortisol	2	5	0.0144	ENSP00000332164,ENSP00000422591	SLIT2,SLIT3
GO:0051960	regulation of nervous system development	14	817	0.0144	ENSP00000215909,ENSP00000217131,ENSP00000218224,ENSP00000236040,ENSP00000304408,ENSP00000321606,ENSP00000332879,ENSP00000343690,ENSP00000353508,ENSP00000354837,ENSP00000358866,ENSP00000379038,ENSP00000418754,ENSP00000422591	ARHGEF2,COL3A1,CRMP1,CTSZ,DPYSL3,FLNA,FLRT2,LEPRE1,LGALS1,MAP2,PQBP1,PTK7,SLIT2,TYMP
GO:0070100	negative regulation of chemokine-mediated signaling pathway	2	5	0.0144	ENSP00000332164,ENSP00000422591	SLIT2,SLIT3
GO:0097305	response to alcohol	7	233	0.0145	ENSP00000231061,ENSP00000241052,ENSP00000265131,ENSP00000332164,ENSP00000336721,ENSP00000362924,ENSP00000422591	CAT,GSN,LARP1,SLIT2,SLIT3,SPARC,TNC
GO:1902115	regulation of organelle assembly	6	168	0.0145	ENSP00000296930,ENSP00000353375,ENSP00000353408,ENSP00000354837,ENSP00000356042,ENSP00000362924	ARHGEF2,EZR,GSN,MAP4,MSN,NPM1
GO:0001568	blood vessel development	10	464	0.0148	ENSP00000225964,ENSP00000297268,ENSP00000304408,ENSP00000312506,ENSP00000346032,ENSP00000360882,ENSP00000379038,ENSP00000416330,ENSP00000418754,ENSP00000422591	ANXA2,COL1A1,COL1A2,COL3A1,COL5A1,CSPG4,PTK7,SLIT2,TGFBI,TYMP
GO:0050767	regulation of neurogenesis	13	730	0.0148	ENSP00000215909,ENSP00000217131,ENSP00000218224,ENSP00000236040,ENSP00000304408,ENSP00000321606,ENSP00000332879,ENSP00000343690,ENSP00000353508,ENSP00000354837,ENSP00000358866,ENSP00000418754,ENSP00000422591	ARHGEF2,COL3A1,CRMP1,CTSZ,DPYSL3,FLNA,FLRT2,LEPRE1,LGALS1,MAP2,PQBP1,PTK7,SLIT2
GO:0060560	developmental growth involved in morphogenesis	5	112	0.0148	ENSP00000265131,ENSP00000332164,ENSP00000369071,ENSP00000418754,ENSP00000422591	POSTN,PTK7,SLIT2,SLIT3,TNC
GO:0110053	regulation of actin filament organization	7	235	0.0148	ENSP00000263867,ENSP00000350018,ENSP00000357801,ENSP00000358866,ENSP00000362924,ENSP00000377233,ENSP00000422591	ARAP1,CAPG,FLNA,GSN,S100A10,SH3BP1,SLIT2
GO:0043488	regulation of mRNA stability	5	113	0.0152	ENSP00000296930,ENSP00000336721,ENSP00000346634,ENSP00000360034,ENSP00000361626	LARP1,NPM1,SERBP1,THRAP3,YBX1
GO:0071774	response to fibroblast growth factor	5	115	0.0162	ENSP00000225964,ENSP00000265131,ENSP00000332879,ENSP00000369071,ENSP00000402608	COL1A1,CPS1,FLRT2,POSTN,TNC
GO:0050792	regulation of viral process	6	174	0.0163	ENSP00000215909,ENSP00000300026,ENSP00000331544,ENSP00000336721,ENSP00000362924,ENSP00000437621	FBLN1,GSN,HMGA2,LARP1,LGALS1,PPIB
GO:0008380	RNA splicing	9	391	0.0164	ENSP00000218224,ENSP00000254108,ENSP00000254193,ENSP00000310723,ENSP00000318861,ENSP00000346634,ENSP00000349748,ENSP00000361626,ENSP00000457723	DDX23,FUS,PQBP1,RNPS1,SF3B2,SFPQ,SNRPA1,THRAP3,YBX1
GO:0000226	microtubule cytoskeleton organization	9	393	0.0169	ENSP00000296930,ENSP00000321606,ENSP00000353375,ENSP00000353508,ENSP00000354837,ENSP00000356042,ENSP00000357283,ENSP00000358866,ENSP00000389168	ARHGEF2,CRMP1,EZR,FLNA,LMNA,MAP2,MAP4,NPM1,PPP1R12A
GO:0021957	corticospinal tract morphogenesis	2	6	0.0171	ENSP00000268603,ENSP00000422591	CDH11,SLIT2
GO:0051493	regulation of cytoskeleton organization	10	477	0.0171	ENSP00000263867,ENSP00000296930,ENSP00000350018,ENSP00000353508,ENSP00000354837,ENSP00000357801,ENSP00000358866,ENSP00000362924,ENSP00000377233,ENSP00000422591	ARAP1,ARHGEF2,CAPG,FLNA,GSN,MAP2,NPM1,S100A10,SH3BP1,SLIT2
GO:0071363	cellular response to growth factor stimulus	10	477	0.0171	ENSP00000225964,ENSP00000231061,ENSP00000241052,ENSP00000297268,ENSP00000304408,ENSP00000332879,ENSP00000342858,ENSP00000369071,ENSP00000376911,ENSP00000402608	CAT,COL1A1,COL1A2,COL3A1,CPS1,FERMT2,FLRT2,LGMN,POSTN,SPARC
GO:0045595	regulation of cell differentiation	22	1695	0.0174	ENSP00000215909,ENSP00000217131,ENSP00000218224,ENSP00000225964,ENSP00000226444,ENSP00000236040,ENSP00000304408,ENSP00000321606,ENSP00000331544,ENSP00000332879,ENSP00000343690,ENSP00000353508,ENSP00000354837,ENSP00000357801,ENSP00000358866,ENSP00000360882,ENSP00000361626,ENSP00000367196,ENSP00000369071,ENSP00000370473,ENSP00000418754,ENSP00000422591	ARHGEF2,COL1A1,COL3A1,COL5A1,CRMP1,CTSZ,DPYSL3,FBLN1,FLNA,FLRT2,GLIPR2,IGFBP3,LEPRE1,LGALS1,MAP2,POSTN,PQBP1,PTK7,S100A10,SLIT2,SULT1E1,YBX1
GO:0009628	response to abiotic stimulus	16	1052	0.0182	ENSP00000052754,ENSP00000175506,ENSP00000196061,ENSP00000225964,ENSP00000231061,ENSP00000241052,ENSP00000265131,ENSP00000296930,ENSP00000304408,ENSP00000354837,ENSP00000357283,ENSP00000369071,ENSP00000371475,ENSP00000371554,ENSP00000376911,ENSP00000418525	ARHGEF2,ASNS,CAT,COL1A1,COL3A1,DCN,LGMN,LMNA,MME,NPM1,PLOD1,POSTN,SOD3,SPARC,TNC,TP53BP1
GO:0040008	regulation of growth	12	663	0.0186	ENSP00000300026,ENSP00000332164,ENSP00000334153,ENSP00000353508,ENSP00000356042,ENSP00000360365,ENSP00000370473,ENSP00000376911,ENSP00000391490,ENSP00000422591,ENSP00000437621,ENSP00000483345	AGR2,EZR,HDGFRP2,HMGA2,IGFBP3,LGMN,MAP2,MCTS1,PPIB,RFTN1,SLIT2,SLIT3
GO:0071345	cellular response to cytokine stimulus	15	953	0.0186	ENSP00000052754,ENSP00000225964,ENSP00000254193,ENSP00000297268,ENSP00000330753,ENSP00000332879,ENSP00000340684,ENSP00000343690,ENSP00000346032,ENSP00000353408,ENSP00000354837,ENSP00000362924,ENSP00000369071,ENSP00000418525,ENSP00000435210	ANXA2,ARHGEF2,BCLAF1,BRWD1,COL1A1,COL1A2,DCN,DPYSL3,FLRT2,GSN,MAOA,MME,MSN,POSTN,SNRPA1
GO:0071417	cellular response to organonitrogen compound	10	485	0.0186	ENSP00000225964,ENSP00000297268,ENSP00000304408,ENSP00000336721,ENSP00000354837,ENSP00000355180,ENSP00000356042,ENSP00000376911,ENSP00000402608,ENSP00000422591	ARHGEF2,COL1A1,COL1A2,COL3A1,COL6A1,CPS1,EZR,LARP1,LGMN,SLIT2
GO:0051239	regulation of multicellular organismal process	31	2788	0.0191	ENSP00000052754,ENSP00000157600,ENSP00000215909,ENSP00000217131,ENSP00000218224,ENSP00000225964,ENSP00000231061,ENSP00000236040,ENSP00000266718,ENSP00000300026,ENSP00000304408,ENSP00000321606,ENSP00000331544,ENSP00000332879,ENSP00000343690,ENSP00000346032,ENSP00000350018,ENSP00000353508,ENSP00000354837,ENSP00000356042,ENSP00000357283,ENSP00000358866,ENSP00000360882,ENSP00000367196,ENSP00000369071…	ANXA2,ARHGEF2,COL1A1,COL3A1,COL5A1,CRMP1,CTSZ,DCN,DPYSL3,EZR,FBLN1,FLNA,FLRT2,GLIPR2,HMGA2,LEPRE1,LGALS1,LGMN,LMCD1,LMNA,LUM,MAP2,POSTN,PPIB,PQBP1,PTK7,SH3BP1,SLIT2,SPARC,TP53BP1,TYMP
GO:0031333	negative regulation of protein complex assembly	5	122	0.0192	ENSP00000263867,ENSP00000353508,ENSP00000354837,ENSP00000362924,ENSP00000422591	ARHGEF2,CAPG,GSN,MAP2,SLIT2
GO:1901654	response to ketone	6	183	0.0192	ENSP00000265131,ENSP00000332164,ENSP00000336721,ENSP00000353408,ENSP00000402608,ENSP00000422591	CPS1,LARP1,MSN,SLIT2,SLIT3,TNC
GO:0048468	cell development	20	1493	0.0194	ENSP00000218224,ENSP00000265131,ENSP00000268603,ENSP00000321606,ENSP00000327145,ENSP00000332164,ENSP00000332879,ENSP00000342858,ENSP00000343690,ENSP00000346032,ENSP00000353375,ENSP00000353408,ENSP00000353508,ENSP00000356042,ENSP00000357283,ENSP00000358866,ENSP00000362924,ENSP00000369071,ENSP00000422591,ENSP00000434412	ANXA2,CDH11,CRMP1,DPYSL3,EZR,FERMT2,FLNA,FLNC,FLRT2,GSN,LMNA,MAP2,MAP4,MSN,POSTN,PQBP1,SERPINH1,SLIT2,SLIT3,TNC
GO:0009887	animal organ morphogenesis	14	865	0.0200	ENSP00000052754,ENSP00000217131,ENSP00000225964,ENSP00000265131,ENSP00000297268,ENSP00000304408,ENSP00000332164,ENSP00000332879,ENSP00000353408,ENSP00000355330,ENSP00000360882,ENSP00000418754,ENSP00000422591,ENSP00000434412	COL1A1,COL1A2,COL3A1,COL5A1,CTSZ,DCN,FLRT2,MSN,PTK7,SERPINH1,SLIT2,SLIT3,TGM2,TNC
GO:0035385	Roundabout signaling pathway	2	7	0.0200	ENSP00000332164,ENSP00000422591	SLIT2,SLIT3
GO:0090527	actin filament reorganization	2	7	0.0200	ENSP00000362924,ENSP00000377233	ARAP1,GSN
GO:1902966	positive regulation of protein localization to early endosome	2	7	0.0200	ENSP00000353408,ENSP00000356042	EZR,MSN
GO:0002009	morphogenesis of an epithelium	9	414	0.0209	ENSP00000217131,ENSP00000265131,ENSP00000350018,ENSP00000353408,ENSP00000355330,ENSP00000358866,ENSP00000360882,ENSP00000418754,ENSP00000422591	COL5A1,CTSZ,FLNA,MSN,PTK7,SH3BP1,SLIT2,TGM2,TNC
GO:1903312	negative regulation of mRNA metabolic process	4	74	0.0210	ENSP00000336721,ENSP00000346634,ENSP00000361626,ENSP00000457723	LARP1,RNPS1,THRAP3,YBX1
GO:0010243	response to organonitrogen compound	14	876	0.0212	ENSP00000175506,ENSP00000225964,ENSP00000231061,ENSP00000241052,ENSP00000297268,ENSP00000304408,ENSP00000336721,ENSP00000354837,ENSP00000355180,ENSP00000356042,ENSP00000362924,ENSP00000376911,ENSP00000402608,ENSP00000422591	ARHGEF2,ASNS,CAT,COL1A1,COL1A2,COL3A1,COL6A1,CPS1,EZR,GSN,LARP1,LGMN,SLIT2,SPARC
GO:0045596	negative regulation of cell differentiation	12	683	0.0213	ENSP00000215909,ENSP00000217131,ENSP00000304408,ENSP00000321606,ENSP00000331544,ENSP00000343690,ENSP00000353508,ENSP00000354837,ENSP00000360882,ENSP00000361626,ENSP00000369071,ENSP00000422591	ARHGEF2,COL3A1,COL5A1,CRMP1,CTSZ,DPYSL3,FBLN1,LGALS1,MAP2,POSTN,SLIT2,YBX1
GO:0031400	negative regulation of protein modification process	11	592	0.0216	ENSP00000052754,ENSP00000236040,ENSP00000296930,ENSP00000323696,ENSP00000331544,ENSP00000332879,ENSP00000356042,ENSP00000359727,ENSP00000370473,ENSP00000378760,ENSP00000422591	BAG2,CRTAP,DCN,EZR,FBLN1,FLRT2,IGFBP3,LEPRE1,MVP,NPM1,SLIT2
GO:1901879	regulation of protein depolymerization	4	75	0.0216	ENSP00000263867,ENSP00000350018,ENSP00000354837,ENSP00000362924	ARHGEF2,CAPG,GSN,SH3BP1
GO:0071407	cellular response to organic cyclic compound	10	505	0.0221	ENSP00000215909,ENSP00000218224,ENSP00000225964,ENSP00000265131,ENSP00000296930,ENSP00000336721,ENSP00000346634,ENSP00000353408,ENSP00000356042,ENSP00000402608	COL1A1,CPS1,EZR,LARP1,LGALS1,MSN,NPM1,PQBP1,THRAP3,TNC
GO:0010038	response to metal ion	8	339	0.0224	ENSP00000231061,ENSP00000241052,ENSP00000254108,ENSP00000264193,ENSP00000362924,ENSP00000371554,ENSP00000376911,ENSP00000402608	CAT,CPOX,CPS1,FUS,GSN,LGMN,SOD3,SPARC
GO:0010769	regulation of cell morphogenesis involved in differentiation	7	263	0.0224	ENSP00000218224,ENSP00000331544,ENSP00000353508,ENSP00000357801,ENSP00000358866,ENSP00000369071,ENSP00000422591	FBLN1,FLNA,MAP2,POSTN,PQBP1,S100A10,SLIT2
GO:0010941	regulation of cell death	21	1638	0.0226	ENSP00000175506,ENSP00000215909,ENSP00000217131,ENSP00000241052,ENSP00000296930,ENSP00000349748,ENSP00000354837,ENSP00000355330,ENSP00000357283,ENSP00000358866,ENSP00000360034,ENSP00000362924,ENSP00000370074,ENSP00000370473,ENSP00000376911,ENSP00000384949,ENSP00000391490,ENSP00000422591,ENSP00000435210,ENSP00000437621,ENSP00000457723	AGR2,ARHGEF2,ASNS,BCLAF1,CAT,CTSZ,FLNA,GSN,HMGA2,IGFBP3,LGALS1,LGMN,LMNA,NPM1,PYCR1,RNPS1,SERBP1,SERPINB9,SFPQ,SLIT2,TGM2
GO:0048846	axon extension involved in axon guidance	2	8	0.0227	ENSP00000332164,ENSP00000422591	SLIT2,SLIT3
GO:0050919	negative chemotaxis	3	35	0.0227	ENSP00000332164,ENSP00000332879,ENSP00000422591	FLRT2,SLIT2,SLIT3
GO:0061448	connective tissue development	6	194	0.0227	ENSP00000225964,ENSP00000266718,ENSP00000360882,ENSP00000416330,ENSP00000434412,ENSP00000437621	COL1A1,COL5A1,HMGA2,LUM,SERPINH1,TGFBI
GO:2000643	positive regulation of early endosome to late endosome transport	2	8	0.0227	ENSP00000353408,ENSP00000356042	EZR,MSN
GO:0048699	generation of neurons	19	1422	0.0233	ENSP00000215909,ENSP00000217131,ENSP00000218224,ENSP00000236040,ENSP00000265131,ENSP00000268603,ENSP00000304408,ENSP00000321606,ENSP00000332164,ENSP00000332879,ENSP00000343690,ENSP00000353375,ENSP00000353508,ENSP00000354837,ENSP00000356042,ENSP00000358866,ENSP00000369071,ENSP00000418754,ENSP00000422591	ARHGEF2,CDH11,COL3A1,CRMP1,CTSZ,DPYSL3,EZR,FLNA,FLRT2,LEPRE1,LGALS1,MAP2,MAP4,POSTN,PQBP1,PTK7,SLIT2,SLIT3,TNC
GO:0051241	negative regulation of multicellular organismal process	16	1098	0.0233	ENSP00000052754,ENSP00000215909,ENSP00000217131,ENSP00000231061,ENSP00000304408,ENSP00000321606,ENSP00000331544,ENSP00000343690,ENSP00000346032,ENSP00000353508,ENSP00000354837,ENSP00000356042,ENSP00000357283,ENSP00000360882,ENSP00000376911,ENSP00000422591	ANXA2,ARHGEF2,COL3A1,COL5A1,CRMP1,CTSZ,DCN,DPYSL3,EZR,FBLN1,LGALS1,LGMN,LMNA,MAP2,SLIT2,SPARC
GO:1902531	regulation of intracellular signal transduction	22	1764	0.0234	ENSP00000052754,ENSP00000157600,ENSP00000216297,ENSP00000241052,ENSP00000278412,ENSP00000304408,ENSP00000312506,ENSP00000320117,ENSP00000331544,ENSP00000332879,ENSP00000349748,ENSP00000350018,ENSP00000354837,ENSP00000355330,ENSP00000356042,ENSP00000367196,ENSP00000370473,ENSP00000377233,ENSP00000384537,ENSP00000422591,ENSP00000435210,ENSP00000474096	AKAP12,ARAP1,ARHGEF2,BCLAF1,CAT,COL3A1,CSPG4,DCN,EZR,FBLN1,FLRT2,GLIPR2,IGFBP3,LMCD1,SFPQ,SH3BP1,SLIT2,SSRP1,SUPT16H,TAF15,TGM2,TRIP10
GO:0007017	microtubule-based process	11	605	0.0237	ENSP00000296930,ENSP00000318697,ENSP00000320663,ENSP00000321606,ENSP00000353375,ENSP00000353508,ENSP00000354837,ENSP00000356042,ENSP00000357283,ENSP00000358866,ENSP00000389168	ARHGEF2,CRMP1,EML4,EZR,FLNA,LMNA,MAP2,MAP4,NPM1,PPP1R12A,TUBB6
GO:0042493	response to drug	14	900	0.0246	ENSP00000175506,ENSP00000215909,ENSP00000225964,ENSP00000231061,ENSP00000241052,ENSP00000265131,ENSP00000332164,ENSP00000336721,ENSP00000354837,ENSP00000357801,ENSP00000362924,ENSP00000389168,ENSP00000402608,ENSP00000422591	ARHGEF2,ASNS,CAT,COL1A1,CPS1,GSN,LARP1,LGALS1,PPP1R12A,S100A10,SLIT2,SLIT3,SPARC,TNC
GO:1903900	regulation of viral life cycle	5	135	0.0246	ENSP00000215909,ENSP00000300026,ENSP00000336721,ENSP00000362924,ENSP00000437621	GSN,HMGA2,LARP1,LGALS1,PPIB
GO:0048255	mRNA stabilization	3	37	0.0254	ENSP00000336721,ENSP00000346634,ENSP00000361626	LARP1,THRAP3,YBX1
GO:0043589	skin morphogenesis	2	9	0.0256	ENSP00000225964,ENSP00000297268	COL1A1,COL1A2
GO:0035239	tube morphogenesis	11	615	0.0260	ENSP00000217131,ENSP00000265131,ENSP00000304408,ENSP00000312506,ENSP00000346032,ENSP00000355330,ENSP00000379038,ENSP00000391490,ENSP00000416330,ENSP00000418754,ENSP00000422591	AGR2,ANXA2,COL3A1,CSPG4,CTSZ,PTK7,SLIT2,TGFBI,TGM2,TNC,TYMP
GO:0031175	neuron projection development	11	616	0.0262	ENSP00000218224,ENSP00000265131,ENSP00000268603,ENSP00000321606,ENSP00000332164,ENSP00000332879,ENSP00000353375,ENSP00000353508,ENSP00000356042,ENSP00000369071,ENSP00000422591	CDH11,CRMP1,EZR,FLRT2,MAP2,MAP4,POSTN,PQBP1,SLIT2,SLIT3,TNC
GO:0080135	regulation of cellular response to stress	11	618	0.0267	ENSP00000296930,ENSP00000349748,ENSP00000354837,ENSP00000356042,ENSP00000359727,ENSP00000371475,ENSP00000380414,ENSP00000384949,ENSP00000391490,ENSP00000435210,ENSP00000437621	AGR2,ARHGEF2,BAG2,BCLAF1,DEK,EZR,HMGA2,NPM1,PYCR1,SFPQ,TP53BP1
GO:0010771	negative regulation of cell morphogenesis involved in differentiation	4	83	0.0273	ENSP00000331544,ENSP00000353508,ENSP00000369071,ENSP00000422591	FBLN1,MAP2,POSTN,SLIT2
GO:0071560	cellular response to transforming growth factor beta stimulus	5	140	0.0275	ENSP00000225964,ENSP00000297268,ENSP00000304408,ENSP00000342858,ENSP00000369071	COL1A1,COL1A2,COL3A1,FERMT2,POSTN
GO:0010975	regulation of neuron projection development	9	443	0.0279	ENSP00000215909,ENSP00000217131,ENSP00000218224,ENSP00000236040,ENSP00000321606,ENSP00000343690,ENSP00000353508,ENSP00000418754,ENSP00000422591	CRMP1,CTSZ,DPYSL3,LEPRE1,LGALS1,MAP2,PQBP1,PTK7,SLIT2
GO:0032879	regulation of localization	28	2524	0.0280	ENSP00000052754,ENSP00000225964,ENSP00000231061,ENSP00000236040,ENSP00000304408,ENSP00000331544,ENSP00000332879,ENSP00000338481,ENSP00000343690,ENSP00000346032,ENSP00000350018,ENSP00000353408,ENSP00000353508,ENSP00000354837,ENSP00000356042,ENSP00000357283,ENSP00000358866,ENSP00000362924,ENSP00000367196,ENSP00000367263,ENSP00000369071,ENSP00000370473,ENSP00000376911,ENSP00000377233,ENSP00000389168…	AGR2,AHNAK,ANXA2,ARAP1,ARHGEF2,COL1A1,COL3A1,DCN,DPYSL3,EPB41L2,EZR,FBLN1,FLNA,FLRT2,GLIPR2,GSN,IGFBP3,LEPRE1,LGMN,LMNA,MAP2,MSN,PACSIN3,POSTN,PPP1R12A,SH3BP1,SLIT2,SPARC
GO:0000902	cell morphogenesis	11	626	0.0284	ENSP00000268603,ENSP00000321606,ENSP00000332164,ENSP00000332879,ENSP00000342858,ENSP00000353508,ENSP00000354837,ENSP00000356042,ENSP00000358866,ENSP00000369071,ENSP00000422591	ARHGEF2,CDH11,CRMP1,EZR,FERMT2,FLNA,FLRT2,MAP2,POSTN,SLIT2,SLIT3
GO:0009966	regulation of signal transduction	32	3033	0.0284	ENSP00000052754,ENSP00000157600,ENSP00000216297,ENSP00000225964,ENSP00000241052,ENSP00000252804,ENSP00000278412,ENSP00000304408,ENSP00000312506,ENSP00000320117,ENSP00000331544,ENSP00000332164,ENSP00000332879,ENSP00000349748,ENSP00000350018,ENSP00000354837,ENSP00000355330,ENSP00000356042,ENSP00000357283,ENSP00000358866,ENSP00000362924,ENSP00000367196,ENSP00000369071,ENSP00000370473,ENSP00000376911…	AGR2,AKAP12,ARAP1,ARHGEF2,BCLAF1,CAT,COL1A1,COL3A1,CSPG4,DCN,EZR,FBLN1,FLNA,FLRT2,GLIPR2,GSN,IGFBP3,LGMN,LMCD1,LMNA,POSTN,PXDN,SFPQ,SH3BP1,SLIT2,SLIT3,SSRP1,SUPT16H,TAF15,TGM2,TRIP10,TYMP
GO:0008360	regulation of cell shape	5	143	0.0287	ENSP00000330753,ENSP00000342858,ENSP00000353408,ENSP00000356042,ENSP00000377233	ARAP1,BRWD1,EZR,FERMT2,MSN
GO:0010632	regulation of epithelial cell migration	6	209	0.0287	ENSP00000052754,ENSP00000231061,ENSP00000350018,ENSP00000367196,ENSP00000376911,ENSP00000422591	DCN,GLIPR2,LGMN,SH3BP1,SLIT2,SPARC
GO:0006900	vesicle budding from membrane	4	86	0.0288	ENSP00000217131,ENSP00000280551,ENSP00000346032,ENSP00000357801	ANXA2,CTSZ,S100A10,SEC24D
GO:0009612	response to mechanical stimulus	6	210	0.0288	ENSP00000052754,ENSP00000175506,ENSP00000225964,ENSP00000265131,ENSP00000304408,ENSP00000369071	ASNS,COL1A1,COL3A1,DCN,POSTN,TNC
GO:0098869	cellular oxidant detoxification	4	86	0.0288	ENSP00000241052,ENSP00000252804,ENSP00000371554,ENSP00000423822	CAT,GPX8,PXDN,SOD3
GO:0006397	mRNA processing	9	456	0.0313	ENSP00000218224,ENSP00000254108,ENSP00000254193,ENSP00000310723,ENSP00000318861,ENSP00000346634,ENSP00000349748,ENSP00000361626,ENSP00000457723	DDX23,FUS,PQBP1,RNPS1,SF3B2,SFPQ,SNRPA1,THRAP3,YBX1
GO:0010605	negative regulation of macromolecule metabolic process	28	2558	0.0313	ENSP00000052754,ENSP00000157600,ENSP00000217131,ENSP00000236040,ENSP00000295550,ENSP00000296930,ENSP00000323696,ENSP00000331544,ENSP00000332164,ENSP00000332879,ENSP00000336721,ENSP00000346032,ENSP00000346634,ENSP00000349748,ENSP00000356042,ENSP00000358866,ENSP00000359727,ENSP00000361626,ENSP00000370074,ENSP00000370473,ENSP00000371475,ENSP00000376911,ENSP00000378760,ENSP00000422591,ENSP00000434412…	ANXA2,BAG2,BCLAF1,COL6A3,CRTAP,CTSZ,DCN,EZR,FBLN1,FLNA,FLRT2,HMGA2,IGFBP3,LARP1,LEPRE1,LGMN,LMCD1,MVP,NPM1,RNPS1,SERPINB9,SERPINH1,SFPQ,SLIT2,SLIT3,THRAP3,TP53BP1,YBX1
GO:0017001	antibiotic catabolic process	3	42	0.0313	ENSP00000226444,ENSP00000241052,ENSP00000252804	CAT,PXDN,SULT1E1
GO:0031667	response to nutrient levels	9	455	0.0313	ENSP00000175506,ENSP00000225964,ENSP00000231061,ENSP00000241052,ENSP00000265131,ENSP00000336721,ENSP00000362924,ENSP00000369071,ENSP00000402608	ASNS,CAT,COL1A1,CPS1,GSN,LARP1,POSTN,SPARC,TNC
GO:0051172	negative regulation of nitrogen compound metabolic process	26	2307	0.0313	ENSP00000052754,ENSP00000157600,ENSP00000217131,ENSP00000236040,ENSP00000295550,ENSP00000296930,ENSP00000323696,ENSP00000331544,ENSP00000332879,ENSP00000336721,ENSP00000346032,ENSP00000346634,ENSP00000349748,ENSP00000356042,ENSP00000358866,ENSP00000359727,ENSP00000361626,ENSP00000370074,ENSP00000370473,ENSP00000371475,ENSP00000378760,ENSP00000422591,ENSP00000434412,ENSP00000435210,ENSP00000437621…	ANXA2,BAG2,BCLAF1,COL6A3,CRTAP,CTSZ,DCN,EZR,FBLN1,FLNA,FLRT2,HMGA2,IGFBP3,LARP1,LEPRE1,LMCD1,MVP,NPM1,RNPS1,SERPINB9,SERPINH1,SFPQ,SLIT2,THRAP3,TP53BP1,YBX1
GO:0051216	cartilage development	5	147	0.0313	ENSP00000225964,ENSP00000266718,ENSP00000416330,ENSP00000434412,ENSP00000437621	COL1A1,HMGA2,LUM,SERPINH1,TGFBI
GO:0060255	regulation of macromolecule metabolic process	54	6072	0.0313	ENSP00000052754,ENSP00000157600,ENSP00000216297,ENSP00000217131,ENSP00000218224,ENSP00000225964,ENSP00000236040,ENSP00000241052,ENSP00000254108,ENSP00000265131,ENSP00000266718,ENSP00000278412,ENSP00000295550,ENSP00000296930,ENSP00000312506,ENSP00000323696,ENSP00000324463,ENSP00000330753,ENSP00000331544,ENSP00000332164,ENSP00000332879,ENSP00000336721,ENSP00000346032,ENSP00000346634,ENSP00000349748…	AGR2,AHNAK,ANXA2,ARAP1,ARHGEF2,BAG2,BCLAF1,BRWD1,CAT,COL1A1,COL6A3,CRTAP,CSPG4,CTSZ,DCN,DEK,EZR,FBLN1,FLNA,FLRT2,FUS,G3BP2,GLIPR2,GSN,HMGA2,IGFBP3,LARP1,LEPRE1,LGMN,LMCD1,LMNA,LUM,MCTS1,MSN,MVP,NPM1,PACSIN3,PPP1R12A,PQBP1,RNPS1,SERBP1,SERPINB9,SERPINH1,SFPQ,SLIT2,SLIT3,SSRP1,SUPT16H,TAF15,THRAP3,TNC,TP53BP1,YBX1,YLPM1
GO:0043900	regulation of multi-organism process	8	372	0.0314	ENSP00000215909,ENSP00000218224,ENSP00000300026,ENSP00000331544,ENSP00000336721,ENSP00000346032,ENSP00000362924,ENSP00000437621	ANXA2,FBLN1,GSN,HMGA2,LARP1,LGALS1,PPIB,PQBP1
GO:0002003	angiotensin maturation	2	11	0.0315	ENSP00000217131,ENSP00000418525	CTSZ,MME
GO:0090343	positive regulation of cell aging	2	11	0.0315	ENSP00000357283,ENSP00000437621	HMGA2,LMNA
GO:0018193	peptidyl-amino acid modification	13	842	0.0320	ENSP00000052754,ENSP00000196061,ENSP00000236040,ENSP00000300026,ENSP00000317232,ENSP00000323696,ENSP00000347649,ENSP00000355330,ENSP00000384999,ENSP00000413152,ENSP00000437621,ENSP00000449751,ENSP00000478600	CRTAP,DCN,FKBP10,FKBP11,FKBP7,HMGA2,LEPRE1,LEPREL2,LEPREL4,P4HA2,PLOD1,PPIB,TGM2
GO:0010594	regulation of endothelial cell migration	5	150	0.0322	ENSP00000052754,ENSP00000231061,ENSP00000350018,ENSP00000376911,ENSP00000422591	DCN,LGMN,SH3BP1,SLIT2,SPARC
GO:0048678	response to axon injury	3	43	0.0322	ENSP00000215909,ENSP00000265131,ENSP00000343690	DPYSL3,LGALS1,TNC
GO:0061564	axon development	8	377	0.0330	ENSP00000265131,ENSP00000268603,ENSP00000321606,ENSP00000332164,ENSP00000332879,ENSP00000353508,ENSP00000356042,ENSP00000422591	CDH11,CRMP1,EZR,FLRT2,MAP2,SLIT2,SLIT3,TNC
GO:0042981	regulation of apoptotic process	19	1501	0.0340	ENSP00000175506,ENSP00000215909,ENSP00000217131,ENSP00000241052,ENSP00000296930,ENSP00000349748,ENSP00000354837,ENSP00000355330,ENSP00000357283,ENSP00000358866,ENSP00000360034,ENSP00000362924,ENSP00000370074,ENSP00000370473,ENSP00000376911,ENSP00000422591,ENSP00000435210,ENSP00000437621,ENSP00000457723	ARHGEF2,ASNS,BCLAF1,CAT,CTSZ,FLNA,GSN,HMGA2,IGFBP3,LGALS1,LGMN,LMNA,NPM1,RNPS1,SERBP1,SERPINB9,SFPQ,SLIT2,TGM2
GO:0023051	regulation of signaling	34	3360	0.0350	ENSP00000052754,ENSP00000157600,ENSP00000216297,ENSP00000225964,ENSP00000241052,ENSP00000252804,ENSP00000278412,ENSP00000304408,ENSP00000312506,ENSP00000320117,ENSP00000331544,ENSP00000332164,ENSP00000332879,ENSP00000346032,ENSP00000349748,ENSP00000350018,ENSP00000354837,ENSP00000355330,ENSP00000356042,ENSP00000357283,ENSP00000358866,ENSP00000362924,ENSP00000367196,ENSP00000369071,ENSP00000370473…	AGR2,AKAP12,ANXA2,ARAP1,ARHGEF2,BCLAF1,CAT,COL1A1,COL3A1,CSPG4,DCN,EZR,FBLN1,FLNA,FLRT2,GLIPR2,GSN,IGFBP3,LGMN,LMCD1,LMNA,MVP,POSTN,PXDN,SFPQ,SH3BP1,SLIT2,SLIT3,SSRP1,SUPT16H,TAF15,TGM2,TRIP10,TYMP
GO:0030208	dermatan sulfate biosynthetic process	2	12	0.0350	ENSP00000052754,ENSP00000312506	CSPG4,DCN
GO:0030837	negative regulation of actin filament polymerization	3	45	0.0350	ENSP00000263867,ENSP00000362924,ENSP00000422591	CAPG,GSN,SLIT2
GO:0031960	response to corticosteroid	5	154	0.0350	ENSP00000225964,ENSP00000231061,ENSP00000332164,ENSP00000402608,ENSP00000422591	COL1A1,CPS1,SLIT2,SLIT3,SPARC
GO:0033197	response to vitamin E	2	12	0.0350	ENSP00000225964,ENSP00000241052	CAT,COL1A1
GO:0048666	neuron development	12	758	0.0362	ENSP00000218224,ENSP00000265131,ENSP00000268603,ENSP00000321606,ENSP00000332164,ENSP00000332879,ENSP00000343690,ENSP00000353375,ENSP00000353508,ENSP00000356042,ENSP00000369071,ENSP00000422591	CDH11,CRMP1,DPYSL3,EZR,FLRT2,MAP2,MAP4,POSTN,PQBP1,SLIT2,SLIT3,TNC
GO:0045185	maintenance of protein location	4	96	0.0373	ENSP00000352738,ENSP00000356042,ENSP00000358866,ENSP00000362924	EZR,FLNA,G3BP2,GSN
GO:0030205	dermatan sulfate metabolic process	2	13	0.0385	ENSP00000052754,ENSP00000312506	CSPG4,DCN
GO:0035722	interleukin-12-mediated signaling pathway	3	47	0.0385	ENSP00000254193,ENSP00000346032,ENSP00000353408	ANXA2,MSN,SNRPA1
GO:0080134	regulation of response to stress	17	1299	0.0385	ENSP00000218224,ENSP00000296930,ENSP00000334153,ENSP00000346032,ENSP00000349748,ENSP00000354837,ENSP00000355330,ENSP00000356042,ENSP00000357283,ENSP00000359727,ENSP00000370074,ENSP00000371475,ENSP00000380414,ENSP00000384949,ENSP00000391490,ENSP00000435210,ENSP00000437621	AGR2,ANXA2,ARHGEF2,BAG2,BCLAF1,DEK,EZR,HMGA2,LMNA,NPM1,PQBP1,PYCR1,RFTN1,SERPINB9,SFPQ,TGM2,TP53BP1
GO:1900025	negative regulation of substrate adhesion-dependent cell spreading	2	13	0.0385	ENSP00000331544,ENSP00000369071	FBLN1,POSTN
GO:0051591	response to cAMP	4	98	0.0389	ENSP00000225964,ENSP00000231061,ENSP00000356042,ENSP00000402608	COL1A1,CPS1,EZR,SPARC
GO:0051272	positive regulation of cellular component movement	9	482	0.0393	ENSP00000225964,ENSP00000231061,ENSP00000331544,ENSP00000353508,ENSP00000354837,ENSP00000358866,ENSP00000367196,ENSP00000369071,ENSP00000376911	ARHGEF2,COL1A1,FBLN1,FLNA,GLIPR2,LGMN,MAP2,POSTN,SPARC
GO:0051017	actin filament bundle assembly	3	48	0.0395	ENSP00000343690,ENSP00000348163,ENSP00000356042	DPYSL3,EZR,PLS3
GO:0051100	negative regulation of binding	5	161	0.0395	ENSP00000217131,ENSP00000321606,ENSP00000353508,ENSP00000359727,ENSP00000437621	BAG2,CRMP1,CTSZ,HMGA2,MAP2
GO:0046394	carboxylic acid biosynthetic process	7	311	0.0397	ENSP00000052754,ENSP00000175506,ENSP00000196061,ENSP00000312506,ENSP00000384949,ENSP00000402608,ENSP00000443459	ASNS,BCAT1,CPS1,CSPG4,DCN,PLOD1,PYCR1
GO:0030834	regulation of actin filament depolymerization	3	49	0.0409	ENSP00000263867,ENSP00000350018,ENSP00000362924	CAPG,GSN,SH3BP1
GO:0001921	positive regulation of receptor recycling	2	14	0.0417	ENSP00000346032,ENSP00000377233	ANXA2,ARAP1
GO:0030207	chondroitin sulfate catabolic process	2	14	0.0417	ENSP00000052754,ENSP00000312506	CSPG4,DCN
GO:0051016	barbed-end actin filament capping	2	14	0.0417	ENSP00000263867,ENSP00000362924	CAPG,GSN
GO:2001224	positive regulation of neuron migration	2	14	0.0417	ENSP00000354837,ENSP00000358866	ARHGEF2,FLNA
GO:0010035	response to inorganic substance	9	491	0.0420	ENSP00000225964,ENSP00000231061,ENSP00000241052,ENSP00000254108,ENSP00000264193,ENSP00000362924,ENSP00000371554,ENSP00000376911,ENSP00000402608	CAT,COL1A1,CPOX,CPS1,FUS,GSN,LGMN,SOD3,SPARC
GO:0032091	negative regulation of protein binding	4	102	0.0421	ENSP00000217131,ENSP00000321606,ENSP00000353508,ENSP00000359727	BAG2,CRMP1,CTSZ,MAP2
GO:1903311	regulation of mRNA metabolic process	6	238	0.0421	ENSP00000296930,ENSP00000336721,ENSP00000346634,ENSP00000360034,ENSP00000361626,ENSP00000457723	LARP1,NPM1,RNPS1,SERBP1,THRAP3,YBX1
GO:0050821	protein stabilization	5	166	0.0423	ENSP00000236040,ENSP00000300026,ENSP00000323696,ENSP00000358866,ENSP00000359727	BAG2,CRTAP,FLNA,LEPRE1,PPIB
GO:0051240	positive regulation of multicellular organismal process	19	1551	0.0424	ENSP00000218224,ENSP00000225964,ENSP00000231061,ENSP00000236040,ENSP00000266718,ENSP00000300026,ENSP00000332879,ENSP00000343690,ENSP00000346032,ENSP00000354837,ENSP00000356042,ENSP00000358866,ENSP00000367196,ENSP00000369071,ENSP00000371475,ENSP00000376911,ENSP00000418754,ENSP00000422591,ENSP00000437621	ANXA2,ARHGEF2,COL1A1,DPYSL3,EZR,FLNA,FLRT2,GLIPR2,HMGA2,LEPRE1,LGMN,LUM,POSTN,PPIB,PQBP1,PTK7,SLIT2,SPARC,TP53BP1
GO:0072593	reactive oxygen species metabolic process	4	103	0.0429	ENSP00000241052,ENSP00000252804,ENSP00000371554,ENSP00000402608	CAT,CPS1,PXDN,SOD3
GO:0000904	cell morphogenesis involved in differentiation	9	498	0.0447	ENSP00000268603,ENSP00000321606,ENSP00000332164,ENSP00000332879,ENSP00000342858,ENSP00000353508,ENSP00000356042,ENSP00000358866,ENSP00000422591	CDH11,CRMP1,EZR,FERMT2,FLNA,FLRT2,MAP2,SLIT2,SLIT3
GO:0045664	regulation of neuron differentiation	10	595	0.0458	ENSP00000215909,ENSP00000217131,ENSP00000218224,ENSP00000236040,ENSP00000321606,ENSP00000343690,ENSP00000353508,ENSP00000354837,ENSP00000418754,ENSP00000422591	ARHGEF2,CRMP1,CTSZ,DPYSL3,LEPRE1,LGALS1,MAP2,PQBP1,PTK7,SLIT2
GO:0007162	negative regulation of cell adhesion	6	245	0.0468	ENSP00000215909,ENSP00000225964,ENSP00000265131,ENSP00000331544,ENSP00000369071,ENSP00000416330	COL1A1,FBLN1,LGALS1,POSTN,TGFBI,TNC
GO:0040017	positive regulation of locomotion	9	503	0.0469	ENSP00000225964,ENSP00000231061,ENSP00000331544,ENSP00000354837,ENSP00000358866,ENSP00000367196,ENSP00000369071,ENSP00000376911,ENSP00000422591	ARHGEF2,COL1A1,FBLN1,FLNA,GLIPR2,LGMN,POSTN,SLIT2,SPARC
GO:0044273	sulfur compound catabolic process	3	53	0.0469	ENSP00000052754,ENSP00000266718,ENSP00000312506	CSPG4,DCN,LUM
GO:0065009	regulation of molecular function	33	3322	0.0469	ENSP00000052754,ENSP00000217131,ENSP00000241052,ENSP00000252804,ENSP00000295550,ENSP00000296930,ENSP00000312506,ENSP00000320117,ENSP00000321606,ENSP00000331544,ENSP00000332879,ENSP00000346032,ENSP00000350018,ENSP00000352738,ENSP00000353508,ENSP00000354837,ENSP00000357801,ENSP00000358866,ENSP00000359727,ENSP00000362924,ENSP00000367263,ENSP00000370074,ENSP00000370473,ENSP00000371475,ENSP00000376911…	AHNAK,ANXA2,ARAP1,ARHGEF2,BAG2,CAT,COL6A3,CRMP1,CSPG4,CTSZ,DCN,FBLN1,FLNA,FLRT2,G3BP2,GSN,HMGA2,IGFBP3,LGMN,MAP2,MVP,NPM1,PACSIN3,PPP1R12A,PXDN,S100A10,SERPINB9,SERPINH1,SH3BP1,SLIT2,TP53BP1,TRIP10,TYMP
GO:0051817	modification of morphology or physiology of other organism involved in symbiotic interaction	4	107	0.0472	ENSP00000300026,ENSP00000346032,ENSP00000370074,ENSP00000437621	ANXA2,HMGA2,PPIB,SERPINB9
GO:0001960	negative regulation of cytokine-mediated signaling pathway	3	54	0.0486	ENSP00000252804,ENSP00000332164,ENSP00000422591	PXDN,SLIT2,SLIT3
GO:0044344	cellular response to fibroblast growth factor stimulus	4	108	0.0486	ENSP00000225964,ENSP00000332879,ENSP00000369071,ENSP00000402608	COL1A1,CPS1,FLRT2,POSTN
GO:0000380	alternative mRNA splicing, via spliceosome	2	16	0.0487	ENSP00000218224,ENSP00000349748	PQBP1,SFPQ
GO:0043065	positive regulation of apoptotic process	10	604	0.0490	ENSP00000217131,ENSP00000349748,ENSP00000354837,ENSP00000355330,ENSP00000362924,ENSP00000370473,ENSP00000422591,ENSP00000435210,ENSP00000437621,ENSP00000457723	ARHGEF2,BCLAF1,CTSZ,GSN,HMGA2,IGFBP3,RNPS1,SFPQ,SLIT2,TGM2
GO:0010811	positive regulation of cell-substrate adhesion	4	109	0.0493	ENSP00000331544,ENSP00000357801,ENSP00000358866,ENSP00000391490	AGR2,FBLN1,FLNA,S100A10
Molecular Function (GO)
#term ID	term description	observed gene count	background gene count	false discovery rate	matching proteins in your network (IDs)	matching proteins in your network (labels)
GO:0044877	protein-containing complex binding	27	968	4.61e-08	ENSP00000052754,ENSP00000216297,ENSP00000218224,ENSP00000231061,ENSP00000236040,ENSP00000263867,ENSP00000266718,ENSP00000296930,ENSP00000300026,ENSP00000304408,ENSP00000307513,ENSP00000323696,ENSP00000327145,ENSP00000331544,ENSP00000342858,ENSP00000345230,ENSP00000348128,ENSP00000348163,ENSP00000356042,ENSP00000358866,ENSP00000360882,ENSP00000362924,ENSP00000402608,ENSP00000416330,ENSP00000432282…	CAPG,COL3A1,COL5A1,CPS1,CRTAP,DCN,EZR,FBLN1,FERMT2,FLNA,FLNC,GSN,HMGA2,LEPRE1,LUM,MRC2,NPM1,PLS3,PPIB,PQBP1,SERPINH1,SPARC,SUPT16H,SVIL,TAGLN,TGFBI,TPM4
GO:0005488	binding	108	11878	6.01e-08	ENSP00000052754,ENSP00000157600,ENSP00000175506,ENSP00000196061,ENSP00000215909,ENSP00000216297,ENSP00000218224,ENSP00000225964,ENSP00000226444,ENSP00000231061,ENSP00000236040,ENSP00000241052,ENSP00000252804,ENSP00000254108,ENSP00000254193,ENSP00000262424,ENSP00000263867,ENSP00000264193,ENSP00000265131,ENSP00000266718,ENSP00000268603,ENSP00000278412,ENSP00000280551,ENSP00000296930,ENSP00000297268…	AGR2,AHNAK,AKAP12,ANXA2,ARAP1,ARHGEF2,ASNS,BAG2,BCAT1,BCLAF1,CALD1,CAPG,CAT,CDH11,COL1A1,COL1A2,COL3A1,COL5A1,COL6A1,CPOX,CPS1,CRISPLD2,CRMP1,CRTAP,CSPG4,DBT,DCN,DDX23,DEK,DPYSL3,EML4,EPB41L2,EZR,FBLN1,FERMT2,FKBP10,FKBP11,FKBP7,FLNA,FLNC,FLRT2,FUS,G3BP2,GLIPR2,GSN,HDGFRP2,HMGA2,IGFBP3,INF2,KCTD12,LARP1,LEPRE1,LEPREL2,LGALS1,LGALS4,LMCD1,LMNA,LUM,MAP2,MAP4,MCTS1,MME,MRC2,MSN,MVP,NPM1,P4HA2,PACSIN…
GO:0005515	protein binding	75	6605	2.83e-07	ENSP00000052754,ENSP00000175506,ENSP00000196061,ENSP00000215909,ENSP00000216297,ENSP00000225964,ENSP00000241052,ENSP00000252804,ENSP00000254108,ENSP00000263867,ENSP00000264193,ENSP00000265131,ENSP00000280551,ENSP00000296930,ENSP00000297268,ENSP00000300026,ENSP00000304408,ENSP00000312506,ENSP00000320117,ENSP00000320663,ENSP00000321606,ENSP00000327145,ENSP00000331544,ENSP00000332164,ENSP00000332879…	AGR2,AHNAK,AKAP12,ANXA2,ARAP1,ARHGEF2,ASNS,BAG2,BCAT1,CALD1,CAPG,CAT,COL1A1,COL1A2,COL3A1,COL5A1,COL6A1,CPOX,CRMP1,CSPG4,DBT,DCN,DEK,DPYSL3,EML4,EPB41L2,EZR,FBLN1,FERMT2,FLNA,FLNC,FLRT2,FUS,G3BP2,GLIPR2,GSN,HMGA2,IGFBP3,INF2,KCTD12,LARP1,LGALS1,LMNA,MAP2,MAP4,MSN,MVP,NPM1,PACSIN3,PLOD1,PLS3,PPIB,PPP1R12A,PXDN,PYCR1,S100A10,SEC24D,SERPINB9,SERPINH1,SFPQ,SH3BP1,SLIT2,SLIT3,SUPT16H,SVIL,TAGLN,TGFBI,…
GO:0008092	cytoskeletal protein binding	24	882	2.83e-07	ENSP00000254108,ENSP00000263867,ENSP00000320663,ENSP00000321606,ENSP00000327145,ENSP00000338481,ENSP00000342858,ENSP00000343690,ENSP00000345230,ENSP00000346032,ENSP00000348128,ENSP00000348163,ENSP00000353375,ENSP00000353408,ENSP00000353508,ENSP00000354826,ENSP00000354837,ENSP00000356042,ENSP00000358866,ENSP00000359727,ENSP00000362924,ENSP00000376410,ENSP00000432282,ENSP00000440945	ANXA2,ARHGEF2,BAG2,CALD1,CAPG,CRMP1,DPYSL3,EML4,EPB41L2,EZR,FERMT2,FLNA,FLNC,FUS,GSN,INF2,MAP2,MAP4,MSN,PACSIN3,PLS3,SVIL,TAGLN,TPM4
GO:0048407	platelet-derived growth factor binding	5	11	3.27e-06	ENSP00000225964,ENSP00000297268,ENSP00000304408,ENSP00000355180,ENSP00000360882	COL1A1,COL1A2,COL3A1,COL5A1,COL6A1
GO:0051015	actin filament binding	10	158	8.26e-06	ENSP00000263867,ENSP00000327145,ENSP00000342858,ENSP00000345230,ENSP00000348128,ENSP00000348163,ENSP00000356042,ENSP00000358866,ENSP00000362924,ENSP00000432282	CAPG,EZR,FERMT2,FLNA,FLNC,GSN,PLS3,SVIL,TAGLN,TPM4
GO:0003779	actin binding	14	413	3.36e-05	ENSP00000263867,ENSP00000327145,ENSP00000338481,ENSP00000342858,ENSP00000345230,ENSP00000348128,ENSP00000348163,ENSP00000353408,ENSP00000354826,ENSP00000356042,ENSP00000358866,ENSP00000362924,ENSP00000376410,ENSP00000432282	CALD1,CAPG,EPB41L2,EZR,FERMT2,FLNA,FLNC,GSN,INF2,MSN,PLS3,SVIL,TAGLN,TPM4
GO:0050840	extracellular matrix binding	6	51	8.40e-05	ENSP00000052754,ENSP00000215909,ENSP00000231061,ENSP00000346032,ENSP00000416330,ENSP00000422591	ANXA2,DCN,LGALS1,SLIT2,SPARC,TGFBI
GO:0005518	collagen binding	6	61	0.00019	ENSP00000052754,ENSP00000231061,ENSP00000266718,ENSP00000307513,ENSP00000416330,ENSP00000434412	DCN,LUM,MRC2,SERPINH1,SPARC,TGFBI
GO:0042802	identical protein binding	28	1754	0.00022	ENSP00000175506,ENSP00000196061,ENSP00000215909,ENSP00000225964,ENSP00000241052,ENSP00000254108,ENSP00000264193,ENSP00000296930,ENSP00000297268,ENSP00000320117,ENSP00000327145,ENSP00000331544,ENSP00000345230,ENSP00000346032,ENSP00000349748,ENSP00000356042,ENSP00000357283,ENSP00000357801,ENSP00000358866,ENSP00000359727,ENSP00000366694,ENSP00000367196,ENSP00000378760,ENSP00000379038,ENSP00000384949…	AGR2,ANXA2,ASNS,BAG2,BCAT1,CAT,COL1A1,COL1A2,CPOX,EZR,FBLN1,FLNA,FLNC,FUS,GLIPR2,KCTD12,LGALS1,LMNA,MVP,NPM1,PLOD1,PYCR1,S100A10,SFPQ,SLIT2,TPM4,TRIP10,TYMP
GO:0005198	structural molecule activity	16	679	0.00032	ENSP00000252804,ENSP00000257860,ENSP00000264193,ENSP00000266718,ENSP00000297268,ENSP00000304408,ENSP00000318697,ENSP00000331544,ENSP00000338481,ENSP00000345230,ENSP00000352738,ENSP00000353375,ENSP00000353408,ENSP00000353508,ENSP00000357283,ENSP00000367263	AHNAK,COL1A2,COL3A1,CPOX,EPB41L2,FBLN1,G3BP2,LMNA,LUM,MAP2,MAP4,MSN,PRPH,PXDN,TPM4,TUBB6
GO:0031418	L-ascorbic acid binding	4	20	0.00052	ENSP00000196061,ENSP00000236040,ENSP00000384999,ENSP00000478600	LEPRE1,LEPREL2,P4HA2,PLOD1
GO:0019838	growth factor binding	7	126	0.00072	ENSP00000225964,ENSP00000252804,ENSP00000297268,ENSP00000304408,ENSP00000355180,ENSP00000360882,ENSP00000370473	COL1A1,COL1A2,COL3A1,COL5A1,COL6A1,IGFBP3,PXDN
GO:0019798	procollagen-proline dioxygenase activity	3	7	0.00086	ENSP00000236040,ENSP00000384999,ENSP00000478600	LEPRE1,LEPREL2,P4HA2
GO:0005201	extracellular matrix structural constituent	5	73	0.0036	ENSP00000252804,ENSP00000266718,ENSP00000297268,ENSP00000304408,ENSP00000331544	COL1A2,COL3A1,FBLN1,LUM,PXDN
GO:0003755	peptidyl-prolyl cis-trans isomerase activity	4	39	0.0039	ENSP00000300026,ENSP00000317232,ENSP00000413152,ENSP00000449751	FKBP10,FKBP11,FKBP7,PPIB
GO:0005528	FK506 binding	3	14	0.0039	ENSP00000317232,ENSP00000413152,ENSP00000449751	FKBP10,FKBP11,FKBP7
GO:0044548	S100 protein binding	3	14	0.0039	ENSP00000346032,ENSP00000356042,ENSP00000367263	AHNAK,ANXA2,EZR
GO:0016706	2-oxoglutarate-dependent dioxygenase activity	4	44	0.0046	ENSP00000196061,ENSP00000236040,ENSP00000384999,ENSP00000478600	LEPRE1,LEPREL2,P4HA2,PLOD1
GO:0019797	procollagen-proline 3-dioxygenase activity	2	3	0.0071	ENSP00000236040,ENSP00000478600	LEPRE1,LEPREL2
GO:0005509	calcium ion binding	13	700	0.0102	ENSP00000231061,ENSP00000268603,ENSP00000317232,ENSP00000331544,ENSP00000332164,ENSP00000345230,ENSP00000346032,ENSP00000348163,ENSP00000357801,ENSP00000362924,ENSP00000402608,ENSP00000413152,ENSP00000422591	ANXA2,CDH11,CPS1,FBLN1,FKBP10,FKBP7,GSN,PLS3,S100A10,SLIT2,SLIT3,SPARC,TPM4
GO:0005539	glycosaminoglycan binding	7	219	0.0102	ENSP00000052754,ENSP00000262424,ENSP00000343690,ENSP00000360882,ENSP00000369071,ENSP00000371554,ENSP00000422591	COL5A1,CRISPLD2,DCN,DPYSL3,POSTN,SLIT2,SOD3
GO:0048495	Roundabout binding	2	5	0.0127	ENSP00000332164,ENSP00000422591	SLIT2,SLIT3
GO:0042803	protein homodimerization activity	14	830	0.0140	ENSP00000175506,ENSP00000196061,ENSP00000215909,ENSP00000241052,ENSP00000264193,ENSP00000296930,ENSP00000345230,ENSP00000349748,ENSP00000357801,ENSP00000358866,ENSP00000367196,ENSP00000379038,ENSP00000391490,ENSP00000422591	AGR2,ASNS,CAT,CPOX,FLNA,GLIPR2,LGALS1,NPM1,PLOD1,S100A10,SFPQ,SLIT2,TPM4,TYMP
GO:0004857	enzyme inhibitor activity	9	388	0.0141	ENSP00000052754,ENSP00000295550,ENSP00000296930,ENSP00000332879,ENSP00000346032,ENSP00000370074,ENSP00000389168,ENSP00000422591,ENSP00000434412	ANXA2,COL6A3,DCN,FLRT2,NPM1,PPP1R12A,SERPINB9,SERPINH1,SLIT2
GO:0043394	proteoglycan binding	3	32	0.0189	ENSP00000265131,ENSP00000360882,ENSP00000422591	COL5A1,SLIT2,TNC
GO:0046332	SMAD binding	4	73	0.0190	ENSP00000297268,ENSP00000304408,ENSP00000358866,ENSP00000437621	COL1A2,COL3A1,FLNA,HMGA2
GO:0002020	protease binding	5	135	0.0244	ENSP00000225964,ENSP00000297268,ENSP00000304408,ENSP00000346032,ENSP00000370074	ANXA2,COL1A1,COL1A2,COL3A1,SERPINB9
GO:0002162	dystroglycan binding	2	9	0.0244	ENSP00000353508,ENSP00000391490	AGR2,MAP2
GO:0016209	antioxidant activity	4	79	0.0244	ENSP00000241052,ENSP00000252804,ENSP00000371554,ENSP00000423822	CAT,GPX8,PXDN,SOD3
GO:0030246	carbohydrate binding	7	270	0.0244	ENSP00000196061,ENSP00000215909,ENSP00000236040,ENSP00000302100,ENSP00000307513,ENSP00000384999,ENSP00000478600	LEPRE1,LEPREL2,LGALS1,LGALS4,MRC2,P4HA2,PLOD1
GO:0050839	cell adhesion molecule binding	6	200	0.0244	ENSP00000304408,ENSP00000331544,ENSP00000353408,ENSP00000356042,ENSP00000360882,ENSP00000416330	COL3A1,COL5A1,EZR,FBLN1,MSN,TGFBI
GO:0030234	enzyme regulator activity	15	1016	0.0249	ENSP00000052754,ENSP00000295550,ENSP00000296930,ENSP00000320117,ENSP00000331544,ENSP00000332879,ENSP00000346032,ENSP00000350018,ENSP00000359727,ENSP00000370074,ENSP00000370473,ENSP00000377233,ENSP00000389168,ENSP00000422591,ENSP00000434412	ANXA2,ARAP1,BAG2,COL6A3,DCN,FBLN1,FLRT2,IGFBP3,NPM1,PPP1R12A,SERPINB9,SERPINH1,SH3BP1,SLIT2,TRIP10
GO:0004601	peroxidase activity	3	40	0.0270	ENSP00000241052,ENSP00000252804,ENSP00000423822	CAT,GPX8,PXDN
GO:0016884	carbon-nitrogen ligase activity, with glutamine as amido-N-donor	2	10	0.0270	ENSP00000175506,ENSP00000402608	ASNS,CPS1
GO:0031005	filamin binding	2	13	0.0385	ENSP00000321606,ENSP00000343690	CRMP1,DPYSL3
GO:0008201	heparin binding	5	161	0.0394	ENSP00000262424,ENSP00000360882,ENSP00000369071,ENSP00000371554,ENSP00000422591	COL5A1,CRISPLD2,POSTN,SLIT2,SOD3
GO:1901681	sulfur compound binding	6	234	0.0400	ENSP00000262424,ENSP00000343690,ENSP00000360882,ENSP00000369071,ENSP00000371554,ENSP00000422591	COL5A1,CRISPLD2,DPYSL3,POSTN,SLIT2,SOD3
Cellular Component (GO)
#term ID	term description	observed gene count	background gene count	false discovery rate	matching proteins in your network (IDs)	matching proteins in your network (labels)
GO:0005737	cytoplasm	111	11238	5.57e-12	ENSP00000052754,ENSP00000157600,ENSP00000175506,ENSP00000196061,ENSP00000215909,ENSP00000217131,ENSP00000218224,ENSP00000225964,ENSP00000226444,ENSP00000231061,ENSP00000236040,ENSP00000241052,ENSP00000252804,ENSP00000254108,ENSP00000262424,ENSP00000263867,ENSP00000264193,ENSP00000265131,ENSP00000266718,ENSP00000268603,ENSP00000280097,ENSP00000280551,ENSP00000295550,ENSP00000296930,ENSP00000297268…	AGR2,AHNAK,AKAP12,ANXA2,ARAP1,ARHGEF2,ASNS,BAG2,BCAT1,BCLAF1,BRWD1,CALD1,CAPG,CAT,CDH11,CKAP4,COL1A1,COL1A2,COL3A1,COL5A1,COL6A1,COL6A2,COL6A3,CPOX,CPS1,CRISPLD2,CRMP1,CRTAP,CSPG4,CTSZ,DBT,DCN,DDX23,DEK,DPYSL3,EML4,EPB41L2,EZR,FAM114A1,FERMT2,FKBP10,FKBP11,FKBP7,FLNA,FLNC,FLRT2,FUS,G3BP2,GLIPR2,GPX8,GSN,HNMT,IGFBP3,INF2,LARP1,LEPRE1,LEPREL2,LEPREL4,LGALS1,LGALS4,LGMN,LMCD1,LMNA,LUM,MAOA,MAP2,MAP4…
GO:0005788	endoplasmic reticulum lumen	20	299	5.57e-12	ENSP00000215909,ENSP00000217131,ENSP00000225964,ENSP00000236040,ENSP00000265131,ENSP00000295550,ENSP00000297268,ENSP00000300026,ENSP00000300527,ENSP00000304408,ENSP00000317232,ENSP00000323696,ENSP00000355180,ENSP00000360882,ENSP00000367265,ENSP00000370473,ENSP00000384999,ENSP00000413152,ENSP00000423822,ENSP00000434412	CKAP4,COL1A1,COL1A2,COL3A1,COL5A1,COL6A1,COL6A2,COL6A3,CRTAP,CTSZ,FKBP10,FKBP7,GPX8,IGFBP3,LEPRE1,LGALS1,P4HA2,PPIB,SERPINH1,TNC
GO:0099512	supramolecular fiber	29	873	4.28e-11	ENSP00000052754,ENSP00000225964,ENSP00000257860,ENSP00000266718,ENSP00000295550,ENSP00000297268,ENSP00000304408,ENSP00000318697,ENSP00000320663,ENSP00000327145,ENSP00000331544,ENSP00000342858,ENSP00000343690,ENSP00000345230,ENSP00000348128,ENSP00000348163,ENSP00000353375,ENSP00000353508,ENSP00000354826,ENSP00000354837,ENSP00000355180,ENSP00000356042,ENSP00000357283,ENSP00000358866,ENSP00000359727…	AHNAK,ARHGEF2,BAG2,CALD1,COL1A1,COL1A2,COL3A1,COL5A1,COL6A1,COL6A3,DCN,DEK,DPYSL3,EML4,EZR,FBLN1,FERMT2,FLNA,FLNC,LMNA,LUM,MAP2,MAP4,PLS3,PPP1R12A,PRPH,SVIL,TPM4,TUBB6
GO:0044444	cytoplasmic part	99	9377	5.51e-11	ENSP00000052754,ENSP00000175506,ENSP00000196061,ENSP00000215909,ENSP00000217131,ENSP00000218224,ENSP00000225964,ENSP00000226444,ENSP00000231061,ENSP00000236040,ENSP00000241052,ENSP00000252804,ENSP00000254108,ENSP00000262424,ENSP00000263867,ENSP00000264193,ENSP00000265131,ENSP00000266718,ENSP00000280097,ENSP00000280551,ENSP00000295550,ENSP00000296930,ENSP00000297268,ENSP00000300026,ENSP00000300527…	AGR2,AHNAK,AKAP12,ANXA2,ARAP1,ARHGEF2,ASNS,BAG2,BCAT1,BRWD1,CALD1,CAPG,CAT,CKAP4,COL1A1,COL1A2,COL3A1,COL5A1,COL6A1,COL6A2,COL6A3,CPOX,CPS1,CRISPLD2,CRMP1,CRTAP,CSPG4,CTSZ,DBT,DCN,DEK,DPYSL3,EPB41L2,EZR,FAM114A1,FERMT2,FKBP10,FKBP7,FLNA,FLNC,FLRT2,FUS,G3BP2,GLIPR2,GPX8,GSN,HNMT,IGFBP3,INF2,LARP1,LEPRE1,LEPREL2,LEPREL4,LGALS1,LGALS4,LGMN,LMNA,LUM,MAOA,MAP2,MAP4,MCTS1,MME,MSN,MVP,NPM1,P4HA2,PACSIN3…
GO:0044424	intracellular part	119	13996	9.32e-10	ENSP00000052754,ENSP00000157600,ENSP00000175506,ENSP00000196061,ENSP00000215909,ENSP00000216297,ENSP00000217131,ENSP00000218224,ENSP00000225964,ENSP00000226444,ENSP00000231061,ENSP00000236040,ENSP00000241052,ENSP00000252804,ENSP00000254108,ENSP00000254193,ENSP00000257860,ENSP00000262424,ENSP00000263867,ENSP00000264193,ENSP00000265131,ENSP00000266718,ENSP00000268603,ENSP00000278412,ENSP00000280097…	AGR2,AHNAK,AKAP12,ANXA2,ARAP1,ARHGEF2,ASNS,BAG2,BCAT1,BCLAF1,BRWD1,CALD1,CAPG,CAT,CDH11,CKAP4,COL1A1,COL1A2,COL3A1,COL5A1,COL6A1,COL6A2,COL6A3,CPOX,CPS1,CRISPLD2,CRMP1,CRTAP,CSPG4,CTSZ,DBT,DCN,DDX23,DEK,DPYSL3,EML4,EPB41L2,EZR,FAM114A1,FERMT2,FKBP10,FKBP11,FKBP7,FLNA,FLNC,FLRT2,FUS,G3BP2,GLIPR2,GPX8,GSN,HDGFRP2,HMGA2,HNMT,IGFBP3,INF2,LARP1,LEPRE1,LEPREL2,LEPREL4,LGALS1,LGALS4,LGMN,LMCD1,LMNA,LUM,…
GO:0070013	intracellular organelle lumen	68	5162	1.93e-09	ENSP00000052754,ENSP00000157600,ENSP00000215909,ENSP00000216297,ENSP00000217131,ENSP00000218224,ENSP00000225964,ENSP00000231061,ENSP00000236040,ENSP00000241052,ENSP00000254108,ENSP00000254193,ENSP00000262424,ENSP00000263867,ENSP00000264193,ENSP00000265131,ENSP00000266718,ENSP00000278412,ENSP00000295550,ENSP00000296930,ENSP00000297268,ENSP00000300026,ENSP00000300527,ENSP00000304408,ENSP00000310723…	ANXA2,ARAP1,BCLAF1,BRWD1,CAPG,CAT,CKAP4,COL1A1,COL1A2,COL3A1,COL5A1,COL6A1,COL6A2,COL6A3,CPOX,CPS1,CRISPLD2,CRTAP,CSPG4,CTSZ,DBT,DCN,DDX23,DEK,EPB41L2,EZR,FAM114A1,FERMT2,FKBP10,FKBP7,FLNA,FUS,GPX8,GSN,HMGA2,IGFBP3,LEPRE1,LEPREL4,LGALS1,LGMN,LMCD1,LMNA,LUM,MAP2,MVP,NPM1,P4HA2,PPIB,PPP1R12A,PQBP1,PYCR1,RNPS1,SERPINB9,SERPINH1,SF3B2,SFPQ,SNRPA1,SOD3,SPARC,SSRP1,SUPT16H,TAF15,THRAP3,TNC,TP53BP1,TRIP…
GO:0031012	extracellular matrix	15	283	2.53e-08	ENSP00000225964,ENSP00000231061,ENSP00000252804,ENSP00000262424,ENSP00000265131,ENSP00000266718,ENSP00000295550,ENSP00000297268,ENSP00000304408,ENSP00000331544,ENSP00000332879,ENSP00000346032,ENSP00000360882,ENSP00000369071,ENSP00000416330	ANXA2,COL1A1,COL1A2,COL3A1,COL5A1,COL6A3,CRISPLD2,FBLN1,FLRT2,LUM,POSTN,PXDN,SPARC,TGFBI,TNC
GO:0044422	organelle part	92	9111	2.77e-08	ENSP00000052754,ENSP00000157600,ENSP00000196061,ENSP00000215909,ENSP00000216297,ENSP00000217131,ENSP00000218224,ENSP00000225964,ENSP00000226444,ENSP00000231061,ENSP00000236040,ENSP00000241052,ENSP00000254108,ENSP00000254193,ENSP00000257860,ENSP00000262424,ENSP00000263867,ENSP00000264193,ENSP00000265131,ENSP00000266718,ENSP00000278412,ENSP00000280551,ENSP00000295550,ENSP00000296930,ENSP00000297268…	AHNAK,ANXA2,ARAP1,ARHGEF2,BAG2,BCLAF1,BRWD1,CALD1,CAPG,CAT,CKAP4,COL1A1,COL1A2,COL3A1,COL5A1,COL6A1,COL6A2,COL6A3,CPOX,CPS1,CRISPLD2,CRMP1,CRTAP,CSPG4,CTSZ,DBT,DCN,DDX23,DEK,DPYSL3,EML4,EPB41L2,EZR,FAM114A1,FERMT2,FKBP10,FKBP7,FLNA,FLNC,FLRT2,FUS,GLIPR2,GPX8,GSN,HMGA2,IGFBP3,LEPRE1,LEPREL4,LGALS1,LGMN,LMCD1,LMNA,LUM,MAOA,MAP2,MAP4,MME,MVP,NPM1,P4HA2,PLOD1,PLS3,POSTN,PPIB,PPP1R12A,PQBP1,PRPH,PYCR1…
GO:0044446	intracellular organelle part	90	8882	5.21e-08	ENSP00000052754,ENSP00000157600,ENSP00000196061,ENSP00000215909,ENSP00000216297,ENSP00000217131,ENSP00000218224,ENSP00000225964,ENSP00000226444,ENSP00000231061,ENSP00000236040,ENSP00000241052,ENSP00000254108,ENSP00000254193,ENSP00000257860,ENSP00000262424,ENSP00000263867,ENSP00000264193,ENSP00000265131,ENSP00000266718,ENSP00000278412,ENSP00000280551,ENSP00000295550,ENSP00000296930,ENSP00000297268…	ANXA2,ARAP1,ARHGEF2,BAG2,BCLAF1,BRWD1,CALD1,CAPG,CAT,CKAP4,COL1A1,COL1A2,COL3A1,COL5A1,COL6A1,COL6A2,COL6A3,CPOX,CPS1,CRISPLD2,CRMP1,CRTAP,CSPG4,CTSZ,DBT,DCN,DDX23,DEK,DPYSL3,EML4,EPB41L2,EZR,FAM114A1,FERMT2,FKBP10,FKBP7,FLNA,FLRT2,FUS,GLIPR2,GPX8,GSN,HMGA2,IGFBP3,LEPRE1,LEPREL4,LGALS1,LGMN,LMCD1,LMNA,LUM,MAOA,MAP2,MAP4,MME,MVP,NPM1,P4HA2,PLOD1,PLS3,POSTN,PPIB,PPP1R12A,PQBP1,PRPH,PYCR1,RNPS1,RRBP…
GO:0012505	endomembrane system	57	4347	1.97e-07	ENSP00000052754,ENSP00000196061,ENSP00000215909,ENSP00000217131,ENSP00000225964,ENSP00000226444,ENSP00000231061,ENSP00000236040,ENSP00000241052,ENSP00000252804,ENSP00000262424,ENSP00000265131,ENSP00000266718,ENSP00000280551,ENSP00000295550,ENSP00000297268,ENSP00000300026,ENSP00000300527,ENSP00000304408,ENSP00000312506,ENSP00000317232,ENSP00000320117,ENSP00000323696,ENSP00000332879,ENSP00000334153…	AGR2,ANXA2,ARAP1,ARHGEF2,CAT,CKAP4,COL1A1,COL1A2,COL3A1,COL5A1,COL6A1,COL6A2,COL6A3,CRISPLD2,CRTAP,CSPG4,CTSZ,DCN,DPYSL3,EZR,FAM114A1,FKBP10,FKBP7,FLRT2,GLIPR2,GPX8,GSN,IGFBP3,LEPRE1,LEPREL2,LEPREL4,LGALS1,LGMN,LMNA,LUM,MME,MVP,P4HA2,PACSIN3,PLOD1,POSTN,PPIB,PXDN,RFTN1,RRBP1,S100A10,SEC24D,SERPINB9,SERPINH1,SOD3,SPARC,SULT1E1,TGFBI,TGM2,TNC,TRIP10,YBX1
GO:0043229	intracellular organelle	107	12193	2.36e-07	ENSP00000052754,ENSP00000157600,ENSP00000196061,ENSP00000215909,ENSP00000216297,ENSP00000217131,ENSP00000218224,ENSP00000225964,ENSP00000226444,ENSP00000231061,ENSP00000236040,ENSP00000241052,ENSP00000252804,ENSP00000254108,ENSP00000254193,ENSP00000257860,ENSP00000262424,ENSP00000263867,ENSP00000264193,ENSP00000265131,ENSP00000266718,ENSP00000278412,ENSP00000280551,ENSP00000295550,ENSP00000296930…	AGR2,AHNAK,AKAP12,ANXA2,ARAP1,ARHGEF2,BAG2,BCAT1,BCLAF1,BRWD1,CALD1,CAPG,CAT,CKAP4,COL1A1,COL1A2,COL3A1,COL5A1,COL6A1,COL6A2,COL6A3,CPOX,CPS1,CRISPLD2,CRMP1,CRTAP,CSPG4,CTSZ,DBT,DCN,DDX23,DEK,DPYSL3,EML4,EPB41L2,EZR,FAM114A1,FERMT2,FKBP10,FKBP7,FLNA,FLNC,FLRT2,FUS,GLIPR2,GPX8,GSN,HDGFRP2,HMGA2,IGFBP3,LARP1,LEPRE1,LEPREL2,LEPREL4,LGALS1,LGMN,LMCD1,LMNA,LUM,MAOA,MAP2,MAP4,MME,MSN,MVP,NPM1,P4HA2,PAC…
GO:0005581	collagen trimer	9	88	2.78e-07	ENSP00000052754,ENSP00000225964,ENSP00000266718,ENSP00000295550,ENSP00000297268,ENSP00000300527,ENSP00000304408,ENSP00000355180,ENSP00000360882	COL1A1,COL1A2,COL3A1,COL5A1,COL6A1,COL6A2,COL6A3,DCN,LUM
GO:0005583	fibrillar collagen trimer	5	11	9.23e-07	ENSP00000225964,ENSP00000266718,ENSP00000297268,ENSP00000304408,ENSP00000360882	COL1A1,COL1A2,COL3A1,COL5A1,LUM
GO:0062023	collagen-containing extracellular matrix	10	144	1.06e-06	ENSP00000225964,ENSP00000231061,ENSP00000265131,ENSP00000266718,ENSP00000297268,ENSP00000304408,ENSP00000331544,ENSP00000346032,ENSP00000360882,ENSP00000416330	ANXA2,COL1A1,COL1A2,COL3A1,COL5A1,FBLN1,LUM,SPARC,TGFBI,TNC
GO:0044421	extracellular region part	27	1375	3.17e-06	ENSP00000217131,ENSP00000225964,ENSP00000231061,ENSP00000252804,ENSP00000262424,ENSP00000265131,ENSP00000266718,ENSP00000295550,ENSP00000297268,ENSP00000302100,ENSP00000304408,ENSP00000323696,ENSP00000331544,ENSP00000332164,ENSP00000332879,ENSP00000343690,ENSP00000346032,ENSP00000360882,ENSP00000362924,ENSP00000367263,ENSP00000369071,ENSP00000370074,ENSP00000370473,ENSP00000371554,ENSP00000391490…	AGR2,AHNAK,ANXA2,COL1A1,COL1A2,COL3A1,COL5A1,COL6A3,CRISPLD2,CRTAP,CTSZ,DPYSL3,FBLN1,FLRT2,GSN,IGFBP3,LGALS4,LUM,POSTN,PXDN,SERPINB9,SLIT2,SLIT3,SOD3,SPARC,TGFBI,TNC
GO:0044464	cell part	122	16244	4.75e-06	ENSP00000052754,ENSP00000157600,ENSP00000175506,ENSP00000196061,ENSP00000215909,ENSP00000216297,ENSP00000217131,ENSP00000218224,ENSP00000225964,ENSP00000226444,ENSP00000231061,ENSP00000236040,ENSP00000241052,ENSP00000252804,ENSP00000254108,ENSP00000254193,ENSP00000257860,ENSP00000262424,ENSP00000263867,ENSP00000264193,ENSP00000265131,ENSP00000266718,ENSP00000268603,ENSP00000278412,ENSP00000280097…	AGR2,AHNAK,AKAP12,ANXA2,ARAP1,ARHGEF2,ASNS,BAG2,BCAT1,BCLAF1,BRWD1,CALD1,CAPG,CAT,CDH11,CKAP4,COL1A1,COL1A2,COL3A1,COL5A1,COL6A1,COL6A2,COL6A3,CPOX,CPS1,CRISPLD2,CRMP1,CRTAP,CSPG4,CTSZ,DBT,DCN,DDX23,DEK,DPYSL3,EML4,EPB41L2,EZR,FAM114A1,FERMT2,FKBP10,FKBP11,FKBP7,FLNA,FLNC,FLRT2,FUS,G3BP2,GLIPR2,GPX8,GSN,HDGFRP2,HMGA2,HNMT,IGFBP3,INF2,KCTD12,LARP1,LEPRE1,LEPREL2,LEPREL4,LGALS1,LGALS4,LGMN,LMCD1,LM…
GO:0005783	endoplasmic reticulum	31	1796	4.89e-06	ENSP00000196061,ENSP00000215909,ENSP00000217131,ENSP00000225964,ENSP00000236040,ENSP00000241052,ENSP00000252804,ENSP00000265131,ENSP00000280551,ENSP00000295550,ENSP00000297268,ENSP00000300026,ENSP00000300527,ENSP00000304408,ENSP00000317232,ENSP00000323696,ENSP00000332879,ENSP00000347649,ENSP00000355180,ENSP00000355330,ENSP00000357801,ENSP00000360882,ENSP00000367038,ENSP00000367265,ENSP00000370473…	AGR2,CAT,CKAP4,COL1A1,COL1A2,COL3A1,COL5A1,COL6A1,COL6A2,COL6A3,CRTAP,CTSZ,FKBP10,FKBP7,FLRT2,GPX8,IGFBP3,LEPRE1,LEPREL2,LEPREL4,LGALS1,P4HA2,PLOD1,PPIB,PXDN,RRBP1,S100A10,SEC24D,SERPINH1,TGM2,TNC
GO:0015629	actin cytoskeleton	14	432	1.48e-05	ENSP00000263867,ENSP00000338481,ENSP00000342858,ENSP00000343690,ENSP00000345230,ENSP00000348128,ENSP00000348163,ENSP00000354826,ENSP00000354837,ENSP00000356042,ENSP00000358866,ENSP00000362924,ENSP00000367263,ENSP00000389168	AHNAK,ARHGEF2,CALD1,CAPG,DPYSL3,EPB41L2,EZR,FERMT2,FLNA,GSN,PLS3,PPP1R12A,SVIL,TPM4
GO:0044432	endoplasmic reticulum part	24	1294	3.67e-05	ENSP00000196061,ENSP00000215909,ENSP00000217131,ENSP00000225964,ENSP00000236040,ENSP00000265131,ENSP00000280551,ENSP00000295550,ENSP00000297268,ENSP00000300026,ENSP00000300527,ENSP00000304408,ENSP00000317232,ENSP00000323696,ENSP00000332879,ENSP00000355180,ENSP00000360882,ENSP00000367038,ENSP00000367265,ENSP00000370473,ENSP00000384999,ENSP00000413152,ENSP00000423822,ENSP00000434412	CKAP4,COL1A1,COL1A2,COL3A1,COL5A1,COL6A1,COL6A2,COL6A3,CRTAP,CTSZ,FKBP10,FKBP7,FLRT2,GPX8,IGFBP3,LEPRE1,LGALS1,P4HA2,PLOD1,PPIB,RRBP1,SEC24D,SERPINH1,TNC
GO:0099568	cytoplasmic region	13	402	3.67e-05	ENSP00000217131,ENSP00000218224,ENSP00000320117,ENSP00000338481,ENSP00000342858,ENSP00000346032,ENSP00000353375,ENSP00000353508,ENSP00000354826,ENSP00000356042,ENSP00000358866,ENSP00000362924,ENSP00000384537	AKAP12,ANXA2,CALD1,CTSZ,EPB41L2,EZR,FERMT2,FLNA,GSN,MAP2,MAP4,PQBP1,TRIP10
GO:0005938	cell cortex	10	230	4.41e-05	ENSP00000217131,ENSP00000320117,ENSP00000338481,ENSP00000342858,ENSP00000346032,ENSP00000354826,ENSP00000356042,ENSP00000358866,ENSP00000362924,ENSP00000384537	AKAP12,ANXA2,CALD1,CTSZ,EPB41L2,EZR,FERMT2,FLNA,GSN,TRIP10
GO:0044420	extracellular matrix component	6	59	4.81e-05	ENSP00000225964,ENSP00000266718,ENSP00000297268,ENSP00000304408,ENSP00000331544,ENSP00000360882	COL1A1,COL1A2,COL3A1,COL5A1,FBLN1,LUM
GO:0005589	collagen type VI trimer	3	3	6.51e-05	ENSP00000052754,ENSP00000295550,ENSP00000355180	COL6A1,COL6A3,DCN
GO:0005576	extracellular region	35	2505	6.55e-05	ENSP00000217131,ENSP00000225964,ENSP00000231061,ENSP00000241052,ENSP00000252804,ENSP00000262424,ENSP00000265131,ENSP00000266718,ENSP00000295550,ENSP00000297268,ENSP00000300527,ENSP00000302100,ENSP00000304408,ENSP00000312506,ENSP00000323696,ENSP00000331544,ENSP00000332164,ENSP00000332879,ENSP00000343690,ENSP00000346032,ENSP00000355180,ENSP00000358866,ENSP00000360882,ENSP00000361626,ENSP00000362924…	AGR2,AHNAK,ANXA2,CAT,COL1A1,COL1A2,COL3A1,COL5A1,COL6A1,COL6A2,COL6A3,CRISPLD2,CRTAP,CSPG4,CTSZ,DPYSL3,FBLN1,FLNA,FLRT2,GSN,IGFBP3,LGALS4,LGMN,LUM,MVP,POSTN,PXDN,SERPINB9,SLIT2,SLIT3,SOD3,SPARC,TGFBI,TNC,YBX1
GO:0005615	extracellular space	21	1134	0.00014	ENSP00000217131,ENSP00000225964,ENSP00000231061,ENSP00000252804,ENSP00000297268,ENSP00000302100,ENSP00000304408,ENSP00000323696,ENSP00000331544,ENSP00000332164,ENSP00000343690,ENSP00000346032,ENSP00000362924,ENSP00000367263,ENSP00000369071,ENSP00000370074,ENSP00000370473,ENSP00000371554,ENSP00000391490,ENSP00000416330,ENSP00000422591	AGR2,AHNAK,ANXA2,COL1A1,COL1A2,COL3A1,CRTAP,CTSZ,DPYSL3,FBLN1,GSN,IGFBP3,LGALS4,POSTN,PXDN,SERPINB9,SLIT2,SLIT3,SOD3,SPARC,TGFBI
GO:0043227	membrane-bounded organelle	95	11244	0.00015	ENSP00000052754,ENSP00000157600,ENSP00000196061,ENSP00000215909,ENSP00000216297,ENSP00000217131,ENSP00000218224,ENSP00000225964,ENSP00000226444,ENSP00000231061,ENSP00000236040,ENSP00000241052,ENSP00000252804,ENSP00000254108,ENSP00000254193,ENSP00000262424,ENSP00000263867,ENSP00000264193,ENSP00000265131,ENSP00000266718,ENSP00000278412,ENSP00000280551,ENSP00000295550,ENSP00000296930,ENSP00000297268…	AGR2,AHNAK,ANXA2,ARAP1,ARHGEF2,BCAT1,BCLAF1,BRWD1,CALD1,CAPG,CAT,CKAP4,COL1A1,COL1A2,COL3A1,COL5A1,COL6A1,COL6A2,COL6A3,CPOX,CPS1,CRISPLD2,CRTAP,CSPG4,CTSZ,DBT,DCN,DDX23,DEK,DPYSL3,EPB41L2,EZR,FAM114A1,FERMT2,FKBP10,FKBP7,FLNA,FLRT2,FUS,GLIPR2,GPX8,GSN,HDGFRP2,HMGA2,IGFBP3,LEPRE1,LEPREL2,LEPREL4,LGALS1,LGMN,LMCD1,LMNA,LUM,MAOA,MAP2,MME,MVP,NPM1,P4HA2,PACSIN3,PLOD1,POSTN,PPIB,PPP1R12A,PQBP1,PXDN,P…
GO:0042383	sarcolemma	7	122	0.00021	ENSP00000295550,ENSP00000300527,ENSP00000327145,ENSP00000346032,ENSP00000355180,ENSP00000356042,ENSP00000367263	AHNAK,ANXA2,COL6A1,COL6A2,COL6A3,EZR,FLNC
GO:0043232	intracellular non-membrane-bounded organelle	46	4005	0.00022	ENSP00000216297,ENSP00000218224,ENSP00000257860,ENSP00000263867,ENSP00000278412,ENSP00000296930,ENSP00000310723,ENSP00000317232,ENSP00000318697,ENSP00000320117,ENSP00000320663,ENSP00000321606,ENSP00000327145,ENSP00000330753,ENSP00000336721,ENSP00000338481,ENSP00000342858,ENSP00000343690,ENSP00000345230,ENSP00000346032,ENSP00000347649,ENSP00000348128,ENSP00000348163,ENSP00000349748,ENSP00000353375…	AHNAK,AKAP12,ANXA2,ARHGEF2,BAG2,BRWD1,CALD1,CAPG,CKAP4,CPS1,CRMP1,DBT,DDX23,DEK,DPYSL3,EML4,EPB41L2,EZR,FERMT2,FKBP10,FLNA,FLNC,GSN,HMGA2,LARP1,LEPREL4,LMNA,MAP2,MAP4,MSN,MVP,NPM1,PLS3,PPP1R12A,PQBP1,PRPH,RRBP1,SFPQ,SSRP1,SUPT16H,SVIL,TP53BP1,TPM4,TRIP10,TUBB6,YBX1
GO:0043292	contractile fiber	9	228	0.00022	ENSP00000327145,ENSP00000342858,ENSP00000345230,ENSP00000348128,ENSP00000354826,ENSP00000358866,ENSP00000367263,ENSP00000380414,ENSP00000389168	AHNAK,CALD1,DEK,FERMT2,FLNA,FLNC,PPP1R12A,SVIL,TPM4
GO:0043231	intracellular membrane-bounded organelle	89	10365	0.00026	ENSP00000052754,ENSP00000157600,ENSP00000196061,ENSP00000215909,ENSP00000216297,ENSP00000217131,ENSP00000218224,ENSP00000225964,ENSP00000226444,ENSP00000231061,ENSP00000236040,ENSP00000241052,ENSP00000252804,ENSP00000254108,ENSP00000254193,ENSP00000263867,ENSP00000264193,ENSP00000265131,ENSP00000266718,ENSP00000278412,ENSP00000280551,ENSP00000295550,ENSP00000296930,ENSP00000297268,ENSP00000300026…	AGR2,AHNAK,ANXA2,ARAP1,ARHGEF2,BCAT1,BCLAF1,BRWD1,CALD1,CAPG,CAT,CKAP4,COL1A1,COL1A2,COL3A1,COL5A1,COL6A1,COL6A2,COL6A3,CPOX,CPS1,CRTAP,CSPG4,CTSZ,DBT,DCN,DDX23,DEK,EPB41L2,EZR,FAM114A1,FERMT2,FKBP10,FKBP7,FLNA,FLRT2,FUS,GLIPR2,GPX8,HDGFRP2,HMGA2,IGFBP3,LEPRE1,LEPREL2,LEPREL4,LGALS1,LGMN,LMCD1,LMNA,LUM,MAOA,MAP2,MVP,NPM1,P4HA2,PLOD1,POSTN,PPIB,PPP1R12A,PQBP1,PXDN,PYCR1,RNPS1,RRBP1,S100A10,SEC24D,…
GO:0005604	basement membrane	6	91	0.00036	ENSP00000231061,ENSP00000265131,ENSP00000331544,ENSP00000346032,ENSP00000360882,ENSP00000416330	ANXA2,COL5A1,FBLN1,SPARC,TGFBI,TNC
GO:0005856	cytoskeleton	29	2068	0.00040	ENSP00000257860,ENSP00000263867,ENSP00000296930,ENSP00000318697,ENSP00000320117,ENSP00000320663,ENSP00000321606,ENSP00000327145,ENSP00000338481,ENSP00000342858,ENSP00000343690,ENSP00000345230,ENSP00000348128,ENSP00000348163,ENSP00000353375,ENSP00000353408,ENSP00000353508,ENSP00000354826,ENSP00000354837,ENSP00000356042,ENSP00000357283,ENSP00000358866,ENSP00000359727,ENSP00000362924,ENSP00000367263…	AHNAK,AKAP12,ARHGEF2,BAG2,CALD1,CAPG,CKAP4,CRMP1,DPYSL3,EML4,EPB41L2,EZR,FERMT2,FLNA,FLNC,GSN,LMNA,MAP2,MAP4,MSN,MVP,NPM1,PLS3,PPP1R12A,PRPH,SVIL,TPM4,TRIP10,TUBB6
GO:0005829	cytosol	52	4958	0.00053	ENSP00000175506,ENSP00000215909,ENSP00000218224,ENSP00000226444,ENSP00000241052,ENSP00000264193,ENSP00000280097,ENSP00000280551,ENSP00000296930,ENSP00000302100,ENSP00000320117,ENSP00000321606,ENSP00000324463,ENSP00000327145,ENSP00000330753,ENSP00000338481,ENSP00000342858,ENSP00000343690,ENSP00000345230,ENSP00000346032,ENSP00000348128,ENSP00000348163,ENSP00000350018,ENSP00000351740,ENSP00000352738…	AHNAK,AKAP12,ANXA2,ARAP1,ARHGEF2,ASNS,BAG2,BCAT1,BRWD1,CALD1,CAT,CKAP4,CPOX,CRMP1,DPYSL3,EPB41L2,EZR,FAM114A1,FERMT2,FLNA,FLNC,G3BP2,GSN,HNMT,LGALS1,LGALS4,LMNA,MAP2,MAP4,MCTS1,MSN,MVP,NPM1,P4HA2,PACSIN3,PAPSS2,PLS3,PPP1R12A,PQBP1,RNPS1,SEC24D,SERBP1,SERPINB9,SH3BP1,SULT1E1,SVIL,TGM2,TPM4,TRIP10,TYMP,YBX1,YLPM1
GO:0099513	polymeric cytoskeletal fiber	14	645	0.00072	ENSP00000257860,ENSP00000318697,ENSP00000320663,ENSP00000343690,ENSP00000345230,ENSP00000348128,ENSP00000348163,ENSP00000353375,ENSP00000353508,ENSP00000354837,ENSP00000356042,ENSP00000357283,ENSP00000358866,ENSP00000359727	ARHGEF2,BAG2,DPYSL3,EML4,EZR,FLNA,LMNA,MAP2,MAP4,PLS3,PRPH,SVIL,TPM4,TUBB6
GO:0005884	actin filament	5	67	0.00086	ENSP00000343690,ENSP00000345230,ENSP00000348163,ENSP00000356042,ENSP00000358866	DPYSL3,EZR,FLNA,PLS3,TPM4
GO:0030016	myofibril	8	216	0.00086	ENSP00000327145,ENSP00000342858,ENSP00000345230,ENSP00000348128,ENSP00000354826,ENSP00000358866,ENSP00000367263,ENSP00000389168	AHNAK,CALD1,FERMT2,FLNA,FLNC,PPP1R12A,SVIL,TPM4
GO:0048471	perinuclear region of cytoplasm	14	670	0.0010	ENSP00000254108,ENSP00000300026,ENSP00000320117,ENSP00000346032,ENSP00000353408,ENSP00000356042,ENSP00000357283,ENSP00000358866,ENSP00000360034,ENSP00000362924,ENSP00000367265,ENSP00000376410,ENSP00000376911,ENSP00000378760	ANXA2,CKAP4,EZR,FLNA,FUS,GSN,INF2,LGMN,LMNA,MSN,MVP,PPIB,SERBP1,TRIP10
GO:0044448	cell cortex part	6	120	0.0013	ENSP00000217131,ENSP00000338481,ENSP00000354826,ENSP00000356042,ENSP00000358866,ENSP00000362924	CALD1,CTSZ,EPB41L2,EZR,FLNA,GSN
GO:0030863	cortical cytoskeleton	5	77	0.0015	ENSP00000338481,ENSP00000354826,ENSP00000356042,ENSP00000358866,ENSP00000362924	CALD1,EPB41L2,EZR,FLNA,GSN
GO:0016607	nuclear speck	10	381	0.0016	ENSP00000218224,ENSP00000254193,ENSP00000318861,ENSP00000324463,ENSP00000346634,ENSP00000349748,ENSP00000357283,ENSP00000367265,ENSP00000435210,ENSP00000457723	BCLAF1,CKAP4,LMNA,PQBP1,RNPS1,SF3B2,SFPQ,SNRPA1,THRAP3,YLPM1
GO:0032991	protein-containing complex	49	4792	0.0017	ENSP00000052754,ENSP00000196061,ENSP00000216297,ENSP00000218224,ENSP00000225964,ENSP00000236040,ENSP00000254108,ENSP00000254193,ENSP00000263867,ENSP00000266718,ENSP00000280551,ENSP00000295550,ENSP00000296930,ENSP00000297268,ENSP00000300026,ENSP00000300527,ENSP00000304408,ENSP00000310723,ENSP00000318861,ENSP00000323696,ENSP00000334153,ENSP00000336721,ENSP00000343690,ENSP00000346032,ENSP00000346634…	ANXA2,ARHGEF2,BAG2,CAPG,CKAP4,COL1A1,COL1A2,COL3A1,COL5A1,COL6A1,COL6A2,COL6A3,CPS1,CRTAP,DBT,DCN,DDX23,DPYSL3,EZR,FLNA,FUS,GSN,HMGA2,IGFBP3,LARP1,LEPRE1,LEPREL2,LEPREL4,LUM,MAP2,MAP4,MVP,NPM1,PLOD1,PPIB,PPP1R12A,PQBP1,RFTN1,RNPS1,RRBP1,SEC24D,SF3B2,SFPQ,SNRPA1,SUPT16H,SVIL,THRAP3,TP53BP1,YBX1
GO:0071437	invadopodium	3	16	0.0018	ENSP00000348128,ENSP00000353408,ENSP00000356042	EZR,MSN,SVIL
GO:0005584	collagen type I trimer	2	2	0.0019	ENSP00000225964,ENSP00000297268	COL1A1,COL1A2
GO:0044430	cytoskeletal part	22	1547	0.0026	ENSP00000257860,ENSP00000263867,ENSP00000296930,ENSP00000318697,ENSP00000320663,ENSP00000321606,ENSP00000338481,ENSP00000342858,ENSP00000343690,ENSP00000345230,ENSP00000348128,ENSP00000348163,ENSP00000353375,ENSP00000353508,ENSP00000354826,ENSP00000354837,ENSP00000356042,ENSP00000357283,ENSP00000358866,ENSP00000359727,ENSP00000362924,ENSP00000389168	ARHGEF2,BAG2,CALD1,CAPG,CRMP1,DPYSL3,EML4,EPB41L2,EZR,FERMT2,FLNA,GSN,LMNA,MAP2,MAP4,NPM1,PLS3,PPP1R12A,PRPH,SVIL,TPM4,TUBB6
GO:0043034	costamere	3	19	0.0027	ENSP00000327145,ENSP00000348128,ENSP00000367263	AHNAK,FLNC,SVIL
GO:0044449	contractile fiber part	7	212	0.0037	ENSP00000327145,ENSP00000342858,ENSP00000345230,ENSP00000348128,ENSP00000358866,ENSP00000367263,ENSP00000389168	AHNAK,FERMT2,FLNA,FLNC,PPP1R12A,SVIL,TPM4
GO:0030478	actin cap	2	4	0.0043	ENSP00000354826,ENSP00000362924	CALD1,GSN
GO:0002102	podosome	3	30	0.0085	ENSP00000348128,ENSP00000354837,ENSP00000362924	ARHGEF2,GSN,SVIL
GO:1904813	ficolin-1-rich granule lumen	5	125	0.0102	ENSP00000217131,ENSP00000241052,ENSP00000262424,ENSP00000362924,ENSP00000378760	CAT,CRISPLD2,CTSZ,GSN,MVP
GO:0043198	dendritic shaft	3	37	0.0144	ENSP00000353508,ENSP00000354837,ENSP00000358866	ARHGEF2,FLNA,MAP2
GO:0031252	cell leading edge	8	371	0.0199	ENSP00000312506,ENSP00000342858,ENSP00000343690,ENSP00000346032,ENSP00000350018,ENSP00000354837,ENSP00000356042,ENSP00000362924	ANXA2,ARHGEF2,CSPG4,DPYSL3,EZR,FERMT2,GSN,SH3BP1
GO:0043202	lysosomal lumen	4	94	0.0237	ENSP00000052754,ENSP00000266718,ENSP00000312506,ENSP00000376911	CSPG4,DCN,LGMN,LUM
GO:0001931	uropod	2	13	0.0263	ENSP00000353408,ENSP00000356042	EZR,MSN
GO:0005796	Golgi lumen	4	101	0.0289	ENSP00000052754,ENSP00000266718,ENSP00000312506,ENSP00000371554	CSPG4,DCN,LUM,SOD3
GO:0010494	cytoplasmic stress granule	3	51	0.0309	ENSP00000218224,ENSP00000336721,ENSP00000361626	LARP1,PQBP1,YBX1
GO:0034774	secretory granule lumen	7	323	0.0321	ENSP00000217131,ENSP00000231061,ENSP00000241052,ENSP00000262424,ENSP00000346032,ENSP00000362924,ENSP00000378760	ANXA2,CAT,CRISPLD2,CTSZ,GSN,MVP,SPARC
GO:0005775	vacuolar lumen	5	172	0.0332	ENSP00000052754,ENSP00000266718,ENSP00000312506,ENSP00000346032,ENSP00000376911	ANXA2,CSPG4,DCN,LGMN,LUM
GO:0030864	cortical actin cytoskeleton	3	53	0.0332	ENSP00000338481,ENSP00000354826,ENSP00000362924	CALD1,EPB41L2,GSN
GO:0097440	apical dendrite	2	16	0.0341	ENSP00000353508,ENSP00000358866	FLNA,MAP2
GO:0031981	nuclear lumen	38	4030	0.0377	ENSP00000157600,ENSP00000216297,ENSP00000218224,ENSP00000231061,ENSP00000254108,ENSP00000254193,ENSP00000263867,ENSP00000278412,ENSP00000296930,ENSP00000310723,ENSP00000317232,ENSP00000318861,ENSP00000320117,ENSP00000324463,ENSP00000330753,ENSP00000338481,ENSP00000342858,ENSP00000346634,ENSP00000347649,ENSP00000349748,ENSP00000351740,ENSP00000353508,ENSP00000356042,ENSP00000357283,ENSP00000358866…	ARAP1,BCLAF1,BRWD1,CAPG,CKAP4,CPS1,DDX23,DEK,EPB41L2,EZR,FAM114A1,FERMT2,FKBP10,FLNA,FUS,HMGA2,LEPREL4,LMCD1,LMNA,MAP2,NPM1,P4HA2,PPP1R12A,PQBP1,RNPS1,SERPINB9,SF3B2,SFPQ,SNRPA1,SPARC,SSRP1,SUPT16H,TAF15,THRAP3,TP53BP1,TRIP10,YBX1,YLPM1
GO:0032432	actin filament bundle	3	57	0.0381	ENSP00000342858,ENSP00000345230,ENSP00000348163	FERMT2,PLS3,TPM4
GO:0030027	lamellipodium	5	185	0.0408	ENSP00000312506,ENSP00000342858,ENSP00000343690,ENSP00000350018,ENSP00000362924	CSPG4,DPYSL3,FERMT2,GSN,SH3BP1
GO:0097525	spliceosomal snRNP complex	3	60	0.0411	ENSP00000254193,ENSP00000310723,ENSP00000318861	DDX23,SF3B2,SNRPA1
GO:0005686	U2 snRNP	2	19	0.0415	ENSP00000254193,ENSP00000318861	SF3B2,SNRPA1
GO:0044428	nuclear part	40	4359	0.0422	ENSP00000157600,ENSP00000216297,ENSP00000218224,ENSP00000226444,ENSP00000231061,ENSP00000254108,ENSP00000254193,ENSP00000263867,ENSP00000278412,ENSP00000296930,ENSP00000310723,ENSP00000317232,ENSP00000318861,ENSP00000320117,ENSP00000324463,ENSP00000330753,ENSP00000338481,ENSP00000342858,ENSP00000346634,ENSP00000347649,ENSP00000349748,ENSP00000351740,ENSP00000353508,ENSP00000356042,ENSP00000357283…	ARAP1,BCLAF1,BRWD1,CAPG,CKAP4,CPS1,DDX23,DEK,EPB41L2,EZR,FAM114A1,FERMT2,FKBP10,FLNA,FUS,HMGA2,LEPREL4,LMCD1,LMNA,MAP2,MVP,NPM1,P4HA2,PPP1R12A,PQBP1,RNPS1,SERPINB9,SF3B2,SFPQ,SNRPA1,SPARC,SSRP1,SULT1E1,SUPT16H,TAF15,THRAP3,TP53BP1,TRIP10,YBX1,YLPM1
GO:0016604	nuclear body	11	742	0.0444	ENSP00000218224,ENSP00000254193,ENSP00000318861,ENSP00000324463,ENSP00000346634,ENSP00000349748,ENSP00000357283,ENSP00000367265,ENSP00000371475,ENSP00000435210,ENSP00000457723	BCLAF1,CKAP4,LMNA,PQBP1,RNPS1,SF3B2,SFPQ,SNRPA1,THRAP3,TP53BP1,YLPM1
GO:0030017	sarcomere	5	195	0.0466	ENSP00000327145,ENSP00000342858,ENSP00000345230,ENSP00000358866,ENSP00000389168	FERMT2,FLNA,FLNC,PPP1R12A,TPM4
Reactome Pathways
#term ID	term description	observed gene count	background gene count	false discovery rate	matching proteins in your network (IDs)	matching proteins in your network (labels)
HSA-1474290	Collagen formation	15	89	3.47e-14	ENSP00000196061,ENSP00000225964,ENSP00000236040,ENSP00000252804,ENSP00000295550,ENSP00000297268,ENSP00000300026,ENSP00000300527,ENSP00000304408,ENSP00000323696,ENSP00000355180,ENSP00000360882,ENSP00000384999,ENSP00000434412,ENSP00000478600	COL1A1,COL1A2,COL3A1,COL5A1,COL6A1,COL6A2,COL6A3,CRTAP,LEPRE1,LEPREL2,P4HA2,PLOD1,PPIB,PXDN,SERPINH1
HSA-1650814	Collagen biosynthesis and modifying enzymes	14	67	3.47e-14	ENSP00000196061,ENSP00000225964,ENSP00000236040,ENSP00000295550,ENSP00000297268,ENSP00000300026,ENSP00000300527,ENSP00000304408,ENSP00000323696,ENSP00000355180,ENSP00000360882,ENSP00000384999,ENSP00000434412,ENSP00000478600	COL1A1,COL1A2,COL3A1,COL5A1,COL6A1,COL6A2,COL6A3,CRTAP,LEPRE1,LEPREL2,P4HA2,PLOD1,PPIB,SERPINH1
HSA-1474244	Extracellular matrix organization	20	298	1.38e-12	ENSP00000052754,ENSP00000196061,ENSP00000225964,ENSP00000231061,ENSP00000236040,ENSP00000252804,ENSP00000265131,ENSP00000266718,ENSP00000295550,ENSP00000297268,ENSP00000300026,ENSP00000300527,ENSP00000304408,ENSP00000323696,ENSP00000331544,ENSP00000355180,ENSP00000360882,ENSP00000384999,ENSP00000434412,ENSP00000478600	COL1A1,COL1A2,COL3A1,COL5A1,COL6A1,COL6A2,COL6A3,CRTAP,DCN,FBLN1,LEPRE1,LEPREL2,LUM,P4HA2,PLOD1,PPIB,PXDN,SERPINH1,SPARC,TNC
HSA-3000178	ECM proteoglycans	11	75	5.88e-10	ENSP00000052754,ENSP00000225964,ENSP00000231061,ENSP00000265131,ENSP00000266718,ENSP00000295550,ENSP00000297268,ENSP00000300527,ENSP00000304408,ENSP00000355180,ENSP00000360882	COL1A1,COL1A2,COL3A1,COL5A1,COL6A1,COL6A2,COL6A3,DCN,LUM,SPARC,TNC
HSA-216083	Integrin cell surface interactions	9	83	4.65e-07	ENSP00000225964,ENSP00000265131,ENSP00000266718,ENSP00000295550,ENSP00000297268,ENSP00000300527,ENSP00000304408,ENSP00000355180,ENSP00000360882	COL1A1,COL1A2,COL3A1,COL5A1,COL6A1,COL6A2,COL6A3,LUM,TNC
HSA-2022090	Assembly of collagen fibrils and other multimeric structures	8	60	6.27e-07	ENSP00000225964,ENSP00000252804,ENSP00000295550,ENSP00000297268,ENSP00000300527,ENSP00000304408,ENSP00000355180,ENSP00000360882	COL1A1,COL1A2,COL3A1,COL5A1,COL6A1,COL6A2,COL6A3,PXDN
HSA-8948216	Collagen chain trimerization	7	44	1.53e-06	ENSP00000225964,ENSP00000295550,ENSP00000297268,ENSP00000300527,ENSP00000304408,ENSP00000355180,ENSP00000360882	COL1A1,COL1A2,COL3A1,COL5A1,COL6A1,COL6A2,COL6A3
HSA-1442490	Collagen degradation	7	64	1.39e-05	ENSP00000225964,ENSP00000295550,ENSP00000297268,ENSP00000300527,ENSP00000304408,ENSP00000355180,ENSP00000360882	COL1A1,COL1A2,COL3A1,COL5A1,COL6A1,COL6A2,COL6A3
HSA-3000170	Syndecan interactions	5	26	5.24e-05	ENSP00000225964,ENSP00000265131,ENSP00000297268,ENSP00000304408,ENSP00000360882	COL1A1,COL1A2,COL3A1,COL5A1,TNC
HSA-1474228	Degradation of the extracellular matrix	8	139	0.00015	ENSP00000052754,ENSP00000225964,ENSP00000295550,ENSP00000297268,ENSP00000300527,ENSP00000304408,ENSP00000355180,ENSP00000360882	COL1A1,COL1A2,COL3A1,COL5A1,COL6A1,COL6A2,COL6A3,DCN
HSA-419037	NCAM1 interactions	5	42	0.00036	ENSP00000295550,ENSP00000300527,ENSP00000304408,ENSP00000355180,ENSP00000360882	COL3A1,COL5A1,COL6A1,COL6A2,COL6A3
HSA-186797	Signaling by PDGF	5	55	0.0011	ENSP00000295550,ENSP00000300527,ENSP00000304408,ENSP00000355180,ENSP00000360882	COL3A1,COL5A1,COL6A1,COL6A2,COL6A3
HSA-422475	Axon guidance	13	541	0.0013	ENSP00000295550,ENSP00000300527,ENSP00000304408,ENSP00000318697,ENSP00000321606,ENSP00000332164,ENSP00000343690,ENSP00000353408,ENSP00000355180,ENSP00000356042,ENSP00000360882,ENSP00000422591,ENSP00000457723	COL3A1,COL5A1,COL6A1,COL6A2,COL6A3,CRMP1,DPYSL3,EZR,MSN,RNPS1,SLIT2,SLIT3,TUBB6
HSA-8874081	MET activates PTK2 signaling	4	29	0.0013	ENSP00000225964,ENSP00000297268,ENSP00000304408,ENSP00000360882	COL1A1,COL1A2,COL3A1,COL5A1
HSA-430116	GP1b-IX-V activation signalling	3	11	0.0017	ENSP00000225964,ENSP00000297268,ENSP00000358866	COL1A1,COL1A2,FLNA
HSA-2173782	Binding and Uptake of Ligands by Scavenger Receptors	4	40	0.0030	ENSP00000225964,ENSP00000231061,ENSP00000297268,ENSP00000304408	COL1A1,COL1A2,COL3A1,SPARC
HSA-3560782	Diseases associated with glycosaminoglycan metabolism	4	40	0.0030	ENSP00000052754,ENSP00000266718,ENSP00000312506,ENSP00000406157	CSPG4,DCN,LUM,PAPSS2
HSA-72163	mRNA Splicing - Major Pathway	7	178	0.0030	ENSP00000218224,ENSP00000254108,ENSP00000254193,ENSP00000310723,ENSP00000318861,ENSP00000361626,ENSP00000457723	DDX23,FUS,PQBP1,RNPS1,SF3B2,SNRPA1,YBX1
HSA-2243919	Crosslinking of collagen fibrils	3	18	0.0044	ENSP00000225964,ENSP00000252804,ENSP00000297268	COL1A1,COL1A2,PXDN
HSA-3000480	Scavenging by Class A Receptors	3	18	0.0044	ENSP00000225964,ENSP00000297268,ENSP00000304408	COL1A1,COL1A2,COL3A1
HSA-446353	Cell-extracellular matrix interactions	3	18	0.0044	ENSP00000327145,ENSP00000342858,ENSP00000358866	FERMT2,FLNA,FLNC
HSA-3299685	Detoxification of Reactive Oxygen Species	3	35	0.0208	ENSP00000241052,ENSP00000371554,ENSP00000423822	CAT,GPX8,SOD3
HSA-3595172	Defective CHST3 causes SEDCJD	2	8	0.0208	ENSP00000052754,ENSP00000312506	CSPG4,DCN
HSA-3595174	Defective CHST14 causes EDS, musculocontractural type	2	8	0.0208	ENSP00000052754,ENSP00000312506	CSPG4,DCN
HSA-3595177	Defective CHSY1 causes TPBS	2	8	0.0208	ENSP00000052754,ENSP00000312506	CSPG4,DCN
HSA-428542	Regulation of commissural axon pathfinding by SLIT and ROBO	2	9	0.0220	ENSP00000332164,ENSP00000422591	SLIT2,SLIT3
HSA-8950505	Gene and protein expression by JAK-STAT signaling after Interleukin-12 stimulation	3	38	0.0225	ENSP00000254193,ENSP00000346032,ENSP00000353408	ANXA2,MSN,SNRPA1
HSA-2022923	Dermatan sulfate biosynthesis	2	11	0.0292	ENSP00000052754,ENSP00000312506	CSPG4,DCN
HSA-446728	Cell junction organization	4	91	0.0300	ENSP00000268603,ENSP00000327145,ENSP00000342858,ENSP00000358866	CDH11,FERMT2,FLNA,FLNC
HSA-437239	Recycling pathway of L1	3	45	0.0324	ENSP00000318697,ENSP00000353408,ENSP00000356042	EZR,MSN,TUBB6
HSA-75205	Dissolution of Fibrin Clot	2	13	0.0354	ENSP00000346032,ENSP00000357801	ANXA2,S100A10
HSA-373752	Netrin-1 signaling	3	49	0.0376	ENSP00000332164,ENSP00000356042,ENSP00000422591	EZR,SLIT2,SLIT3
HSA-2024101	CS/DS degradation	2	14	0.0377	ENSP00000052754,ENSP00000312506	CSPG4,DCN
HSA-2214320	Anchoring fibril formation	2	15	0.0415	ENSP00000225964,ENSP00000297268	COL1A1,COL1A2
HSA-72165	mRNA Splicing - Minor Pathway	3	52	0.0415	ENSP00000310723,ENSP00000318861,ENSP00000361626	DDX23,SF3B2,YBX1
HSA-75892	Platelet Adhesion to exposed collagen	2	15	0.0415	ENSP00000225964,ENSP00000297268	COL1A1,COL1A2
HSA-8957275	Post-translational protein phosphorylation	4	106	0.0415	ENSP00000215909,ENSP00000265131,ENSP00000367265,ENSP00000370473	CKAP4,IGFBP3,LGALS1,TNC
HSA-399956	CRMPs in Sema3A signaling	2	16	0.0423	ENSP00000321606,ENSP00000343690	CRMP1,DPYSL3
HSA-1266738	Developmental Biology	14	1023	0.0444	ENSP00000295550,ENSP00000300527,ENSP00000304408,ENSP00000318697,ENSP00000321606,ENSP00000332164,ENSP00000343690,ENSP00000346634,ENSP00000353408,ENSP00000355180,ENSP00000356042,ENSP00000360882,ENSP00000422591,ENSP00000457723	COL3A1,COL5A1,COL6A1,COL6A2,COL6A3,CRMP1,DPYSL3,EZR,MSN,RNPS1,SLIT2,SLIT3,THRAP3,TUBB6
HSA-2022377	Metabolism of Angiotensinogen to Angiotensins	2	17	0.0451	ENSP00000217131,ENSP00000418525	CTSZ,MME
