# Supplementary material for: ECE2 regulates neurogenesis and neuronal migration during human cortical development
Source: EMBO Rep. 2020 Mar 24;21(5):e48204. doi: 10.15252/embr.201948204 (PMC7202216; doi:10.15252/embr.201948204)
Supplement: Supplementary file 7 — Dataset EV3 [file EMBR-21-e48204-s007.xlsx]

## Sheet: Key
Expanded View (EV) Datasets:
Dataset EV3: Secretome proteomics of CTRL and ECE2 KO COs
	Proteomics was performed on cell culture supernatant of 55d old COs. Two significantly downregulated proteins are shaded in blue.

## Sheet: Dataset EV3
Significant	Gene names	Significance	Fold enrichment	Protein IDs	Majority protein IDs	Protein names	Q-value	Score	Intensity	MS/MS count	1S_C1	1S_C2_20181216000514	1S_C3	1S_KO1	1S_KO2	1S_KO3_20181218125716	2S_C1	2S_C2	2S_C3	2S_KO1	2S_KO2	2S_KO3
	SERPINA1	0.262761	0.260813	A0A0G2JRN3;A0A024R6I7;P01009-2;P01009;P01009-3;G3V2B9;G3V544;G3V5R8;G3V387;A0A0B4J278	A0A0G2JRN3;A0A024R6I7;P01009-2;P01009;P01009-3	Alpha-1-antitrypsin;Short peptide from AAT	0	323.31	4871200000	39	29.3706	29.7544	NaN	28.6196	29.4595	29.8049	28.6803	28.5962	30.5415	30.238	30.0746	29.6998
	COL1A2	0	-1.85432	A0A087WTA8;P08123	A0A087WTA8;P08123	Collagen alpha-2(I) chain	0	323.31	1199800000	37	28.286	28.3451	29.1151	26.501	NaN	NaN	28.3926	27.3197	28.6736	NaN	NaN	NaN
	HSPA4	0	NaN	A0A087WTS8;A0A087WYC1;P34932	A0A087WTS8;A0A087WYC1;P34932	Heat shock 70 kDa protein 4	0	12.829	34444000	2	NaN	NaN	NaN	NaN	NaN	NaN	NaN	NaN	23.1253	NaN	NaN	NaN
	HNRNPA2B1	0	-0.627734	A0A087WUI2;P22626-2;P22626	A0A087WUI2;P22626-2;P22626	Heterogeneous nuclear ribonucleoproteins A2/B1	0	266.99	1619300000	11	NaN	NaN	NaN	NaN	NaN	NaN	29.5518	NaN	27.6001	NaN	27.9482	NaN
	PSMB3	0	NaN	A0A087WXQ8;A0A087WY10;A0A087WUL2;P49720	A0A087WXQ8;A0A087WY10;A0A087WUL2;P49720	Proteasome subunit beta type-3	0	102.75	100610000	4	NaN	NaN	NaN	NaN	NaN	NaN	NaN	NaN	25.018	NaN	NaN	NaN
	CLTC	0	NaN	A0A087WVQ6;Q00610-2;Q00610;A0A087WX41;P53675-2;P53675	A0A087WVQ6;Q00610-2;Q00610	Clathrin heavy chain;Clathrin heavy chain 1	0	16.748	107960000	2	NaN	NaN	NaN	NaN	NaN	NaN	NaN	NaN	25.405	NaN	NaN	NaN
	NID2	0.0151957	0.0247596	A0A087WZP6;Q14112-2;Q14112;H0YJV3	A0A087WZP6;Q14112-2;Q14112;H0YJV3	Nidogen-2	0	323.31	931840000	14	27.5274	NaN	27.4085	26.7199	28.8655	26.9344	NaN	NaN	27.0559	26.5486	26.9816	28.0821
	COL15A1	0	NaN	A0A087X0K0;P39059	A0A087X0K0;P39059	Collagen alpha-1(XV) chain;Restin;Restin-2;Restin-3;Restin-4	0	25.498	160990000	4	NaN	NaN	NaN	NaN	NaN	NaN	NaN	NaN	27.7251	NaN	NaN	NaN
	COL6A1	1.29572	-1.51735	A0A087X0S5;P12109	A0A087X0S5;P12109	Collagen alpha-1(VI) chain	0	323.31	3727600000	43	30.8506	30.587	28.6445	28.5752	25.4288	27.7163	29.6379	29.1863	28.677	28.9157	28.9789	28.8641
	RBP1	0.831793	0.693195	A0A0A0MQT0;P09455;A0A0A0MTB9;H0YAK8;P09455-2;P09455-3	A0A0A0MQT0;P09455;A0A0A0MTB9;H0YAK8;P09455-2;P09455-3	Retinol-binding protein 1	0	323.31	920350000	28	27.1843	26.0746	26.8261	26.4043	NaN	27.1381	27.1627	NaN	26.7977	27.2758	28.584	28.1093
	IGHG1	0.670559	0.350881	A0A0A0MS08;P01857;A0A0A0MS07;A0A286YES1;P01860	A0A0A0MS08;P01857	Ig gamma-1 chain C region	0	323.31	9027600000	86	30.0653	30.3244	30.439	31.2223	31.3814	30.6073	29.9428	31.0377	30.1678	30.0578	30.3532	30.4603
	GSN	0	NaN	A0A0A0MS51;A0A0A0MT01;P06396-2;P06396-4;P06396-3;P06396;A0A0U1RQL8;Q5T0I0	A0A0A0MS51;A0A0A0MT01;P06396-2;P06396-4;P06396-3;P06396	Gelsolin	0	75.116	629700000	5	NaN	NaN	NaN	NaN	NaN	NaN	NaN	NaN	NaN	NaN	NaN	27.0045
	PRDX1;PRDX4	0.126956	0.314084	A0A0A0MSI0;Q06830;A0A0A0MRQ5;H7C3T4;Q13162	A0A0A0MSI0;Q06830;A0A0A0MRQ5;H7C3T4;Q13162	Peroxiredoxin-1;Peroxiredoxin-4	0	65.401	778370000	7	26.3933	NaN	NaN	NaN	27.8608	28.3106	28.0224	NaN	NaN	27.8763	26.04	NaN
	EMILIN1	0	NaN	A0A0A0MT20;Q9Y6C2-2;Q9Y6C2	A0A0A0MT20;Q9Y6C2-2;Q9Y6C2	EMILIN-1	0	18.208	20443000	1	NaN	NaN	NaN	NaN	NaN	NaN	NaN	NaN	24.9963	NaN	NaN	NaN
	SET;SETSIP	1.87138	1.0486	A0A0C4DFV9;Q01105-3;Q01105-4;Q01105-2;Q01105;A0A087X027;P0DME0	A0A0C4DFV9;Q01105-3;Q01105-4;Q01105-2;Q01105;A0A087X027;P0DME0	Protein SET;Protein SETSIP	0	323.31	3238300000	22	28.1641	28.5957	28.2643	28.7987	30.0038	30.3112	27.9516	28.8671	29.179	NaN	29.7393	28.9082
	CAND1	0	NaN	A0A0C4DGH5;Q86VP6-2;Q86VP6	A0A0C4DGH5;Q86VP6-2;Q86VP6	Cullin-associated NEDD8-dissociated protein 1	0	189.03	259580000	6	NaN	NaN	26.7441	NaN	NaN	NaN	25.1993	NaN	27.4296	NaN	NaN	NaN
	SPTAN1	0	NaN	A0A0D9SF54;A0A0D9SGF6;Q13813-3;Q13813;Q13813-2	A0A0D9SF54;A0A0D9SGF6;Q13813-3;Q13813;Q13813-2	Spectrin alpha chain, non-erythrocytic 1	0	113.23	38565000	2	NaN	NaN	NaN	NaN	NaN	NaN	NaN	NaN	NaN	NaN	24.4421	NaN
	FASN	0	NaN	A0A0U1RQF0;P49327	A0A0U1RQF0;P49327	Fatty acid synthase;[Acyl-carrier-protein] S-acetyltransferase;[Acyl-carrier-protein] S-malonyltransferase;3-oxoacyl-[acyl-carrier-protein] synthase;3-oxoacyl-[acyl-carrier-protein] reductase;3-hydroxyacyl-[acyl-carrier-protein] dehydratase;Enoyl-[acyl-carrier-protein] reductase;Oleoyl-[acyl-carrier-protein] hydrolase	0	13.031	56686000	2	NaN	NaN	NaN	NaN	NaN	NaN	NaN	NaN	NaN	NaN	25.6113	NaN
	PTBP1	0	NaN	A6NLN1;A0A0U1RRM4;P26599;P26599-2;P26599-3;K7ELW5;K7ES59;A0A0D9SF20;K7EKJ7	A6NLN1;A0A0U1RRM4;P26599;P26599-2;P26599-3;K7ELW5;K7ES59;A0A0D9SF20;K7EKJ7	Polypyrimidine tract-binding protein 1	0	65.017	211760000	1	NaN	NaN	NaN	NaN	NaN	NaN	NaN	NaN	NaN	NaN	NaN	26.6629
	DPYSL2	0.988433	-1.2176	A0A1C7CYX9;Q16555-2;Q16555	A0A1C7CYX9;Q16555-2;Q16555	Dihydropyrimidinase-related protein 2	0	74.172	745870000	16	NaN	NaN	27.2196	25.0636	26.361	NaN	28.2941	NaN	26.7821	NaN	26.9761	26.4566
	HNRNPU	0	NaN	A0A1W2PRZ7;A0A1W2PQ74;A0A1W2PQL0;A0A1W2PP34;A0A1W2PPL4;A0A1W2PPH7;Q5RI18;A0A1W2PP35;A0A1X7SBS1;A0A1W2PPS1;Q00839-2;Q00839;A0A1W2PQD4	A0A1W2PRZ7;A0A1W2PQ74;A0A1W2PQL0;A0A1W2PP34;A0A1W2PPL4;A0A1W2PPH7;Q5RI18;A0A1W2PP35;A0A1X7SBS1;A0A1W2PPS1;Q00839-2;Q00839;A0A1W2PQD4	Heterogeneous nuclear ribonucleoprotein U	0	95.353	137340000	1	26.2418	NaN	NaN	NaN	NaN	NaN	NaN	NaN	NaN	NaN	NaN	NaN
	IGHG2	0	-0.0627985	A0A286YEY4;P01859	A0A286YEY4;P01859	Ig gamma-2 chain C region	0	276.26	370680000	5	27.0052	27.2434	NaN	NaN	NaN	NaN	NaN	NaN	NaN	NaN	27.0615	NaN
	IGHG4	0	NaN	A0A286YFJ8;P01861	A0A286YFJ8;P01861	Ig gamma-4 chain C region	0	42.798	1182800000	6	NaN	NaN	NaN	28.1411	NaN	NaN	NaN	NaN	NaN	NaN	28.235	NaN
	HNRNPA1;HNRNPA1L2	0.393531	0.533096	F8VZ49;A0A2R8Y4L2;F8W6I7;P09651-3;P09651-2;P09651;F8VYN5;F8VTQ5;H0YH80;Q32P51;F8W646	F8VZ49;A0A2R8Y4L2;F8W6I7;P09651-3;P09651-2;P09651;F8VYN5;F8VTQ5;H0YH80;Q32P51	Heterogeneous nuclear ribonucleoprotein A1;Heterogeneous nuclear ribonucleoprotein A1, N-terminally processed;Heterogeneous nuclear ribonucleoprotein A1-like 2	0	323.31	1016100000	5	27.1071	NaN	27.8873	NaN	NaN	NaN	NaN	NaN	NaN	NaN	27.705	28.3557
	TPM4	0	NaN	K7ERG3;A0A2R8YEU4;A0A2R8YGX3;A0A2R8YH90;A0A2R8YE05;K7ENT6;A0A2R8Y5V9;P67936;P67936-2;A0A2R8YHD2;K7EPV9;K7EMU5;H0YL80;D6R904;K7EP68;H0YKX5;H0YKP3;Q5VU61;H0YNC7;A0A087WWU8;F5H7S3;H7BYY1;H0YKJ4;H0YK48;B7Z596;A0A0S2Z4G6;J3KN67;Q6ZN40;P09493-2;P09493-5;P06753-4;P06753-3;P06753-6;P06753-5;P06753-2;P09493-9;P09493-8;P09493-7;P09493-6;P09493-4;P09493-3;P09493-10;P09493;P06753	K7ERG3;A0A2R8YEU4;A0A2R8YGX3;A0A2R8YH90;A0A2R8YE05;K7ENT6;A0A2R8Y5V9;P67936;P67936-2;A0A2R8YHD2;K7EPV9;K7EMU5	Tropomyosin alpha-4 chain	0	87.545	230250000	5	26.3466	NaN	NaN	NaN	NaN	NaN	NaN	NaN	NaN	NaN	NaN	NaN
	ENO1	0.35174	-0.208814	A0A2R8Y6G6;P06733;P06733-2;K7EM90;A0A2R8YEM5;A0A2R8Y798;K7ERS8;A0A2R8YEG5;A0A2R8Y879;F5H1C3;E5RI09;E5RG95;K7EPM1;K7EKN2;E5RGZ4;F5H0C8;P13929-3;P09104-2;P13929-2;P13929;P09104	A0A2R8Y6G6;P06733;P06733-2	Alpha-enolase	0	323.31	4400200000	56	29.3053	30.0962	29.78	29.227	29.5116	29.2937	29.0853	29.7805	28.7951	28.4739	29.4677	29.6156
	FMOD	0	NaN	A0A3B3IRN5;Q06828	A0A3B3IRN5;Q06828	Fibromodulin	0	282.52	176940000	6	NaN	NaN	26.4221	NaN	NaN	NaN	24.8393	NaN	27.0704	NaN	NaN	NaN
	FBLN1	1.64065	-0.622617	P23142-4;B1AHL2;B1AHM7;H7C1M6;B1AHM9;P23142-2;P23142-3	P23142-4;B1AHL2	Fibulin-1	0	323.31	3563800000	45	28.891	29.1355	29.1858	28.599	29.2966	28.4572	29.6368	29.3424	30.0557	29.146	28.3201	28.6926
	POSTN	1.12989	-2.9877	B1ALD9;Q15063-3;Q15063-5;Q15063;Q15063-7;Q15063-6;Q15063-4;Q15063-2;CON__Q2KJC7	B1ALD9;Q15063-3;Q15063-5;Q15063;Q15063-7;Q15063-6;Q15063-4;Q15063-2	Periostin	0	323.31	5641600000	42	28.3771	27.2469	27.8645	27.7804	25.7261	NaN	30.255	27.7151	32.9544	24.7368	NaN	NaN
	PPP2R1A	0	NaN	B3KQV6;P30153;E9PH38;H0YDG7;P30154-5;P30154-4;P30154;P30154-3;P30154-2	B3KQV6;P30153	Serine/threonine-protein phosphatase 2A 65 kDa regulatory subunit A alpha isoform	0	71.08	164620000	3	NaN	NaN	NaN	NaN	NaN	NaN	NaN	NaN	NaN	NaN	25.0544	NaN
	CFB	0.0613725	-0.112165	H7C5H1;E7ETN3;B4E1Z4;P00751;A0A0G2JH38	H7C5H1;E7ETN3;B4E1Z4;P00751;A0A0G2JH38	Complement factor B;Complement factor B Ba fragment;Complement factor B Bb fragment	0	323.31	972000000	18	27.5925	27.7405	NaN	28.3396	26.9053	28.504	25.5689	27.3097	27.8457	25.9095	25.6626	27.2746
	CCT5	0	NaN	B7ZAR1;E9PCA1;P48643;E7ENZ3;P48643-2	B7ZAR1;E9PCA1;P48643;E7ENZ3;P48643-2	T-complex protein 1 subunit epsilon	0	221.39	147620000	9	NaN	NaN	NaN	NaN	NaN	NaN	NaN	NaN	NaN	NaN	NaN	24.7159
	ITIH4	0.0570226	-0.0448503	B7ZKJ8;Q14624-3;Q14624-2;Q14624;H7C0L5;Q14624-4	B7ZKJ8;Q14624-3;Q14624-2;Q14624;H7C0L5	Inter-alpha-trypsin inhibitor heavy chain H4;70 kDa inter-alpha-trypsin inhibitor heavy chain H4;35 kDa inter-alpha-trypsin inhibitor heavy chain H4	0	323.31	35909000000	238	32.1435	32.6034	32.3591	32.6569	33.053	32.4275	32.0093	33.5427	32.3978	32.1525	31.848	32.6489
	QPRT	0	NaN	C9JCJ5;Q15274;H3BP73	C9JCJ5;Q15274;H3BP73	Nicotinate-nucleotide pyrophosphorylase [carboxylating]	0	21.195	12222000	3	23.3189	NaN	NaN	NaN	NaN	NaN	NaN	NaN	NaN	NaN	NaN	NaN
	HNRNPAB	0	-0.0100422	D6R9P3;D6RD18;D6RBZ0;Q99729-3;Q99729-4;Q99729-2;Q99729	D6R9P3;D6RD18;D6RBZ0;Q99729-3;Q99729-4;Q99729-2;Q99729	Heterogeneous nuclear ribonucleoprotein A/B	0	18.28	87057000	6	25.3946	NaN	NaN	NaN	NaN	NaN	NaN	NaN	NaN	NaN	25.3846	NaN
	GFM2	0	NaN	D6RAL1;Q969S9-5;Q969S9-4;Q969S9-2;Q969S9-3;Q969S9	D6RAL1;Q969S9-5;Q969S9-4;Q969S9-2;Q969S9-3;Q969S9	Ribosome-releasing factor 2, mitochondrial	0	14.112	97531000	7	24.0802	24.4963	24.3045	NaN	NaN	NaN	NaN	NaN	NaN	NaN	NaN	NaN
	ANXA6	0	NaN	E7EMC6;E5RK69;P08133-2;P08133;E5RIU8;E5RJR0;E5RJF5;E5RI05;E5RK63;E5RFF0	E7EMC6;E5RK69;P08133-2;P08133;E5RIU8;E5RJR0;E5RJF5;E5RI05;E5RK63;E5RFF0	Annexin;Annexin A6	0	78.265	81673000	3	24.9993	NaN	NaN	NaN	NaN	NaN	NaN	NaN	NaN	NaN	NaN	NaN
	COL6A3	0.941606	-1.43551	E7ENL6;P12111-4;P12111-2;P12111;P12111-3;P12111-5;C9JNG9	E7ENL6;P12111-4;P12111-2;P12111;P12111-3;P12111-5	Collagen alpha-3(VI) chain	0	323.31	1350200000	19	27.2573	26.7451	28.5913	26.0655	27.1512	NaN	27.2086	27.555	30.2219	NaN	NaN	26.2664
	EIF4A2;EIF4A1	0	-1.04123	E7EQG2;P60842;Q14240;Q14240-2;J3KTN0;J3QLN6;J3QR64;J3KSZ0;J3KTB5;J3QL43;J3QS69;J3KT12;P60842-2	E7EQG2;P60842;Q14240;Q14240-2;J3KTN0;J3QLN6;J3QR64;J3KSZ0;J3KTB5;J3QL43;J3QS69;J3KT12;P60842-2	Eukaryotic initiation factor 4A-I;Eukaryotic initiation factor 4A-II;Eukaryotic initiation factor 4A-II, N-terminally processed	0	174.72	372690000	12	NaN	26.6246	26.7876	25.6649	NaN	NaN	NaN	NaN	NaN	NaN	NaN	NaN
	EZR	0	NaN	E7EQR4;P15311;A0A2R8Y5P0;E9PQ82;E9PNV3;A0A2R8Y7M3;A0A2R8Y5S7;P35241-3;P35241;P35241-5	E7EQR4;P15311	Ezrin	0	187.37	484500000	6	NaN	NaN	27.5575	NaN	NaN	NaN	NaN	NaN	27.2967	NaN	NaN	NaN
	CFI	0.208961	-0.201722	G3XAM2;E7ETH0;P05156;A0A2R8Y3M9;A0A087X0I2	G3XAM2;E7ETH0;P05156;A0A2R8Y3M9	Complement factor I;Complement factor I heavy chain;Complement factor I light chain	0	323.31	6340100000	46	30.1655	30.5251	29.3044	29.3749	30.1182	31.2793	29.6088	30.5902	29.7891	29.6019	29.3535	29.045
	ENPP2	0	-0.943517	E7EUF1;Q13822;Q13822-3;Q13822-2;E5RJ49;E5RIA2	E7EUF1;Q13822;Q13822-3;Q13822-2;E5RJ49;E5RIA2	Ectonucleotide pyrophosphatase/phosphodiesterase family member 2	0	34.927	429440000	5	NaN	NaN	NaN	NaN	NaN	NaN	27.6051	NaN	NaN	26.2859	27.0373	NaN
	PAICS	0	NaN	E9PBS1;P22234;P22234-2;D6RF62	E9PBS1;P22234;P22234-2;D6RF62	Multifunctional protein ADE2;Phosphoribosylaminoimidazole-succinocarboxamide synthase;Phosphoribosylaminoimidazole carboxylase	0	27.087	34783000	4	NaN	NaN	NaN	NaN	NaN	NaN	NaN	NaN	NaN	NaN	24.0948	NaN
	TNC	0	NaN	E9PC84;J3QSU6;P24821-4;P24821;H0YGZ3;F5H7V9;P24821-6;P24821-5;P24821-2;P24821-3	E9PC84;J3QSU6;P24821-4;P24821;H0YGZ3;F5H7V9;P24821-6;P24821-5;P24821-2;P24821-3	Tenascin	0	323.31	387850000	4	NaN	NaN	NaN	NaN	NaN	NaN	NaN	NaN	25.5704	NaN	NaN	NaN
	VCAN	0	-1.12682	E9PF17;P13611-4;P13611-3;P13611-2;P13611-5;P13611;Q86W61;D6RGZ6	E9PF17;P13611-4;P13611-3;P13611-2;P13611-5;P13611;Q86W61;D6RGZ6	Versican core protein	0	143.53	305250000	8	26.7447	NaN	26.1191	25.456	NaN	NaN	26.989	NaN	26.4784	NaN	NaN	NaN
	TSN	0	-0.363178	E9PGT1;Q15631	E9PGT1;Q15631	Translin	0	40.929	272360000	7	NaN	NaN	26.3167	NaN	NaN	NaN	NaN	NaN	NaN	NaN	25.9535	NaN
	HSPA8	0.153195	-0.158509	E9PN89;E9PKE3;P11142-2;P11142;A8K7Q2;E9PPY6;E9PI65;E9PQQ4;E9PQK7;E9PK54;E9PLF4;E9PNE6	E9PN89;E9PKE3;P11142-2;P11142;A8K7Q2	Heat shock cognate 71 kDa protein	0	17.086	127620000	11	24.9342	23.5574	24.0733	24.0948	22.8672	23.2396	24.0034	NaN	24.0588	24.8611	24.1506	24.5882
	ARPC4-TTLL3;ARPC4	0	NaN	H7C0A3;F8WCF6;P59998;P59998-3;R4GN08;F8WDD7;A0A0A6YYG9;P59998-4;P59998-2	H7C0A3;F8WCF6;P59998;P59998-3;R4GN08;F8WDD7;A0A0A6YYG9;P59998-4;P59998-2	Actin-related protein 2/3 complex subunit 4	0	13.895	473970000	1	NaN	NaN	NaN	NaN	NaN	NaN	NaN	NaN	NaN	NaN	NaN	25.9479
	LAMB1	0.116092	-0.17915	G3XAI2;P07942;E7EPA6;E9PCS6;C9J296	G3XAI2;P07942;E7EPA6	Laminin subunit beta-1	0	323.31	1373200000	33	27.1417	27.0547	27.3109	27.4521	27.3218	NaN	NaN	29.2889	27.5435	28.3129	26.0806	28.2767
	ANXA2;ANXA2P2	0.645269	-0.4531	H0YKL9;H0YKZ7;H0YLV6;H0YMT9;H0YKX9;H0YMW4;H0YMM1;H0YKS4;H0YMD0;H0YMU9;H0YN42;P07355;P07355-2;H0YKV8;H0YMD9;H0YM50;A6NMY6;H0YNB8;H0YKN4;H0YNP5	H0YKL9;H0YKZ7;H0YLV6;H0YMT9;H0YKX9;H0YMW4;H0YMM1;H0YKS4;H0YMD0;H0YMU9;H0YN42;P07355;P07355-2;H0YKV8;H0YMD9;H0YM50;A6NMY6	Annexin;Annexin A2;Putative annexin A2-like protein	0	310.77	3434700000	23	30.1053	29.0135	29.9441	27.9496	29.0331	29.4037	28.1247	29.342	29.1953	28.8015	28.9733	28.845
	COL18A1	0.58161	0.501244	H7C457;H7BXV5;P39060-2;P39060-1;P39060	H7C457;H7BXV5;P39060-2;P39060-1;P39060	Collagen alpha-1(XVIII) chain;Endostatin	0	323.31	3872800000	15	28.3913	29.3948	29.0235	29.7953	29.9246	30.2023	29.6474	28.3264	29.3466	27.8188	29.9768	29.4197
	P4HB	1.72728	-0.759408	H7BZ94;P07237;I3L398;H0Y3Z3;I3L4M2;I3NI03;I3L312	H7BZ94;P07237;I3L398;H0Y3Z3	Protein disulfide-isomerase	0	29.076	358080000	6	26.4074	NaN	26.8447	25.8069	NaN	NaN	26.9372	NaN	26.7082	NaN	26.1231	NaN
	ACTN1	0	NaN	H9KV75;P12814-2;P12814;P12814-3;P12814-4;H0YJW3;H7C5W8;H0YJ11;G3V2W4;H7C144	H9KV75;P12814-2;P12814;P12814-3;P12814-4;H0YJW3;H7C5W8	Alpha-actinin-1	0	323.31	551230000	3	NaN	NaN	NaN	NaN	NaN	NaN	NaN	NaN	NaN	NaN	NaN	26.1413
	AFP	2.13553	1.36855	J3KMX3;P02771;CON__Q3SZ57	J3KMX3;P02771	Alpha-fetoprotein	0	323.31	57309000000	201	31.3441	32.6185	31.1338	33.5672	33.7026	33.4823	32.0563	33.343	33.435	34.0487	33.666	33.6752
	ALDOA	0.268108	-0.209875	J3KPS3;P04075;P04075-2;H3BQN4;H3BR68;H3BU78;H3BPS8;H3BUH7;H3BR04	J3KPS3;P04075;P04075-2;H3BQN4;H3BR68	Fructose-bisphosphate aldolase;Fructose-bisphosphate aldolase A	0	323.31	1066000000	23	28.2806	26.9854	27.8634	26.6702	27.2107	27.1786	27.737	26.8029	26.6328	NaN	27.5991	27.2106
	PAFAH1B3	0	NaN	M0QZT2;M0R389;Q15102;M0QXS6;M0R323;M0R1K3	M0QZT2;M0R389;Q15102;M0QXS6;M0R323;M0R1K3	Platelet-activating factor acetylhydrolase IB subunit gamma	0	118.94	145020000	4	25.7316	NaN	NaN	NaN	NaN	NaN	NaN	NaN	NaN	NaN	NaN	NaN
	PGLS	0	NaN	M0R261;O95336;M0R0U3	M0R261;O95336;M0R0U3	6-phosphogluconolactonase	0	71.846	316550000	7	27.0809	NaN	25.7975	NaN	NaN	NaN	NaN	NaN	NaN	NaN	NaN	NaN
	IPO5	0	NaN	O00410;C9JZD8;E7EQT5;E7ETV3;H0Y8C6;O00410-3;C9J875;C9JQT6;E7ESA1;E7ESZ1;E7EWK4;E7EX05;E7ETV8;E7EV12;C9JMV5;O00410-2	O00410;C9JZD8;E7EQT5;E7ETV3;H0Y8C6;O00410-3	Importin-5	0	82.42	438960000	6	NaN	NaN	NaN	NaN	NaN	25.7386	NaN	NaN	NaN	26.2953	24.5227	NaN
	DHX15	0	NaN	O43143	O43143	Pre-mRNA-splicing factor ATP-dependent RNA helicase DHX15	0	16.232	7459500	2	NaN	NaN	23.2689	NaN	NaN	NaN	NaN	NaN	NaN	NaN	NaN	NaN
	ACTN4	0	3.14712	O43707;O43707-2;F5GXS2;O43707-3;K7EJH8	O43707;O43707-2	Alpha-actinin-4	0	175.53	341000000	10	NaN	NaN	NaN	NaN	NaN	28.093	24.9459	NaN	NaN	NaN	NaN	NaN
	H2AFY	0.335447	-0.613113	O75367-3;O75367;D6RCF2;O75367-2;Q9P0M6	O75367-3;O75367;D6RCF2;O75367-2	Core histone macro-H2A.1;Histone H2A	0	323.31	1008300000	26	27.71	27.6129	27.1124	25.6367	28.5462	27.6294	27.2977	NaN	27.0769	23.7753	27.7826	27.1229
	CLSTN1	0.638528	-0.827055	O94985-2;O94985;A0A3B3ITY6;Q5SR54	O94985-2;O94985;A0A3B3ITY6;Q5SR54	Calsyntenin-1;Soluble Alc-alpha;CTF1-alpha	0	323.31	713950000	9	NaN	NaN	NaN	26.5972	NaN	NaN	27.5058	28.909	NaN	27.7112	27.531	27.682
	LDHA	0.576762	-0.380986	P00338;P00338-5;P00338-4;P00338-2;P00338-3;F5GXY2;F5GXH2;F5GYU2;F5H5J4;F5H6W8;F5H8H6;F5GXC7;F5GWW2;F5GXU1;F5GZQ4	P00338;P00338-5;P00338-4;P00338-2;P00338-3;F5GXY2;F5GXH2;F5GYU2	L-lactate dehydrogenase A chain	0	323.31	4394800000	37	30.138	29.8296	30.0435	29.3444	29.3581	29.5923	29.7321	28.7006	28.7941	28.2415	29.1034	29.3122
	ALDH1A1	0	NaN	P00352;Q5SYQ7;Q5SYQ9;Q5SYQ8	P00352	Retinal dehydrogenase 1	0	163.72	152700000	3	NaN	NaN	NaN	NaN	NaN	NaN	NaN	NaN	NaN	NaN	26.7657	NaN
	PGK1	0.653898	0.55223	P00558-2;P00558;P07205	P00558-2;P00558	Phosphoglycerate kinase 1	0	306.58	2624200000	20	27.5643	NaN	29.0694	28.3027	29.4544	29.1296	27.6867	NaN	28.8956	28.2071	28.6629	29.3808
	CA2	0	NaN	P00918	P00918	Carbonic anhydrase 2	0	10.995	77337000	4	NaN	NaN	NaN	NaN	NaN	NaN	NaN	NaN	NaN	24.3772	NaN	25.2905
	A2M	0	NaN	P01023	P01023	Alpha-2-macroglobulin	0	13.93	130390000	2	NaN	NaN	NaN	NaN	NaN	NaN	NaN	NaN	26.6252	NaN	NaN	NaN
	CST3	0	NaN	P01034	P01034	Cystatin-C	0	145.77	382130000	5	NaN	NaN	NaN	NaN	NaN	NaN	25.3371	NaN	NaN	NaN	NaN	NaN
	IGKC	0.326922	0.292702	P01834	P01834	Ig kappa chain C region	0	323.31	1733400000	34	27.2162	28.7759	27.2814	28.6168	28.4807	27.6312	27.5764	28.5669	26.7862	27.6007	28.2821	27.3477
	COL1A1	1.15494	-2.74952	P02452;CON__Q862S4	P02452	Collagen alpha-1(I) chain	0	241.5	1679100000	32	29.8879	27.521	28.7533	26.504	24.8992	NaN	29.2105	25.676	29.6583	NaN	NaN	NaN
	COL3A1	1.23118	-2.05429	P02461;P02461-2;CON__P04258	P02461;P02461-2	Collagen alpha-1(III) chain	0	210.26	546510000	28	25.7573	26.8114	27.3321	25.5491	24.7967	NaN	27.464	NaN	28.7711	NaN	NaN	NaN
	FN1	0.555728	-0.32391	P02751-9;P02751-14;P02751-8;P02751-17;P02751-3;P02751;P02751-7;P02751-15;P02751-4;P02751-10;P02751-6;P02751-5;P02751-13;P02751-12;P02751-11;H0Y7Z1;H0Y4K8	P02751-9;P02751-14;P02751-8;P02751-17;P02751-3;P02751;P02751-7;P02751-15;P02751-4;P02751-10;P02751-6;P02751-5;P02751-13;P02751-12;P02751-11;H0Y7Z1	Fibronectin;Anastellin;Ugl-Y1;Ugl-Y2;Ugl-Y3	0	323.31	5090300000	62	29.0673	30.6769	30.1937	29.7111	29.5797	29.7055	29.6252	29.5146	29.515	28.6825	29.4359	29.5344
	TTR	0.763894	0.747909	P02766;A0A087WT59;A0A087WV45	P02766;A0A087WT59;A0A087WV45	Transthyretin	0	323.31	158830000000	227	33.117	34.1003	33.0538	34.4118	34.0201	34.1559	34.1243	35.7165	34.3744	35.9697	34.939	35.4772
	TF	0.434511	0.160348	P02787;H7C5E8;C9JVG0;C9JB55;F8WCI6;F8WEK9	P02787	Serotransferrin	0	323.31	2000600000000	1716	37.7441	37.8673	37.6371	38.1136	37.7848	37.8646	37.6145	38.4188	37.23	37.7707	37.8746	38.0655
	HPX	0.175281	0.163877	P02790;Q9BS19	P02790	Hemopexin	0	323.31	16270000000	112	31.2639	31.3369	31.0052	31.687	31.8008	31.1273	31.3863	31.7524	29.6751	30.9692	31.4931	30.3258
	CAT	1.86001	0.71321	P04040	P04040	Catalase	0	323.31	5414400000	56	28.8764	29.9393	29.6499	29.866	30.2824	30.6142	28.8638	29.6346	29.1355	29.56	29.8747	30.1815
	ANXA1	0.645767	-0.843608	P04083;Q5T3N1;Q5T3N0	P04083;Q5T3N1	Annexin A1;Annexin	0	323.31	896000000	14	NaN	NaN	NaN	NaN	28.3546	27.7995	28.089	NaN	28.497	26.5295	26.6729	27.8904
	GAPDH	0.207637	-0.206214	P04406;E7EUT5;P04406-2	P04406;E7EUT5;P04406-2	Glyceraldehyde-3-phosphate dehydrogenase	0	323.31	6634000000	43	30.1454	29.8805	30.4544	29.3701	30.5868	30.2663	29.7483	30.7871	29.3214	30.0804	30.4221	28.3739
	ALDH2	0	-0.586294	P05091-2;P05091;F8VP50	P05091-2;P05091;F8VP50	Aldehyde dehydrogenase, mitochondrial	0	13.719	720710000	4	NaN	NaN	NaN	NaN	27.7152	NaN	NaN	NaN	28.3015	NaN	NaN	NaN
	RPLP2	0	NaN	P05387	P05387	60S acidic ribosomal protein P2	0	49.547	274980000	5	NaN	NaN	NaN	NaN	NaN	NaN	NaN	NaN	NaN	NaN	NaN	26.133
	ATP5B	0.0561985	0.0349058	P06576;F8W079;H0YH81;H0YI37;F8W0P7	P06576	ATP synthase subunit beta, mitochondrial	0	167.41	372870000	9	26.6324	NaN	26.515	NaN	26.9257	NaN	NaN	NaN	NaN	26.4751	26.4251	NaN
	NPM1	0.536243	0.406739	P06748-2;P06748;P06748-3;E5RI98	P06748-2;P06748;P06748-3	Nucleophosmin	0	323.31	1522800000	21	28.3171	27.1423	28.5235	27.5773	28.8425	28.0952	27.1375	NaN	27.7177	27.9391	28.4177	NaN
	FABP1	0	NaN	Q9NQV6-6;P07148;A8MW49	Q9NQV6-6;P07148;A8MW49	Fatty acid-binding protein, liver	0	17.337	159260000	3	NaN	NaN	NaN	26.2378	27.3406	NaN	NaN	NaN	NaN	NaN	NaN	NaN
	LDHB	0.157086	0.408053	P07195;A0A3B3IS95;F5H793;C9J7H8;A8MW50	P07195;A0A3B3IS95;F5H793;C9J7H8;A8MW50	L-lactate dehydrogenase B chain;L-lactate dehydrogenase	0	323.31	11550000000	46	30.684	30.9712	30.8545	29.7328	31.5571	32.362	29.0729	27.0955	31.5742	27.1359	30.6493	31.2636
	TUBB	0.0544489	0.03792	Q5JP53;P07437;Q5ST81	Q5JP53;P07437;Q5ST81	Tubulin beta chain	0	323.31	12887000000	129	30.7675	30.0789	31.3989	30.5447	31.2309	31.1171	31.3744	30.5997	30.9492	31.0827	31.0481	30.3725
	DCN	0	NaN	P07585;F8VX58;F8VXZ8;F8VUF6;F8VWU0;P07585-4	P07585;F8VX58;F8VXZ8;F8VUF6;F8VWU0	Decorin	0	323.31	341830000	6	NaN	NaN	NaN	NaN	NaN	NaN	26.5662	NaN	28.9343	NaN	NaN	NaN
	PFN1	0.442123	-0.147688	P07737;K7EJ44;I3L3D5	P07737;K7EJ44	Profilin-1	0	323.31	1397900000	20	27.7656	27.3427	28.1402	NaN	27.9149	27.7879	27.9726	28.1017	27.8458	27.5426	27.8512	27.4722
	HSP90AB1	0.189499	-0.259142	P08238;Q58FF7	P08238	Heat shock protein HSP 90-beta	0	323.31	1745200000	41	28.056	NaN	28.5802	26.332	27.9617	26.9306	27.5846	NaN	27.9251	27.7844	28.5856	29.0698
	MMP2	0.624281	-0.546696	P08253-2;P08253-3;P08253;H3BV48;H3BR66;H3BS34	P08253-2;P08253-3;P08253	72 kDa type IV collagenase;PEX	0	267.96	555970000	14	NaN	27.6671	27.4321	26.8454	NaN	NaN	NaN	26.7343	NaN	NaN	NaN	26.6168
	ANXA5	1.81841	-0.918397	P08758;D6RBE9;D6RBL5;E9PHT9	P08758;D6RBE9;D6RBL5	Annexin A5;Annexin	0	323.31	1362900000	14	28.6831	NaN	28.8307	27.4547	27.6878	27.3382	NaN	NaN	27.6895	NaN	27.5147	27.4181
	GSTP1	0.397752	0.239796	P09211;A8MX94;A0A087X2E9;A0A2R8Y5E5;A0A087X243	P09211;A8MX94	Glutathione S-transferase P	0	323.31	4318500000	37	28.5848	28.8454	29.6655	29.2327	30.1049	30.1461	29.7191	29.3767	29.3237	29.0968	29.2014	29.1721
	SPARC	0.968836	-0.861778	P09486;E5RK62;F5GY03	P09486;E5RK62;F5GY03	SPARC	0	323.31	8599900000	33	29.5742	30.4652	30.705	28.7204	29.5438	29.7771	29.9765	31.7637	30.8886	29.9974	31.2768	28.887
	HSPD1	0.547378	-0.347761	P10809;E7EXB4;E7ESH4;C9JL19;C9JCQ4;C9JL25;P10809-2;C9J0S9	P10809;E7EXB4;E7ESH4	60 kDa heat shock protein, mitochondrial	0	323.31	2154500000	37	28.7838	29.4943	28.7189	28.5767	27.651	28.2045	28.2733	27.7786	28.0372	28.2012	27.6902	28.676
	CLU	0.0709264	-0.10641	P10909-3;P10909-4;P10909;P10909-5;P10909-2;H0YAS8;H0YC35;H0YLK8	P10909-3;P10909-4;P10909;P10909-5;P10909-2;H0YAS8;H0YC35	Clusterin;Clusterin beta chain;Clusterin alpha chain;Clusterin	0	271.79	1821600000	22	28.0553	28.0716	27.516	27.6537	28.0837	25.7096	28.5462	27.96	28.7282	28.8956	29.0676	28.8287
	HSPA5	0.262894	-0.258734	P11021	P11021	78 kDa glucose-regulated protein	0	113.01	594560000	12	27.8152	25.907	26.7892	26.3162	25.7653	25.7418	25.6268	25.4421	NaN	26.1467	26.1616	26.2123
	LAMC1	0	NaN	P11047	P11047	Laminin subunit gamma-1	0	68.033	605010000	7	NaN	NaN	NaN	NaN	NaN	NaN	NaN	NaN	NaN	NaN	NaN	27.1627
	COL6A2	0	NaN	P12110;P12110-3;P12110-2;C9JH44;H7C0M5	P12110;P12110-3;P12110-2	Collagen alpha-2(VI) chain	0	323.31	463430000	14	27.0284	26.5429	NaN	NaN	NaN	NaN	25.998	NaN	28.5458	NaN	NaN	NaN
	CKB	1.24348	0.725134	P12277;H0YJG0;G3V4N7;H0YJK0	P12277;H0YJG0	Creatine kinase B-type	0	323.31	3161700000	40	28.4228	27.9268	28.2752	27.9694	29.075	29.054	29.0482	28.6914	28.2485	29.8272	30.0259	29.0121
	XRCC5	0.307645	-0.326591	P13010;C9JZ81	P13010	X-ray repair cross-complementing protein 5	0	323.31	1902600000	12	29.0357	NaN	29.1748	NaN	28.0732	NaN	28.1619	NaN	28.9585	NaN	28.939	NaN
	EEF2	0.0536769	-0.106023	P13639	P13639	Elongation factor 2	0	323.31	1729600000	19	27.6995	NaN	28.857	28.02	29.6356	27.772	27.8595	NaN	27.8799	25.7637	27.7083	28.9082
	PDIA4	0	0.226468	P13667	P13667	Protein disulfide-isomerase A4	0	11.946	181840000	3	NaN	NaN	25.7519	25.7436	26.0837	NaN	NaN	NaN	NaN	NaN	NaN	26.1079
	PKM	0.0436465	-0.0670255	P14618-3;P14618;B4DNK4;P14618-2;H3BTN5;H3BQ34;H3BR70;H3BT25;H3BUW1;H3BTJ2	P14618-3;P14618;B4DNK4;P14618-2;H3BTN5;H3BQ34;H3BR70	Pyruvate kinase PKM;Pyruvate kinase	0	323.31	2811300000	42	28.1407	29.196	29.7002	28.6096	30.2196	28.6388	28.0854	29.3828	27.9083	29.1331	28.534	26.8763
	HSP90B1	0.398611	-0.416852	P14625;Q96GW1;A0A1W2PRR1	P14625;Q96GW1;A0A1W2PRR1	Endoplasmin	0	323.31	712920000	11	NaN	NaN	27.3126	26.8583	28.05	26.8304	27.7376	NaN	27.9391	NaN	NaN	NaN
	CPE	0	NaN	P16870-2;P16870;H0YAM0;D6R930	P16870-2;P16870	Carboxypeptidase E	0	23.199	192140000	5	NaN	NaN	NaN	NaN	NaN	NaN	NaN	NaN	NaN	NaN	26.9994	NaN
	VCL	0	-0.880391	P18206-2;P18206;A0A096LPE1;P18206-3	P18206-2;P18206;A0A096LPE1	Vinculin	0	104.38	461110000	7	26.7975	NaN	NaN	NaN	NaN	NaN	NaN	NaN	26.765	NaN	NaN	25.9008
	PGAM1;PGAM2;PGAM4	0.19739	-0.561871	P18669;P15259;Q8N0Y7	P18669;P15259;Q8N0Y7	Phosphoglycerate mutase 1;Phosphoglycerate mutase 2;Probable phosphoglycerate mutase 4	0	133.51	2172800000	7	27.2597	NaN	30.3633	NaN	NaN	NaN	NaN	NaN	27.7316	26.9702	28.7533	27.9456
	NCL	0.426366	0.364342	P19338;H7BY16	P19338;H7BY16	Nucleolin	0	208.05	354890000	16	26.3434	NaN	25.7106	NaN	NaN	26.3062	25.3867	NaN	26.7814	26.4376	26.5158	NaN
	COL5A1	0	NaN	P20908;P20908-2	P20908;P20908-2	Collagen alpha-1(V) chain	0	323.31	453970000	7	NaN	NaN	27.3644	NaN	NaN	NaN	27.6966	NaN	28.3491	NaN	NaN	NaN
	UBA1	0	NaN	P22314-2;P22314	P22314-2;P22314	Ubiquitin-like modifier-activating enzyme 1	0	14.419	144120000	1	NaN	NaN	NaN	NaN	NaN	25.3654	NaN	NaN	NaN	NaN	NaN	NaN
	NME1-NME2;NME2;NME1	0	NaN	Q32Q12;P22392-2;E7ERL0;J3KPD9;P22392;P15531;P15531-2	Q32Q12;P22392-2;E7ERL0;J3KPD9;P22392;P15531;P15531-2	Nucleoside diphosphate kinase;Nucleoside diphosphate kinase B;Nucleoside diphosphate kinase A	0	133.88	159230000	6	NaN	NaN	NaN	NaN	NaN	NaN	NaN	NaN	24.3318	NaN	NaN	NaN
	WARS	0	NaN	P23381-2;P23381;H0YJP3	P23381-2;P23381;H0YJP3	Tryptophan--tRNA ligase, cytoplasmic;T1-TrpRS;T2-TrpRS	0	28.728	174190000	4	NaN	NaN	NaN	NaN	NaN	NaN	NaN	NaN	NaN	NaN	26.4779	NaN
	AHCY	0	0.889283	P23526-2;P23526	P23526-2;P23526	Adenosylhomocysteinase	0	170.93	177740000	5	NaN	24.3824	NaN	NaN	NaN	NaN	24.2497	NaN	NaN	NaN	NaN	25.2053
	CFL1	0.193425	-0.130821	P23528;G3V1A4;E9PP50;E9PK25;E9PS23;E9PQB7;E9PLJ3;Q9Y281-3;Q9Y281	P23528;G3V1A4;E9PP50;E9PK25;E9PS23;E9PQB7	Cofilin-1	0	175.91	1781500000	26	27.9562	28.1714	28.333	27.4793	27.8118	28.4367	28.7826	28.5156	27.4762	28.1224	NaN	28.5249
	LAMA1	0.16728	-0.195089	P25391	P25391	Laminin subunit alpha-1	0	60.643	1168200000	24	28.4688	28.2179	27.959	27.1527	26.9141	27.9131	27.1755	27.8661	26.2867	27.8892	NaN	NaN
	TARS	0	NaN	P26639;P26639-2	P26639;P26639-2	Threonine--tRNA ligase, cytoplasmic	0	12.086	12400000	1	NaN	NaN	23.4644	NaN	NaN	NaN	NaN	NaN	NaN	NaN	NaN	NaN
	CALR	0.0375845	-0.0506988	P27797;K7EJB9;K7EL50	P27797;K7EJB9	Calreticulin	0	146.25	542530000	12	26.6565	26.3742	27.6285	NaN	NaN	NaN	NaN	NaN	26.8246	26.4685	27.172	NaN
	TKT	0.288146	0.583895	P29401;P29401-2;A0A0B4J1R6;E9PFF2;F8W888	P29401;P29401-2;A0A0B4J1R6;E9PFF2	Transketolase	0	323.31	2125600000	29	28.1013	26.7914	26.8856	28.7486	28.3736	30.3725	27.1315	NaN	29.1972	25.2044	28.2018	28.331
	CRABP1	0.813493	1.6811	P29762;B5MCB5	P29762;B5MCB5	Cellular retinoic acid-binding protein 1	0	188.77	1921200000	24	NaN	26.4853	25.9407	26.08	NaN	26.4376	27.3209	NaN	27.2603	29.9574	29.9745	29.7151
	PRDX6	0.286738	-0.289126	P30041	P30041	Peroxiredoxin-6	0	323.31	1392100000	36	28.0448	27.5664	28.2699	27.3023	27.9731	25.7985	27.5232	NaN	27.6235	27.8112	27.9156	28.2979
	PEBP1	0.0898049	0.0899593	P30086	P30086	Phosphatidylethanolamine-binding protein 1;Hippocampal cholinergic neurostimulating peptide	0	42.348	941300000	17	NaN	27.6249	27.3875	NaN	26.752	27.7742	28.3793	26.5285	27.6938	27.8094	27.8875	27.8407
	PDIA3	0.331859	0.339707	P30101	P30101	Protein disulfide-isomerase A3	0	265.33	1004500000	12	28.0375	27.7312	27.4002	NaN	28.2347	NaN	26.3109	NaN	27.311	27.3694	NaN	27.4895
	PRDX2	1.70235	0.808501	P32119;A6NIW5;P32119-2	P32119;A6NIW5	Peroxiredoxin-2	0	61.958	923900000	18	26.9794	NaN	27.0275	27.1267	26.6927	27.888	26.8486	26.3651	26.1709	27.3713	27.6975	28.1446
	MAN1A1	0	-0.291589	P33908;P33908-2	P33908	Mannosyl-oligosaccharide 1,2-alpha-mannosidase IA	0	104.45	272010000	6	NaN	NaN	NaN	NaN	NaN	NaN	27.0522	NaN	27.7197	NaN	27.0944	NaN
	SHMT1;SHMT2	0	NaN	P34896-3;P34896-2;P34896;G3V2D2;J3KRZ5;G3V540;G3V5L0;G3V2Y4;G3V4W5;P34896-4;P34897-3;P34897-2;P34897	P34896-3;P34896-2;P34896;G3V2D2;J3KRZ5;G3V540;G3V5L0;G3V2Y4;G3V4W5;P34896-4;P34897-3;P34897-2;P34897	Serine hydroxymethyltransferase, cytosolic;Serine hydroxymethyltransferase;Serine hydroxymethyltransferase, mitochondrial	0	44.001	26051000	2	NaN	NaN	NaN	NaN	NaN	NaN	26.3427	NaN	NaN	NaN	NaN	NaN
	MYH9	0	NaN	P35579;P35579-2	P35579;P35579-2	Myosin-9	0	67.604	239940000	7	26.2651	NaN	NaN	NaN	NaN	NaN	NaN	NaN	24.6324	NaN	NaN	NaN
	SERPINF1	0.323265	0.308054	P36955;I3L4N7;I3L107;I3L4Z0;I3L425;I3L4F9;I3L3Z3;I3L1U4;I3L2R7;CON__Q95121	P36955	Pigment epithelium-derived factor	0	323.31	5259600000	56	28.6761	29.4526	29.0759	29.2923	30.6898	29.4881	28.7395	30.8486	30.1251	30.0295	29.9978	29.2687
	MDH2	0.394708	0.616502	P40926-2;P40926	P40926-2;P40926	Malate dehydrogenase, mitochondrial	0	146.47	890450000	15	26.7759	NaN	27.3233	NaN	28.666	28.7241	26.566	NaN	NaN	26.8049	27.012	26.3175
	GDI2;GDI1	0.314386	-0.28283	P50395;Q5SX87;V9GYF8;Q5SX90;Q5SX86;Q5SX91;P50395-2;P31150;V9GYJ7;G5E9U5	P50395;Q5SX87;V9GYF8;Q5SX90;Q5SX86;Q5SX91;P50395-2;P31150	Rab GDP dissociation inhibitor beta;Rab GDP dissociation inhibitor alpha	0	323.31	1476900000	29	27.7651	27.8016	28.48	27.2638	27.8166	28.1806	27.5678	NaN	28.3461	26.3406	28.3378	28.3162
	SERPINH1	0.422601	-0.462114	P50454;E9PR70;E9PPV6;E9PKH2;E9PK86;E9PMI5;E9PJH8;E9PIG2;E9PRS3;E9PNX1;E9PLA6;H0YEP8;E9PQ34	P50454;E9PR70;E9PPV6;E9PKH2;E9PK86;E9PMI5	Serpin H1	0	323.31	3076200000	27	30.0611	27.7525	29.5409	28.2458	27.7553	29.3812	28.6462	27.853	29.0156	28.6339	NaN	27.7309
+	LUM	3.79899	-2.62887	P51884;CON__Q05443	P51884	Lumican	0	323.31	8894300000	59	30.1154	31.2315	31.1009	28.8985	29.071	29.0131	31.5792	31.3647	32.3427	27.1481	28.3454	29.4851
	HNRNPA3	0	NaN	P51991-2;P51991	P51991-2;P51991	Heterogeneous nuclear ribonucleoprotein A3	0	21.682	226950000	2	26.1677	NaN	NaN	NaN	NaN	NaN	NaN	NaN	NaN	NaN	NaN	NaN
	PLTP	0.503628	-0.495178	P55058-3;P55058-2;P55058;P55058-4	P55058-3;P55058-2;P55058;P55058-4	Phospholipid transfer protein	0	323.31	6247300000	59	29.1331	29.7411	29.85	29.219	29.557	30.6766	30.7793	32.0988	30.3145	29.7906	29.966	29.7365
	VCP	0.390741	0.286821	P55072;C9JUP7;C9IZA5	P55072	Transitional endoplasmic reticulum ATPase	0	323.31	1261600000	21	28.0053	NaN	27.7409	NaN	NaN	28.1924	27.2866	NaN	28.4156	27.7806	27.877	28.7457
	TPI1	0.953218	0.365781	P60174-4;P60174-1;P60174;U3KQF3;U3KPZ0	P60174-4;P60174-1;P60174;U3KQF3;U3KPZ0	Triosephosphate isomerase	0	285.33	908230000	16	27.9221	NaN	NaN	NaN	NaN	28.2372	28.0533	NaN	NaN	NaN	NaN	28.4697
	ACTG1;ACTB	0.393044	-0.343074	P63261;P60709;A0A2R8Y793;I3L3I0;I3L1U9;I3L4N8;A0A2R8YEA7;E7EVS6;I3L3R2;A0A2R8YGF8;P63267;P62736;C9JUM1;C9JZR7;G5E9R0;K7EM38;J3KT65;P63267-2;Q562R1;A0A2R8YFE2;C9JTX5;F8WB63;B8ZZJ2;C9JFL5;F6UVQ4;F6QUT6;Q9BYX7;Q6S8J3;A5A3E0	P63261;P60709;A0A2R8Y793;I3L3I0;I3L1U9;I3L4N8	Actin, cytoplasmic 2;Actin, cytoplasmic 2, N-terminally processed;Actin, cytoplasmic 1;Actin, cytoplasmic 1, N-terminally processed	0	323.31	14907000000	86	30.9193	31.4441	31.4837	30.9022	31.6535	31.4857	30.9015	30.9444	31.4466	30.9241	31.0364	29.0793
	HSPE1;HSPE1-MOB4	0	NaN	P61604;B8ZZ54;B8ZZL8;S4R3N1	P61604;B8ZZ54;B8ZZL8;S4R3N1	10 kDa heat shock protein, mitochondrial	0	64.85	106110000	9	NaN	NaN	25.5771	NaN	NaN	NaN	NaN	NaN	NaN	NaN	NaN	NaN
	HNRNPK	0.303444	-0.625809	Q5T6W2;P61978-3;P61978;P61978-2	Q5T6W2;P61978-3;P61978;P61978-2	Heterogeneous nuclear ribonucleoprotein K	0	323.31	952140000	28	27.4047	27.815	28.2008	26.6335	27.7612	NaN	26.1261	25.9836	26.7887	27.6348	27.0613	23.0459
	SNRPD1	0.440939	-0.996707	P62314;J3QLR7;J3QLI9	P62314;J3QLR7;J3QLI9	Small nuclear ribonucleoprotein Sm D1	0	23.27	890320000	4	26.8964	NaN	27.8567	NaN	NaN	NaN	NaN	NaN	NaN	25.6769	27.0828	NaN
	HIST1H4A	0.0159887	0.0168285	P62805	P62805	Histone H4	0	323.31	4583300000	58	30.0632	29.59	29.6927	29.0786	29.3002	29.0837	29.5815	27.7509	29.3544	30.0379	29.4147	29.2185
	PPIA	0.5225	-0.936766	P62937;F8WE65;C9J5S7;P62937-2;E5RIZ5	P62937;F8WE65;C9J5S7;P62937-2	Peptidyl-prolyl cis-trans isomerase A;Peptidyl-prolyl cis-trans isomerase A, N-terminally processed;Peptidyl-prolyl cis-trans isomerase	0	323.31	2258000000	32	28.6886	29.835	28.4423	27.8488	24.1631	26.9535	29.0938	26.9051	27.6852	28.103	29.4254	28.5355
	ACTA1;ACTC1	0.368694	0.489198	P68133;P68032;A6NL76	P68133;P68032;A6NL76	Actin, alpha skeletal muscle;Actin, alpha cardiac muscle 1	0	323.31	12670000000	40	29.4698	29.0707	31.5928	31.5976	32.3994	31.1958	31.8636	30.9355	30.2513	30.0514	30.7727	30.1021
	EEF1A1P5;EEF1A1	0.0406441	-0.0594791	Q5VTE0;P68104;A0A087WVQ9;P68104-2;A0A087WV01;A6PW80;Q5JR01;A0A2R8Y660;A0A2R8Y488;A0A2U3TZH3;Q05639;A0A2R8YDN5	Q5VTE0;P68104;A0A087WVQ9;P68104-2;A0A087WV01	Putative elongation factor 1-alpha-like 3;Elongation factor 1-alpha 1;Elongation factor 1-alpha	0	323.31	3821500000	59	30.0016	29.1476	29.2963	28.9302	29.6975	28.8107	26.8495	29.1983	29.5905	29.141	29.2779	27.8696
	PAFAH1B2	0	NaN	P68402;J3KNE3;P68402-3;P68402-2;P68402-4	P68402;J3KNE3;P68402-3;P68402-2;P68402-4	Platelet-activating factor acetylhydrolase IB subunit beta	0	12.826	26064000	1	NaN	NaN	NaN	NaN	NaN	NaN	NaN	NaN	NaN	22.4864	NaN	NaN
	PRKDC	0	NaN	P78527-2;P78527	P78527-2;P78527	DNA-dependent protein kinase catalytic subunit	0	10.2	18964000	1	NaN	NaN	NaN	25.2661	NaN	NaN	NaN	NaN	NaN	NaN	NaN	NaN
	HSPG2	0.0260981	0.12686	P98160	P98160	Basement membrane-specific heparan sulfate proteoglycan core protein;Endorepellin;LG3 peptide	0	125.07	750900000	12	NaN	NaN	25.7945	26.3188	NaN	22.3427	26.7867	27.472	23.5225	26.1392	29.2825	NaN
	FABP5	0	NaN	Q01469	Q01469	Fatty acid-binding protein, epidermal	0	15.419	50758000	4	NaN	NaN	NaN	NaN	NaN	NaN	NaN	NaN	NaN	NaN	25.1791	NaN
	LGALS3BP	0.0397213	0.0922143	Q08380;K7EP36	Q08380;K7EP36	Galectin-3-binding protein	0	310.7	1213900000	15	26.6177	27.5701	27.6761	NaN	27.2671	NaN	29.5273	NaN	NaN	27.8579	NaN	28.6951
	DAG1	0.313802	0.472387	Q14118;C9JYS1;C9J196;C9JQL4	Q14118;C9JYS1;C9J196;C9JQL4	Dystroglycan;Alpha-dystroglycan;Beta-dystroglycan	0	16.714	213770000	7	NaN	NaN	NaN	NaN	NaN	NaN	26.3068	NaN	25.2548	26.4355	NaN	26.0709
	GANAB	0	NaN	Q14697;Q14697-2;F5H6X6;E9PKU7	Q14697;Q14697-2;F5H6X6;E9PKU7	Neutral alpha-glucosidase AB	0	167.64	189060000	10	25.3778	25.5869	25.0093	NaN	NaN	NaN	NaN	NaN	NaN	NaN	NaN	NaN
	KPNB1	0	NaN	Q14974;J3QR48;J3KTM9;Q14974-2	Q14974;J3QR48;J3KTM9;Q14974-2	Importin subunit beta-1	0	323.31	343870000	4	NaN	NaN	NaN	NaN	NaN	NaN	NaN	NaN	NaN	NaN	26.8727	NaN
	PDIA6	0	NaN	Q15084-3;Q15084;Q15084-4;Q15084-5;Q15084-2	Q15084-3;Q15084;Q15084-4;Q15084-5;Q15084-2	Protein disulfide-isomerase A6	0	64.77	306210000	7	26.8538	NaN	NaN	NaN	NaN	NaN	NaN	NaN	NaN	NaN	NaN	NaN
+	TGFBI	3.63081	-1.86398	Q15582;H0Y8L3;S4R3C6;H0Y9D7;H0YAB8;H0Y8M8	Q15582;H0Y8L3	Transforming growth factor-beta-induced protein ig-h3	0	323.31	2424600000	43	29.3875	28.808	29.2752	26.8283	27.0117	27.7598	29.3691	28.7052	30.2415	NaN	27.974	27.5951
	FSCN1	0.0955724	-0.0830359	Q16658;C9JPH9;C9JFC0;A0A0A0MSB2	Q16658	Fascin	0	268.66	818050000	22	26.1756	27.1155	27.6983	26.3063	26.5943	27.129	27.2068	NaN	27.3059	27.2777	27.0612	27.7358
	VASN	0	NaN	Q6EMK4	Q6EMK4	Vasorin	0	85.833	180800000	2	NaN	NaN	NaN	NaN	NaN	NaN	NaN	NaN	27.835	NaN	NaN	NaN
	VPS13B	0	NaN	Q7Z7G8-2;Q7Z7G8-6;Q7Z7G8;Q7Z7G8-5;Q7Z7G8-4;Q7Z7G8-3	Q7Z7G8-2;Q7Z7G8-6;Q7Z7G8;Q7Z7G8-5;Q7Z7G8-4;Q7Z7G8-3	Vacuolar protein sorting-associated protein 13B	0	10.337	1120100000	1	NaN	NaN	NaN	NaN	NaN	NaN	NaN	28.6631	NaN	NaN	NaN	NaN
	PSTK	0	NaN	Q8IV42	Q8IV42	L-seryl-tRNA(Sec) kinase	0	10.388	80936000	1	NaN	NaN	NaN	NaN	NaN	NaN	NaN	NaN	NaN	NaN	NaN	27.6966
	GGH	0.608203	-0.724486	Q92820	Q92820	Gamma-glutamyl hydrolase	0	26.997	816790000	9	27.5876	28.6462	NaN	28.235	27.2003	NaN	NaN	NaN	NaN	NaN	27.1046	27.0296
	ISYNA1	0.167392	0.299517	Q9NPH2-2;Q9NPH2-3;Q9NPH2;J3QS51	Q9NPH2-2;Q9NPH2-3;Q9NPH2	Inositol-3-phosphate synthase 1	0	26.43	512980000	8	26.3481	26.4076	26.6745	NaN	NaN	NaN	NaN	NaN	NaN	25.5081	27.7711	27.0496
