# Supplementary material for: ECE2 regulates neurogenesis and neuronal migration during human cortical development
Source: EMBO Rep. 2020 Mar 24;21(5):e48204. doi: 10.15252/embr.201948204 (PMC7202216; doi:10.15252/embr.201948204)
Supplement: Supplementary file 9 — Dataset EV5 [file EMBR-21-e48204-s009.xlsx]

## Sheet: Key
Expanded View (EV) Datasets:
Dataset EV5: Exclusive phosphorylated sites extracted from Table EV7.
	Phosphorylation sites exclusively found in CTRL (blue) or ECE2 KO (green) COs and their GO Term analysis (String.db)

## Sheet: Dataset EV5
EXCLUSIVE SITES			Localization probability
Phosphorylation site	Protein name	Gene name	C1	C2	C3	KO1	KO2	KO3	C4	C5	C6	KO4	KO5	KO6	how often in ctrl	how often in KO		Number of Phospho (STY)	Amino acid
Sites identified only in control
5841	Neuroblast differentiation-associated protein AHNAK	AHNAK	0.999982	0.997333	0.999512				0.999449	0.999303					5	0		1	S	GGLGSKSKGHYEVTGSDDETGKLQGSGVSLA	S(-94.34)KGHY(-101.51)EVT(-47.62)GS(47.62)DDET(-65.1)GKLQGS(-104.3)GVS(-111.45)LAS(-126.14)K	10	4	0.055523	255420000	255420000	0	0	NaN	48812000	41515000	34128000	0	0	0	50315000	63144000	0	0	0	0	NaN	NaN	NaN	NaN	NaN	NaN	NaN	NaN
2;2	L-dopachrome tautomerase	DCT	1	1	1				1	1					5	0		2	S	______________MSPLWWGFLLSCLGCKI	S(40.59)PLWWGFLLS(40.59)CLGCK	1	2	-1.2768	63075000	0	63075000	0	NaN	12270000	19844000	11050000	0	0	0	11669000	8241000	0	0	0	0	NaN	NaN	NaN	NaN	NaN	NaN	NaN	NaN
11;11	L-dopachrome tautomerase	DCT	1	1	1				1	1					5	0		2	S	_____MSPLWWGFLLSCLGCKILPGAQGQFP	S(40.59)PLWWGFLLS(40.59)CLGCK	10	2	-1.2768	63075000	0	63075000	0	NaN	12270000	19844000	11050000	0	0	0	11669000	8241000	0	0	0	0	NaN	NaN	NaN	NaN	NaN	NaN	NaN	NaN
535;604;604;604	Scaffold attachment factor B1	SAFB	0.997005	0.993671	0.932675					0.996603					4	0		1	S	SQDRKSASREKRSVVSFDKVKEPRKSRDSES	S(-25.22)VVS(25.22)FDKVKEPR	4	3	-0.088413	174360000	174360000	0	0	0.43568	53640000	46307000	39967000	0	0	0	0	34443000	0	0	0	0	0.90308	0.73459	0.69154	0	0	NaN	0	0.51899
619;478;514	Dihydropyrimidinase-related protein 2	DPYSL2	0.993747	0.98989	0.985699										3	0		2	T	YDGPVCEVSVTPKTVTPASSAKTSPAKQQAP	T(-22.14)VT(22.14)PAS(-16.82)S(-10.06)AKT(0.76)S(-0.76)PAKQQAPPVR	3	3	0.15143	63259000	0	63259000	0	NaN	21403000	20811000	21046000	0	0	0	0	0	0	0	0	0	NaN	NaN	NaN	NaN	NaN	NaN	NaN	NaN
618;618;579;141;42	Heterogeneous nuclear ribonucleoprotein M	HNRNPM	0.750088	0.698849	0.754838										3	0		1	S	GIERMGLAMGGGGGASFDRAIEMERGNFGGS	MGLAMGGGGGAS(5.25)FDRAIEMERGNFGGS(-5.25)FAGS(-15.85)FGGAGGHAPGVAR	12	4	-0.41898	42981000	42981000	0	0	0.016491	13524000	14122000	15336000	0	0	0	0	0	0	0	0	0	0.058217	0.050997	0.047856	0	0	0	0	NaN
2086;941;941;768;668;352;307;672	Microtubule-associated protein;Microtubule-associated protein 4	MAP4	0.956892						0.969917	0.882514					3	0		1	S	NTSAPDLKNVRSKVGSTENIKHQPGGGRAKV	S(-59.82)KVGS(15.08)T(-15.08)ENIKHQPGGGR	5	3	-0.088553	72761000	72761000	0	0	1.2204	22950000	0	0	0	0	0	29937000	13406000	0	0	0	0	0.38492	NaN	NaN	NaN	NaN	NaN	NaN	NaN
155;155;154;123;62	Splicing factor 45	RBM17	1						1	1					3	0		1	S	DRHEASGFARRPDPDSDEDEDYERERRKRSM	RPDPDS(84.16)DEDEDY(-84.16)ERER	6	3	0.21976	39581000	39581000	0	0	NaN	15963000	0	0	0	0	0	11903000	11716000	0	0	0	0	NaN	NaN	NaN	NaN	NaN	NaN	NaN	NaN
24;243;266;270;266;243;267;325;395;266;243;266;270;243;266;297	Tight junction protein ZO-2	TJP2			0.998669				0.998986	0.998515					3	0		1	S	RAYHRAYDPDYERAYSPEYRRGARHDARSRG	AY(-56.77)DPDY(-33.08)ERAY(-33.08)S(33.08)PEY(-45.42)RR	11	3	0.30762	42264000	42264000	0	0	NaN	0	0	15117000	0	0	0	12352000	14795000	0	0	0	0	NaN	NaN	NaN	NaN	NaN	NaN	NaN	NaN
552;557;557;557;557	Tumor suppressor p53-binding protein 1	TP53BP1	0.996682	0.971247	0.986521										3	0		1	S	DEDGENTQIEDTEPMSPVLNSKFVPAENDSI	MES(-108.83)LS(-109.12)S(-108.98)HRIDEDGENT(-90.32)QIEDT(-59.84)EPMS(24.78)PVLNS(-24.78)K	25	4	-0.42676	111750000	111750000	0	0	NaN	42838000	31640000	37274000	0	0	0	0	0	0	0	0	0	NaN	NaN	NaN	NaN	NaN	NaN	NaN	NaN
658	Probable phospholipid-transporting ATPase VD	ATP10D	0.999066		0.999221										2	0		2	S	NSGKEPSSGVPNAFVSRLPLFSRMKPASPVE	EPS(-39.03)S(-32.19)GVPNAFVS(32.32)RLPLFS(32.19)R	12	3	-0.005918	54932000	0	54932000	0	NaN	29873000	0	25059000	0	0	0	0	0	0	0	0	0	NaN	NaN	NaN	NaN	NaN	NaN	NaN	NaN
664	Probable phospholipid-transporting ATPase VD	ATP10D	0.999231		0.999189										2	0		2	S	SSGVPNAFVSRLPLFSRMKPASPVEEEVSQV	EPS(-38.42)S(-31.56)GVPNAFVS(31.56)RLPLFS(32.58)R	18	3	0.17756	54932000	0	54932000	0	NaN	29873000	0	25059000	0	0	0	0	0	0	0	0	0	NaN	NaN	NaN	NaN	NaN	NaN	NaN	NaN
529;531;531;529;531;531;529;531;358;356	Bcl-2-associated transcription factor 1	BCLAF1		0.999729						0.999986					2	0		1	S	HKNLDAREKSTFREESPLRIKMIASDSHRPE	S(-58.83)T(-48.81)FREES(48.81)PLRIK	7	3	0.086824	285300000	285300000	0	0	NaN	0	144050000	0	0	0	0	0	141250000	0	0	0	0	NaN	NaN	NaN	NaN	NaN	NaN	NaN	NaN
178	Biliverdin reductase A	BLVRA	0.827731							0.963835					2	0		2	S	GFPAFSGISRLTWLVSLFGELSLVSATLEER	LT(-33.36)WLVS(15.32)LFGELS(-10.41)LVS(0)AT(0)LEERK	6	3	-1.8139	195540000	0	195540000	0	NaN	110240000	0	0	0	0	0	0	85305000	0	0	0	0	NaN	NaN	NaN	NaN	NaN	NaN	NaN	NaN
804;804	Probable ATP-dependent RNA helicase DDX46	DDX46			1						1				2	0		1	S	NERKKLQKAALGLQDSDDEDAAVDIDEQIES	AALGLQDS(99.42)DDEDAAVDIDEQIES(-99.42)MFNS(-116.05)K	8	3	-0.43227	80363000	80363000	0	0	NaN	0	0	33983000	0	0	0	0	0	46380000	0	0	0	NaN	NaN	NaN	NaN	NaN	NaN	NaN	NaN
11;11;11	Eukaryotic translation initiation factor 3 subunit J	EIF3J		0.830221	0.937869										2	0		1	S	_____MAAAAAAAGDSDSWDADAFSVEDPVR	AAAAAAAGDS(11.79)DS(-11.79)WDADAFS(-81.87)VEDPVRK	10	3	0.60216	37849000	37849000	0	0	0.082526	0	17531000	20318000	0	0	0	0	0	0	0	0	0	0	NaN	NaN	NaN	0	0	0	0
176	BTB/POZ domain-containing protein KCTD12	KCTD12	0.911224						0.746392						2	0		1	S	YSEPEQQEGASAGAPSPTLELASRSPSGGAA	GVHKEGS(-70.61)LGDELLPLGY(-46.73)S(-45.62)EPEQQEGAS(-15.71)AGAPS(11.58)PT(-11.58)LELAS(-29.78)R	32	4	-0.0019749	38303000	38303000	0	0	0.01574	19386000	0	0	0	0	0	13340000	0	0	0	0	0	0.033296	0	0	0	0	0	0.043685	0
394;297;98	Dual specificity mitogen-activated protein kinase kinase 2	MAP2K2		0.882326	0.896738										2	0			T	FAGWLCKTLRLNQPGTPTRTAV_________	T(-46.29)LRLNQPGT(12.4)PT(-12.4)RT(-12.4)AV	9	3	-0.49865	61623000	61623000	0	0	6.238	0	32034000	29588000	0	0	0	0	0	0	0	0	0	NaN	NaN	NaN	NaN	NaN	NaN	NaN	NaN
697;736;360	Neurofilament medium polypeptide	NEFM		0.999972						1					2	0			S	KEEKPKDVPEKKKAESPVKEEAVAEVVTITK	KAES(114.02)PVKEEAVAEVVT(-114.02)IT(-119.06)K	4	3	-0.25055	49052000	49052000	0	0	NaN	0	20671000	0	0	0	0	0	28381000	0	0	0	0	NaN	NaN	NaN	NaN	NaN	NaN	NaN	NaN
1743;1757;1741;606;621	Nuclear mitotic apparatus protein 1	NUMA1	0.950487							0.781429					2	0		1	S	PRTQPDGTSVPGEPASPISQRLPPKVESLES	T(-29.12)QPDGT(-22.97)S(-23.39)VPGEPAS(15)PIS(-15)QRLPPKVES(-20.62)LES(-31.23)LY(-38.74)FT(-44.96)PIPAR	14	4	0.50889	16742000	16742000	0	0	0.25667	7624400	0	0	0	0	0	0	9117900	0	0	0	0	0.64739	NaN	0	0	NaN	NaN	0	0.6015
855;913;918;1021;799;613;810;837;136	Pleckstrin homology domain-containing family A member 5	PLEKHA5							0.59047	0.674643					2	0			S	KGSHFPVGVVPPRAKSPTPESSTIASYVTLR	AKS(5.98)PT(-5.98)PES(-11.17)S(-11.17)T(-11.17)IAS(-33.16)Y(-35.08)VT(-41.02)LRK	3	3	0.041527	91365000	91365000	0	0	NaN	0	0	0	0	0	0	42597000	48768000	0	0	0	0	NaN	NaN	NaN	NaN	NaN	NaN	NaN	NaN
46;46;46	Regulator of microtubule dynamics protein 3	RMDN3	0.498648		0.942831										2	0		1	S	YSQRWKRTQRHGRSQSLPNSLDYTQTSDPGR	S(-12.19)QS(12.19)LPNS(-35.54)LDY(-57.67)T(-57.13)QT(-57.13)S(-57.13)DPGRHVMLLR	3	3	-0.17978	13568000	13568000	0	0	NaN	0	0	13568000	0	0	0	0	0	0	0	0	0	NaN	NaN	NaN	NaN	NaN	NaN	NaN	NaN
596;606;595;597;570	Serine/arginine repetitive matrix protein 1	SRRM1							0.997779	0.989683					2	0		1	S	PSPPPRRRSPSPRRYSPPIQRRYSPSPPPKR	RY(-26.52)S(26.52)PPIQR	3	3	0.37104	29865000	29865000	0	0	NaN	0	0	0	0	0	0	15180000	14685000	0	0	0	0	NaN	NaN	NaN	NaN	NaN	NaN	NaN	NaN
268;241;268;200	Translocon-associated protein subunit alpha	SSR1	0.999165	0.99995											2	0		1	S	MSWIPQETLNQINKASPRRLPRKRAQKRSVG	VEMGT(-83.49)S(-83.49)S(-83.52)QNDVDMS(-69.58)WIPQET(-43.05)LNQINKAS(43.05)PR	28	3	-0.20575	13857000	13857000	0	0	NaN	6270600	7586700	0	0	0	0	0	0	0	0	0	0	NaN	NaN	NaN	NaN	NaN	NaN	NaN	NaN
21;58	Triosephosphate isomerase	TPI1	0.999897	0.999757											2	0		1	S	KFFVGGNWKMNGRKQSLGELIGTLNAAKVPA	KQS(39.86)LGELIGT(-39.86)LNAAK	3	3	0.051157	20372000	20372000	0	0	0.0031316	9852600	10520000	0	0	0	0	0	0	0	0	0	0	0.013595	0.016454	0	0	0	0	0	0
1493	Transient receptor potential cation channel subfamily M member 7	TRPM7		0.940671						0.956307					2	0			S	LAGFTDCHRTSIPVHSKQAEKISRRPSTEDT	T(-25.17)S(-25.17)IPVHS(14.02)KQAEKIS(-14.02)R	7	3	-2.0201	14707000	14707000	0	0	NaN	0	9857800	0	0	0	0	0	4849500	0	0	0	0	NaN	NaN	NaN	NaN	NaN	NaN	NaN	NaN
942;953	General vesicular transport factor p115	USO1	1	1											2	0		1	S	LKDLGHPVEEEDELESGDQEDEDDESEDPGK	LKDLGHPVEEEDELES(117)GDQEDEDDES(-117)EDPGKDLDHI	16	4	-0.092265	184350000	184350000	0	0	0.14309	87987000	96363000	0	0	0	0	0	0	0	0	0	0	0.58845	0.71793	0	0	0	0	0	0
Sites identified only in KO
603;604;604;370;370;376;370;376;380;376	CLIP-associating protein 2	CLASP2										0.994489	0.995896	0.997103	0	3		1	S	SSKASSLPGSLQRSRSDIDVNAAAGAKAHHA	S(-25.37)RS(25.37)DIDVNAAAGAK	3	2	0.24135	28449000	28449000	0	0	NaN	0	0	0	0	0	0	0	0	0	10396000	8796700	9256000	NaN	NaN	NaN	NaN	NaN	NaN	NaN	NaN
13		CLCN7										0.993702	0.993702	0.995122	0	3		2	S	___MSPCSVRLSSVKSPRSALFRVGHMSSVE	LS(-43.6)S(-23.14)VKS(23.14)PRS(23.14)ALFR	6	2	-1.0962	56803000	0	56803000	0	NaN	0	0	0	0	0	0	0	0	0	21662000	21055000	14086000	NaN	NaN	NaN	NaN	NaN	NaN	NaN	NaN
16		CLCN7										0.993701	0.993701	0.995119	0	3		2	S	MSPCSVRLSSVKSPRSALFRVGHMSSVELDD	LS(-43.6)S(-23.14)VKS(23.14)PRS(23.14)ALFR	9	2	-1.0962	56803000	0	56803000	0	NaN	0	0	0	0	0	0	0	0	0	21662000	21055000	14086000	NaN	NaN	NaN	NaN	NaN	NaN	NaN	NaN
207;156	Cytoplasmic dynein 1 light intermediate chain 1	DYNC1LI1				1	1					0.999999			0	3		1	S	RDFQEYVEPGEDFPASPQRRNTASQEDKDDS	LIRDFQEY(-68.38)VEPGEDFPAS(68.38)PQRR	18	3	0.47078	36680000	36680000	0	0	0.078197	0	0	0	14118000	0	0	0	0	0	22563000	0	0	0	0	0	NaN	0	0	0	0
18	Histone H1.5	HIST1H1B				0.999999	0.999936	0.999872							0	3		1	S	ETAPAETATPAPVEKSPAKKKATKKAAGAGA	S(-134.77)ET(-134.77)APAET(-79.48)AT(-62.7)PAPVEKS(62.7)PAK	17	2	-0.59968	212250000	212250000	0	0	0.018555	0	0	0	16371000	12224000	13304000	0	0	0	0	0	0	0	0	0	0.0056649	0.0049309	0.005463	0	0
18	Histone H1.4	HIST1H1E				0.999999	0.999991	1							0	3		1	T	ETAPAAPAAPAPAEKTPVKKKARKSAGAAKR	S(-92.11)ET(-89.65)APAAPAAPAPAEKT(89.65)PVKK	17	3	0.37365	92316000	92316000	0	0	0.010418	0	0	0	32410000	31424000	28482000	0	0	0	0	0	0	NaN	NaN	NaN	0.29115	0.015012	0.01193	0	0
2	Histone H1.4	HIST1H1E				0.832558	0.966885	0.84718							0	3		1	S	______________MSETAPAAPAAPAPAEK	S(14.65)ET(-14.65)APAAPAAPAPAEKT(-81.84)PVKK	1	3	0.19246	80691000	80691000	0	0	0.009106	0	0	0	28227000	28132000	24331000	0	0	0	0	0	0	NaN	NaN	NaN	0.25358	0.013439	0.010191	0	0
547	Interferon regulatory factor 2-binding protein-like	IRF2BPL										0.999944	0.999786	0.991113	0	3		1	S	PSGRGAAASLRKRKASPEPPDSAEGALKLGE	KAS(42.49)PEPPDS(-42.49)AEGALKLGEEQQR	3	3	-0.44441	40437000	40437000	0	0	NaN	0	0	0	0	0	0	0	0	0	16848000	10675000	12914000	NaN	NaN	NaN	NaN	NaN	NaN	NaN	NaN
104	MARCKS-related protein	MARCKSL1										0.999938	0.998877	0.999853	0	3		1	S	KKKFSFKKPFKLSGLSFKRNRKEGGGDSSAS	LS(-42.05)GLS(42.05)FKR	5	3	0.054926	30668000	30668000	0	0	0.02502	0	0	0	0	0	0	0	0	0	11587000	7017800	12063000	NaN	0	0	0	NaN	0	0	0
317;332;288;151;215	Inorganic pyrophosphatase 2, mitochondrial	PPA2										0.600345	0.869948	0.857597	0	3		1	S	CTQEEARSLVESVSSSPNKESNEEEQVWHFL	S(-71.02)LVES(-27.26)VS(-18.75)S(-8.72)S(8.72)PNKES(-54.52)NEEEQVWHFLGK	9	3	-0.14681	19562000	19562000	0	0	0.0062979	0	0	0	0	0	0	0	0	0	7868700	5469800	6223100	0	0	0	0	0	0	0	0
7;7	Aminopeptidase B	RNPEP										0.718534	0.330593	0.692753	0	3		1	S	_________MASGEHSPGSGAARRPLHSAQA	AS(-6.23)GEHS(6.23)PGS(-11.15)GAARRPLHS(-11.15)AQAVDVAS(-72.09)AS(-77.08)NFR	6	4	-0.11347	41756000	41756000	0	0	0.34809	0	0	0	0	0	0	0	0	0	21776000	0	19980000	NaN	NaN	NaN	NaN	0	0	0	NaN
473;391;98	Transcription intermediary factor 1-beta	TRIM28					0.995322						0.996954	0.983437	0	3		1	S	YSSAEPHVSGVKRSRSGEGEVSGLMRKVPRV	S(-25.15)RS(25.15)GEGEVS(-66.13)GLMR	3	2	-0.29205	46548000	46548000	0	0	0.024248	0	0	0	0	5180500	0	0	0	0	0	22128000	19240000	0	0	0	0	0.034803	0	0	0
1400	Microtubule-associated protein 1B;MAP1B heavy chain;MAP1 light chain LC1	MAP1B				0.586456		0.731569							0	2		1	S	PDSESPIEKVLSPLRSPPLIGSESAYESFLS	VLS(-8.47)PLRS(7.07)PPLIGS(-7.07)ES(-15.99)AY(-24.87)ES(-40.72)FLS(-61.23)ADDKAS(-74.35)GR	7	4	-1.0524	25982000	25982000	0	0	0.24773	0	0	0	21173000	0	4809400	0	0	0	0	0	0	0	NaN	NaN	0.67662	0	0.18311	NaN	NaN
1653	Microtubule-associated protein 1B;MAP1B heavy chain;MAP1 light chain LC1	MAP1B				0.998874	0.987732								0	2		1	S	HRSEQSSMSIEFGQESPEQSLAMDFSRQSPD	S(-59.55)RT(-59.96)PVQDHRS(-52.82)EQS(-52.37)S(-52.37)MS(-44.49)IEFGQES(29.69)PEQS(-29.69)LAMDFS(-68.97)R	23	4	-0.78923	28319000	28319000	0	0	0.022642	0	0	0	11709000	16611000	0	0	0	0	0	0	0	0	0	0	0.079786	0.11207	0	0	0
279;389;348;296;202	3-ketoacyl-CoA thiolase, peroxisomal	ACAA1											1	1	0	2		1	T	ALGHPLGCTGARQVITLLNELKRRGKR____	QVIT(77.06)LLNELK	4	2	-1.0017	39092000	39092000	0	0	NaN	0	0	0	0	0	0	0	0	0	0	22167000	16924000	NaN	NaN	NaN	NaN	NaN	NaN	NaN	NaN
87;139;168;49;50;93;135;87;50	AMP deaminase 2	AMPD2					1	1							0	2		1	S	IEQLEERRQRLERQISQDVKLEPDILLRAKQ	QIS(96.45)QDVKLEPDILLR	3	3	0.14207	23838000	23838000	0	0	0.25698	0	0	0	0	12387000	11451000	0	0	0	0	0	0	NaN	NaN	NaN	NaN	NaN	NaN	NaN	NaN
420;257	Forkhead box protein K1	FOXK1										0.945342		0.738113	0	2		2	S	FRTPFGPLSSRSAPASPTHPGLMSPRSGGLQ	T(-19.38)PFGPLS(-0.51)S(0.51)RS(-5.19)APAS(15.6)PT(-16.07)HPGLMS(-41)PR	14	3	0.45658	26706000	0	26706000	0	NaN	0	0	0	0	0	0	0	0	0	13178000	0	13529000	NaN	NaN	NaN	NaN	NaN	NaN	NaN	NaN
190;220;220;220;190;214;214;214;214;220;220;220;220;220;220;220	Neurofascin	NFASC				0.994074								0.984824	0	2		1	T	QDMQTDYSCNARFHFTHTIQQKNPFTLKVLT	FHFT(22.25)HT(-22.25)IQQK	4	2	0.082687	644970000	644970000	0	0	NaN	0	0	0	228560000	0	0	0	0	0	0	0	416400000	NaN	NaN	NaN	NaN	NaN	NaN	NaN	NaN
208;195;208;210;80;208	RNA-binding motif protein, X chromosome;RNA-binding motif protein, X chromosome, N-terminally processed;RNA binding motif protein, X-linked-like-1	RBMX				0.999087	0.999613								0	2		1	S	PPRREPLPSRRDVYLSPRDDGYSTKDSYSSR	DVY(-38.37)LS(36.39)PRDDGY(-56.3)S(-36.39)T(-50.85)KDS(-62.81)Y(-80.32)S(-61.68)S(-61.68)R	5	3	-0.42143	28557000	28557000	0	0	0.10184	0	0	0	15927000	12630000	0	0	0	0	0	0	0	NaN	NaN	NaN	0.21272	0.16873	0	0	0
Network stats exclusive sites
number of nodes:	25
number of edges:	16
average node degree:	1.28
avg. local clustering coefficient:	0.38
expected number of edges:	4
PPI enrichment p-value:	1.92e-05
Molecular Function (GO)
#term ID	term description	observed gene count	background gene count	false discovery rate	matching proteins in your network (IDs)	matching proteins in your network (labels)
GO:0008017	microtubule binding	4	253	0.0474	ENSP00000221166,ENSP00000309539,ENSP00000353375,ENSP00000377298	DPYSL2,MAP4,NEFM,NUMA1
Reactome Pathways
#term ID	term description	observed gene count	background gene count	false discovery rate	matching proteins in your network (IDs)	matching proteins in your network (labels)
HSA-72163	mRNA Splicing - Major Pathway	4	178	0.0088	ENSP00000325376,ENSP00000326261,ENSP00000388638,ENSP00000416534	DDX46,HNRNPM,RBM17,SRRM1
[truncated: 60 more columns]
