# Supplementary material for: ECE2 regulates neurogenesis and neuronal migration during human cortical development
Source: EMBO Rep. 2020 Mar 24;21(5):e48204. doi: 10.15252/embr.201948204 (PMC7202216; doi:10.15252/embr.201948204)
Supplement: Supplementary file 10 — Dataset EV6 [file EMBR-21-e48204-s010.xlsx]

## Sheet: Key
Expanded View (EV) Datasets:
Dataset EV6: Sites with up- or downregulated phosphorylation level in KO relative to CTRL
	Proteins with dysregulated/differential phosphorylation sites in ECE2 KO COs relativeto CTRL and their GO Term analysis (String.db)

## Sheet: Dataset EV6
UP- /DOWNREGULATED PHOSPHO-SITES
Positions within proteins	Protein names	Gene names	Localization prob 1C1	Localization prob 1C2	Localization prob 1C3	Localization prob 1KO1	Localization prob 1KO2	Localization prob 1KO3	Localization prob 2C1	Localization prob 2C2	Localization prob 2C3_20181202152656	Localization prob 2KO1	Localization prob 2KO2	Localization prob 2KO3	Occupancy 1C1	Occupancy 1C2	Occupancy 1C3	Occupancy 1KO1	Occupancy 1KO2	Occupancy 1KO3	Occupancy 2C1	Occupancy 2C2	Occupancy 2C3_20181202152656	Occupancy 2KO1	Occupancy 2KO2	Occupancy 2KO3	Occupacy avg. C	Occupacy avg. KO	Occupacy ratio KO/control
15;15;15	Small acidic protein	SMAP;C11orf58		0.584811	0.633005		0.5	0.5	0.499947	0.5		0.5	0.5	0.5	NaN	0.046698	0.041547	NaN	0.066941	NaN	0.16046	0.11701	NaN	0.19134	0.22262	0.3386	0.0914288	0.204875	2.24082
6;6;6;6;6;6	Heterogeneous nuclear ribonucleoprotein A1;Heterogeneous nuclear ribonucleoprotein A1, N-terminally processed	HNRNPA1	0.977176	0.999448	0.998964	0.996968	0.824125	0.993446	0.962003			0.999754	0.995429	0.973572	0.16284	0.37138	0.15058	0.36635	0.41413	0.41134	0.17834	NaN	NaN	0.40569	0.3012	0.39844	0.215785	0.382858	1.77426
125;125;137;125;94;125;137	Nucleosome assembly protein 1-like 4	NAP1L4	0.999879	0.989398	0.998314	0.999878	0.999729	0.997313	0.977284	0.994649		0.99995	0.99536	0.999479	0.42276	0.51724	0.70465	0.5971	0.56658	0.77923	0.049803	0.10215	NaN	0.62408	NaN	0.60171	0.359321	0.63374	1.76372
308;307	Adenylyl cyclase-associated protein 1	CAP1	0.68788	0.796303	0.967761	0.762589	0.632589	0.621882	0.912443	0.711953		0.49264	0.782398	0.978073	0.71572	0.65476	0.045745	0.6784	NaN	NaN	0.48836	0.59351	NaN	NaN	NaN	NaN	0.499619	0.6784	1.35783
799;760;799;760;799;760;799;799;794;799;532;532;416	Protein transport protein Sec31A	SEC31A	0.998552	0.997809	0.99962	0.995797	0.930623	0.999413	0.999999	0.999999		0.99996	0.999999	0.999999	0.31995	0.44592	0.35279	0.70098	0.6293	0.56778	0.62923	0.72186	NaN	0.60022	0.74732	0.62262	0.49395	0.644703	1.3052
609;609;609;609;620;602	Ubiquitin-associated protein 2-like	UBAP2L	0.833651	0.964828	0.995538	0.957302	0.791633	0.72381		0.804918					0.40137	NaN	NaN	0.29063	0.35213	NaN	NaN	0.093625	NaN	NaN	NaN	NaN	0.247498	0.32138	1.29852
17;17;17	Small acidic protein	SMAP;C11orf58	0.998927	0.992328	0.995136	0.979134	0.966188	0.955266	0.985476	0.967687		0.796012	0.969808	0.993377	0.68624	0.30707	0.27041	0.30917	0.31314	0.95979	0.29477	0.35514	NaN	0.46628	0.2868	0.49622	0.382726	0.4719	1.233
57;57	Membrane-associated progesterone receptor component 1	PGRMC1	0.997578	0.990689	0.963316	0.996718	0.990689	0.997097	0.999199	0.998164		0.997157	0.999889	0.928139	0.50013	0.39895	0.42205	0.49256	0.67617	0.58862	0.21102	0.35263	NaN	0.3711	0.11371	0.4426	0.376956	0.44746	1.18704
358;358;358;358;358;358;358;358;64;358	Alpha-adducin	ADD1	0.998655	0.927575	0.972396	0.914785	0.918779	0.940248	0.98579	0.859859		0.945347	0.940882	0.820276	0.49809	0.54729	0.47828	0.22766	0.7952	0.13032	0.47869	0.58153	NaN	0.70409	0.93493	0.78867	0.516776	0.596812	1.15487
82;82	Heat shock protein beta-1	HSPB1	0.944554	0.981713	0.999856	0.893069	0.989308	0.820069	0.994207			0.825589			0.38524	0.44228	0.31776	0.61967	0.56224	0.13841	0.48078	NaN	NaN	0.43794	NaN	NaN	0.406515	0.439565	1.0813
17	Protein transport protein Sec61 subunit beta	SEC61B	0.469074	0.779716	0.881058	0.946694	0.703139	0.687734	0.862448	0.813918		0.62469	0.673555		NaN	0.20886	0.74208	0.67861	0.080245	0.13927	0.18789	0.19498	NaN	0.5046	0.31268	NaN	0.333452	0.343081	1.02888
358;95;336	Heterogeneous nuclear ribonucleoprotein A3	HNRNPA3	0.999281	0.99932	0.993326	0.993917	0.993664	0.975176	0.984846	0.989449		0.998288	0.98452	0.333333	0.60194	0.8517	0.66734	0.7583	0.61642	0.58395	0.48841	0.7969	NaN	0.839	NaN	NaN	0.681258	0.699418	1.02666
859;830;73	Coatomer subunit beta'	COPB2	0.992658	0.873371	0.929635	0.580796	0.8474	0.499817	0.569403	0.809526		0.5607		0.791441	NaN	NaN	NaN	NaN	0.96288	NaN	0.94348	NaN	NaN	NaN	NaN	NaN	0.94348	0.96288	1.02056
366	Lupus La protein	SSB	1	1	1	1	1	1	1	1		1	1	1	0.88037	0.71539	0.66943	NaN	0.95595	NaN	0.53944	0.90042	NaN	0.52445	0.61323	0.79687	0.74101	0.722625	0.975189
3;3;41;3	Cofilin-1	CFL1		1	1	1	0.999989	1	1	1		1	1	1	NaN	0.25165	0.067201	0.057587	0.010718	0.33124	0.41945	0.4771	NaN	0.35613	0.34512	0.65636	0.30385	0.292859	0.963827
543;544;543;544;507;174	Serrate RNA effector molecule homolog	SRRT	0.810984	0.995987	0.995614	0.974967	0.844871	0.443417	0.955675	0.996668		0.941508		0.913909	0.3945	0.46899	0.40476	0.42644	0.77425	NaN	0.59751	0.52193	NaN	0.3718	NaN	0.26096	0.477538	0.458363	0.959845
455;455;194	ATP-citrate synthase	ACLY	0.998233	0.998984	0.999274	0.998057	0.997562	0.997946	0.998472	0.999358					0.72859	0.61157	0.89957	0.72365	0.52803	0.56664	0.54327	0.6494	NaN	NaN	NaN	NaN	0.68648	0.606107	0.88292
2;2	Proliferation-associated protein 2G4	PA2G4	1	1	1	1	1	1	1	1		1	1	1	0.42274	0.77705	0.25735	0.39476	NaN	0.76478	0.20511	NaN	NaN	0.14281	0.054459	NaN	0.415563	0.339202	0.816248
170	Myristoylated alanine-rich C-kinase substrate	MARCKS	1	0.999993	0.999994	0.999977	0.999533	0.999822	0.999884	1		0.999959	0.999966	0.998612	0.39961	0.3907	0.60526	0.22531	0.81663	0.23154	0.35706	0.59586	NaN	NaN	NaN	0.25985	0.469698	0.383332	0.816125
101;201;60;21	Transformer-2 protein homolog beta	TRA2B	0.990915	0.98774	0.984553	0.92068	0.967835	0.94822	0.956931	0.996404		0.994281	0.925137	0.981816	NaN	NaN	NaN	0.53782	0.575	0.6155	0.66046	0.9916	NaN	0.83001	0.48705	NaN	0.82603	0.609076	0.737353
19;19	Transcription intermediary factor 1-beta	TRIM28	0.997208	0.989416	0.995206	0.999458	0.99295	0.996641	0.998206	0.965945		0.993743	0.999452	0.971699	0.46081	0.45146	0.49859	0.53177	0.76062	0.29702	0.72976	NaN	NaN	0.22329	0.051405	0.47718	0.535155	0.390214	0.729161
181	Insulin-like growth factor 2 mRNA-binding protein 1	IGF2BP1	1	1	1	1	1	1	1	1		1	1	1	0.80153	0.29502	0.30414	0.35955	0.27339	0.28155	0.5054	0.50898	NaN	0.36139	NaN	0.40957	0.483014	0.33709	0.697889
563;188	Nucleolin	NCL	1	1	1	1	1	1	1	1			1		0.83224	0.56824	0.58407	0.52862	0.58433	0.4424	0.57106	0.58859	NaN	NaN	0.17373	NaN	0.62884	0.43227	0.687409
146;160;169;123;112		TPD52L2	0.978166	0.981052	0.99981		0.995273	0.991681	0.862714	0.976771		0.993188			0.50049	0.54673	0.51999	NaN	0.054646	0.6693	0.51198	NaN	NaN	0.34564	NaN	NaN	0.519798	0.356529	0.685899
218;228;253;178;73	Septin-2	SEPT2	1	1	1	1	1	1	1	1		1	0.999986	1	0.69507	NaN	NaN	NaN	NaN	NaN	NaN	0.86985	NaN	0.46888	NaN	0.56019	0.78246	0.514535	0.657586
1956;1977;1965;1972	Myosin-10	MYH10	0.972744	0.904001	0.996226	0.982016	0.978068	0.972366	0.988515	0.909986		0.730973	0.957804		0.61457	0.55954	NaN	0.38865	NaN	NaN	0.51828	NaN	NaN	0.31834	NaN	NaN	0.56413	0.353495	0.62662
262;293;300;331;12;291	Pyruvate dehydrogenase E1 component subunit alpha, somatic form, mitochondrial;Pyruvate dehydrogenase E1 component subunit alpha, testis-specific form, mitochondrial	PDHA1;PDHA2	0.99647	0.993546	0.992892	0.929408	0.950031	0.998732	0.989241	0.999888			0.996225	0.999043	NaN	0.67164	NaN	NaN	0.4129	0.38522	0.82337	0.59491	NaN	NaN	NaN	0.2071	0.69664	0.335073	0.480985
15;15;15	Reticulon-4	RTN4	0.970795	0.99479	0.843283	0.997658	0.99437	0.765362	0.955759	0.968467		0.928305	0.99439	0.815007	0.89555	0.82299	0.042522	0.075235	0.29961	0.3007	0.98424	NaN	NaN	0.29561	0.053665	NaN	0.686325	0.204964	0.29864
Network stats exclusive sites
number of nodes:		28
number of edges:		36
average node degree:		2.57
avg. local clustering coefficient:		0.607
expected number of edges:		11
PPI enrichment p-value:		8.75e-10
Biological Process (GO)
#term ID	term description	observed gene count	background gene count	false discovery rate	matching proteins in your network (IDs)	matching proteins in your network (labels)
GO:0006085	acetyl-CoA biosynthetic process	3	13	0.0017	ENSP00000253792,ENSP00000295266,ENSP00000369134	ACLY,PDHA1,PDHA2
GO:0006084	acetyl-CoA metabolic process	3	27	0.0061	ENSP00000253792,ENSP00000295266,ENSP00000369134	ACLY,PDHA1,PDHA2
GO:0006101	citrate metabolic process	3	36	0.0090	ENSP00000253792,ENSP00000295266,ENSP00000369134	ACLY,PDHA1,PDHA2
GO:0006086	acetyl-CoA biosynthetic process from pyruvate	2	8	0.0135	ENSP00000295266,ENSP00000369134	PDHA1,PDHA2
GO:0007015	actin filament organization	4	200	0.0165	ENSP00000264758,ENSP00000361883,ENSP00000432660,ENSP00000478061	ADD1,CAP1,CFL1,MARCKS
GO:0050658	RNA transport	4	189	0.0165	ENSP00000290341,ENSP00000341826,ENSP00000376309,ENSP00000386636	HNRNPA1,HNRNPA3,IGF2BP1,SSB
GO:0097435	supramolecular fiber organization	5	383	0.0165	ENSP00000264758,ENSP00000353590,ENSP00000361883,ENSP00000432660,ENSP00000478061	ADD1,CAP1,CFL1,MARCKS,MYH10
GO:0030036	actin cytoskeleton organization	5	418	0.0201	ENSP00000264758,ENSP00000353590,ENSP00000361883,ENSP00000432660,ENSP00000478061	ADD1,CAP1,CFL1,MARCKS,MYH10
GO:0010608	posttranscriptional regulation of gene expression	5	441	0.0202	ENSP00000248553,ENSP00000290341,ENSP00000302886,ENSP00000318195,ENSP00000480421	HSPB1,IGF2BP1,NCL,PA2G4,SRRT
GO:0021537	telencephalon development	4	237	0.0202	ENSP00000290341,ENSP00000337838,ENSP00000353590,ENSP00000416959	IGF2BP1,MYH10,RTN4,TRA2B
GO:1903311	regulation of mRNA metabolic process	4	238	0.0202	ENSP00000248553,ENSP00000290341,ENSP00000341826,ENSP00000416959	HNRNPA1,HSPB1,IGF2BP1,TRA2B
GO:0097150	neuronal stem cell population maintenance	2	22	0.0260	ENSP00000290341,ENSP00000480421	IGF2BP1,SRRT
GO:0000398	mRNA splicing, via spliceosome	4	284	0.0301	ENSP00000341826,ENSP00000376309,ENSP00000416959,ENSP00000480421	HNRNPA1,HNRNPA3,SRRT,TRA2B
GO:0006396	RNA processing	6	825	0.0301	ENSP00000302886,ENSP00000341826,ENSP00000376309,ENSP00000386636,ENSP00000416959,ENSP00000480421	HNRNPA1,HNRNPA3,PA2G4,SRRT,SSB,TRA2B
GO:0006810	transport	14	4130	0.0301	ENSP00000217971,ENSP00000223641,ENSP00000248553,ENSP00000253792,ENSP00000264758,ENSP00000290341,ENSP00000302886,ENSP00000329419,ENSP00000341826,ENSP00000353590,ENSP00000361883,ENSP00000376309,ENSP00000378721,ENSP00000386636	ACLY,ADD1,CAP1,COPB2,HNRNPA1,HNRNPA3,HSPB1,IGF2BP1,MYH10,PA2G4,PGRMC1,SEC31A,SEC61B,SSB
GO:0016999	antibiotic metabolic process	3	124	0.0301	ENSP00000253792,ENSP00000295266,ENSP00000369134	ACLY,PDHA1,PDHA2
GO:0046685	response to arsenic-containing substance	2	30	0.0301	ENSP00000341826,ENSP00000480421	HNRNPA1,SRRT
GO:0048762	mesenchymal cell differentiation	3	130	0.0301	ENSP00000253024,ENSP00000337838,ENSP00000432660	CFL1,RTN4,TRIM28
GO:0051179	localization	16	5233	0.0301	ENSP00000217971,ENSP00000223641,ENSP00000248553,ENSP00000253792,ENSP00000264758,ENSP00000290341,ENSP00000302886,ENSP00000329419,ENSP00000337838,ENSP00000341826,ENSP00000353590,ENSP00000361883,ENSP00000376309,ENSP00000378721,ENSP00000386636,ENSP00000432660	ACLY,ADD1,CAP1,CFL1,COPB2,HNRNPA1,HNRNPA3,HSPB1,IGF2BP1,MYH10,PA2G4,PGRMC1,RTN4,SEC31A,SEC61B,SSB
GO:0006099	tricarboxylic acid cycle	2	32	0.0322	ENSP00000295266,ENSP00000369134	PDHA1,PDHA2
GO:0006417	regulation of translation	4	327	0.0348	ENSP00000248553,ENSP00000290341,ENSP00000302886,ENSP00000318195	HSPB1,IGF2BP1,NCL,PA2G4
GO:0051028	mRNA transport	3	148	0.0364	ENSP00000290341,ENSP00000341826,ENSP00000376309	HNRNPA1,HNRNPA3,IGF2BP1
GO:0006986	response to unfolded protein	3	153	0.0391	ENSP00000248553,ENSP00000264758,ENSP00000378721	ADD1,HSPB1,SEC31A
GO:0021543	pallium development	3	163	0.0456	ENSP00000290341,ENSP00000337838,ENSP00000416959	IGF2BP1,RTN4,TRA2B
GO:0000381	regulation of alternative mRNA splicing, via spliceosome	2	42	0.0476	ENSP00000341826,ENSP00000416959	HNRNPA1,TRA2B
GO:0008154	actin polymerization or depolymerization	2	43	0.0476	ENSP00000361883,ENSP00000432660	CAP1,CFL1
GO:0044085	cellular component biogenesis	10	2556	0.0476	ENSP00000253024,ENSP00000264758,ENSP00000302886,ENSP00000337838,ENSP00000353590,ENSP00000369915,ENSP00000378721,ENSP00000416959,ENSP00000478061,ENSP00000479861	ADD1,MARCKS,MYH10,NAP1L4,PA2G4,RTN4,SEC31A,SEPT2,TRA2B,TRIM28
GO:0071705	nitrogen compound transport	8	1690	0.0476	ENSP00000223641,ENSP00000248553,ENSP00000290341,ENSP00000329419,ENSP00000341826,ENSP00000376309,ENSP00000378721,ENSP00000386636	COPB2,HNRNPA1,HNRNPA3,HSPB1,IGF2BP1,SEC31A,SEC61B,SSB
Molecular Function (GO)
#term ID	term description	observed gene count	background gene count	false discovery rate	matching proteins in your network (IDs)	matching proteins in your network (labels)
GO:0003729	mRNA binding	6	198	5.49e-05	ENSP00000290341,ENSP00000318195,ENSP00000353590,ENSP00000376309,ENSP00000386636,ENSP00000416959	HNRNPA3,IGF2BP1,MYH10,NCL,SSB,TRA2B
GO:0048027	mRNA 5'-UTR binding	3	24	0.00056	ENSP00000290341,ENSP00000318195,ENSP00000353590	IGF2BP1,MYH10,NCL
GO:0004739	pyruvate dehydrogenase (acetyl-transferring) activity	2	3	0.00059	ENSP00000295266,ENSP00000369134	PDHA1,PDHA2
GO:0034604	pyruvate dehydrogenase (NAD+) activity	2	2	0.00059	ENSP00000295266,ENSP00000369134	PDHA1,PDHA2
GO:0051015	actin filament binding	4	158	0.0017	ENSP00000264758,ENSP00000353590,ENSP00000432660,ENSP00000478061	ADD1,CFL1,MARCKS,MYH10
GO:0003723	RNA binding	7	850	0.0026	ENSP00000290341,ENSP00000318195,ENSP00000341826,ENSP00000353590,ENSP00000376309,ENSP00000386636,ENSP00000416959	HNRNPA1,HNRNPA3,IGF2BP1,MYH10,NCL,SSB,TRA2B
GO:0003727	single-stranded RNA binding	3	80	0.0033	ENSP00000341826,ENSP00000386636,ENSP00000416959	HNRNPA1,SSB,TRA2B
GO:0003779	actin binding	5	413	0.0038	ENSP00000264758,ENSP00000353590,ENSP00000361883,ENSP00000432660,ENSP00000478061	ADD1,CAP1,CFL1,MARCKS,MYH10
GO:0036002	pre-mRNA binding	2	36	0.0154	ENSP00000341826,ENSP00000416959	HNRNPA1,TRA2B
GO:0042162	telomeric DNA binding	2	36	0.0154	ENSP00000318195,ENSP00000341826	HNRNPA1,NCL
GO:0005080	protein kinase C binding	2	49	0.0224	ENSP00000248553,ENSP00000478061	HSPB1,MARCKS
GO:0042802	identical protein binding	8	1754	0.0224	ENSP00000217121,ENSP00000248553,ENSP00000264758,ENSP00000318195,ENSP00000341826,ENSP00000416959,ENSP00000478061,ENSP00000479861	ADD1,HNRNPA1,HSPB1,MARCKS,NCL,SEPT2,TPD52L2,TRA2B
GO:0005516	calmodulin binding	3	194	0.0226	ENSP00000264758,ENSP00000353590,ENSP00000478061	ADD1,MARCKS,MYH10
GO:0005515	protein binding	17	6605	0.0249	ENSP00000217121,ENSP00000223641,ENSP00000248553,ENSP00000253024,ENSP00000264758,ENSP00000302886,ENSP00000318195,ENSP00000337838,ENSP00000341826,ENSP00000353590,ENSP00000361883,ENSP00000369915,ENSP00000378721,ENSP00000416959,ENSP00000432660,ENSP00000478061,ENSP00000479861	ADD1,CAP1,CFL1,HNRNPA1,HSPB1,MARCKS,MYH10,NAP1L4,NCL,PA2G4,RTN4,SEC31A,SEC61B,SEPT2,TPD52L2,TRA2B,TRIM28
Cellular Component (GO)
#term ID	term description	observed gene count	background gene count	false discovery rate	matching proteins in your network (IDs)	matching proteins in your network (labels)
GO:0005938	cell cortex	6	230	0.00022	ENSP00000318195,ENSP00000353590,ENSP00000361883,ENSP00000432660,ENSP00000478061,ENSP00000479861	CAP1,CFL1,MARCKS,MYH10,NCL,SEPT2
GO:0032991	protein-containing complex	19	4792	0.00022	ENSP00000223641,ENSP00000248553,ENSP00000253024,ENSP00000253792,ENSP00000264758,ENSP00000290341,ENSP00000295266,ENSP00000318195,ENSP00000329419,ENSP00000341826,ENSP00000353590,ENSP00000369134,ENSP00000376309,ENSP00000378721,ENSP00000386636,ENSP00000389445,ENSP00000416959,ENSP00000479861,ENSP00000480421	ACLY,ADD1,COPB2,HNRNPA1,HNRNPA3,HSPB1,IGF2BP1,MYH10,NCL,PDHA1,PDHA2,SEC31A,SEC61B,SEPT2,SRRT,SSB,TRA2B,TRIM28,UBAP2L
GO:0099568	cytoplasmic region	7	402	0.00022	ENSP00000248553,ENSP00000318195,ENSP00000353590,ENSP00000361883,ENSP00000432660,ENSP00000478061,ENSP00000479861	CAP1,CFL1,HSPB1,MARCKS,MYH10,NCL,SEPT2
GO:0044446	intracellular organelle part	24	8882	0.00080	ENSP00000217971,ENSP00000223641,ENSP00000248553,ENSP00000253024,ENSP00000253792,ENSP00000264758,ENSP00000290341,ENSP00000295266,ENSP00000302886,ENSP00000318195,ENSP00000329419,ENSP00000337838,ENSP00000341826,ENSP00000353590,ENSP00000361883,ENSP00000369134,ENSP00000376309,ENSP00000378721,ENSP00000389445,ENSP00000416959,ENSP00000432660,ENSP00000478061,ENSP00000479861,ENSP00000480421	ACLY,ADD1,CAP1,CFL1,COPB2,HNRNPA1,HNRNPA3,HSPB1,IGF2BP1,MARCKS,MYH10,NCL,PA2G4,PDHA1,PDHA2,PGRMC1,RTN4,SEC31A,SEC61B,SEPT2,SRRT,TRA2B,TRIM28,UBAP2L
GO:0005737	cytoplasm	26	11238	0.0018	ENSP00000217121,ENSP00000217971,ENSP00000223641,ENSP00000248553,ENSP00000253792,ENSP00000264758,ENSP00000290341,ENSP00000295266,ENSP00000302886,ENSP00000318195,ENSP00000329419,ENSP00000337838,ENSP00000341826,ENSP00000353590,ENSP00000361883,ENSP00000369134,ENSP00000369915,ENSP00000376309,ENSP00000378721,ENSP00000386636,ENSP00000389445,ENSP00000416959,ENSP00000432660,ENSP00000478061,ENSP00000479861…	ACLY,ADD1,CAP1,CFL1,COPB2,HNRNPA1,HNRNPA3,HSPB1,IGF2BP1,MARCKS,MYH10,NAP1L4,NCL,PA2G4,PDHA1,PDHA2,PGRMC1,RTN4,SEC31A,SEC61B,SEPT2,SRRT,SSB,TPD52L2,TRA2B,UBAP2L
GO:0043231	intracellular membrane-bounded organelle	25	10365	0.0018	ENSP00000217971,ENSP00000223641,ENSP00000248553,ENSP00000253024,ENSP00000253792,ENSP00000264758,ENSP00000290341,ENSP00000295266,ENSP00000302886,ENSP00000318195,ENSP00000329419,ENSP00000337838,ENSP00000341826,ENSP00000361883,ENSP00000369134,ENSP00000369915,ENSP00000376309,ENSP00000378721,ENSP00000386636,ENSP00000389445,ENSP00000416959,ENSP00000432660,ENSP00000478061,ENSP00000479861,ENSP00000480421	ACLY,ADD1,CAP1,CFL1,COPB2,HNRNPA1,HNRNPA3,HSPB1,IGF2BP1,MARCKS,NAP1L4,NCL,PA2G4,PDHA1,PDHA2,PGRMC1,RTN4,SEC31A,SEC61B,SEPT2,SRRT,SSB,TRA2B,TRIM28,UBAP2L
GO:0005634	nucleus	20	6892	0.0028	ENSP00000248553,ENSP00000253024,ENSP00000253792,ENSP00000264758,ENSP00000290341,ENSP00000295266,ENSP00000302886,ENSP00000318195,ENSP00000337838,ENSP00000341826,ENSP00000369134,ENSP00000369915,ENSP00000376309,ENSP00000386636,ENSP00000389445,ENSP00000416959,ENSP00000432660,ENSP00000478061,ENSP00000479861,ENSP00000480421	ACLY,ADD1,CFL1,HNRNPA1,HNRNPA3,HSPB1,IGF2BP1,MARCKS,NAP1L4,NCL,PA2G4,PDHA1,PDHA2,RTN4,SEPT2,SRRT,SSB,TRA2B,TRIM28,UBAP2L
GO:0045254	pyruvate dehydrogenase complex	2	8	0.0028	ENSP00000295266,ENSP00000369134	PDHA1,PDHA2
GO:1990904	ribonucleoprotein complex	7	770	0.0028	ENSP00000290341,ENSP00000318195,ENSP00000341826,ENSP00000353590,ENSP00000376309,ENSP00000386636,ENSP00000416959	HNRNPA1,HNRNPA3,IGF2BP1,MYH10,NCL,SSB,TRA2B
GO:0015629	actin cytoskeleton	5	432	0.0065	ENSP00000264758,ENSP00000353590,ENSP00000361883,ENSP00000432660,ENSP00000478061	ADD1,CAP1,CFL1,MARCKS,MYH10
GO:0035578	azurophil granule lumen	3	92	0.0065	ENSP00000253792,ENSP00000302886,ENSP00000361883	ACLY,CAP1,PA2G4
GO:0043229	intracellular organelle	26	12193	0.0065	ENSP00000217971,ENSP00000223641,ENSP00000248553,ENSP00000253024,ENSP00000253792,ENSP00000264758,ENSP00000290341,ENSP00000295266,ENSP00000302886,ENSP00000318195,ENSP00000329419,ENSP00000337838,ENSP00000341826,ENSP00000353590,ENSP00000361883,ENSP00000369134,ENSP00000369915,ENSP00000376309,ENSP00000378721,ENSP00000386636,ENSP00000389445,ENSP00000416959,ENSP00000432660,ENSP00000478061,ENSP00000479861…	ACLY,ADD1,CAP1,CFL1,COPB2,HNRNPA1,HNRNPA3,HSPB1,IGF2BP1,MARCKS,MYH10,NAP1L4,NCL,PA2G4,PDHA1,PDHA2,PGRMC1,RTN4,SEC31A,SEC61B,SEPT2,SRRT,SSB,TRA2B,TRIM28,UBAP2L
GO:0044428	nuclear part	15	4359	0.0065	ENSP00000253024,ENSP00000253792,ENSP00000264758,ENSP00000290341,ENSP00000295266,ENSP00000302886,ENSP00000318195,ENSP00000337838,ENSP00000341826,ENSP00000369134,ENSP00000376309,ENSP00000389445,ENSP00000416959,ENSP00000432660,ENSP00000480421	ACLY,ADD1,CFL1,HNRNPA1,HNRNPA3,IGF2BP1,NCL,PA2G4,PDHA1,PDHA2,RTN4,SRRT,TRA2B,TRIM28,UBAP2L
GO:0043232	intracellular non-membrane-bounded organelle	14	4005	0.0073	ENSP00000248553,ENSP00000253024,ENSP00000264758,ENSP00000290341,ENSP00000295266,ENSP00000302886,ENSP00000318195,ENSP00000353590,ENSP00000361883,ENSP00000369134,ENSP00000376309,ENSP00000432660,ENSP00000478061,ENSP00000479861	ADD1,CAP1,CFL1,HNRNPA3,HSPB1,IGF2BP1,MARCKS,MYH10,NCL,PA2G4,PDHA1,PDHA2,SEPT2,TRIM28
GO:0044448	cell cortex part	3	120	0.0095	ENSP00000361883,ENSP00000432660,ENSP00000479861	CAP1,CFL1,SEPT2
GO:0043005	neuron projection	7	1142	0.0120	ENSP00000217971,ENSP00000248553,ENSP00000290341,ENSP00000337838,ENSP00000353590,ENSP00000376309,ENSP00000479861	HNRNPA3,HSPB1,IGF2BP1,MYH10,PGRMC1,RTN4,SEPT2
GO:0044424	intracellular part	27	13996	0.0126	ENSP00000217121,ENSP00000217971,ENSP00000223641,ENSP00000248553,ENSP00000253024,ENSP00000253792,ENSP00000264758,ENSP00000290341,ENSP00000295266,ENSP00000302886,ENSP00000318195,ENSP00000329419,ENSP00000337838,ENSP00000341826,ENSP00000353590,ENSP00000361883,ENSP00000369134,ENSP00000369915,ENSP00000376309,ENSP00000378721,ENSP00000386636,ENSP00000389445,ENSP00000416959,ENSP00000432660,ENSP00000478061…	ACLY,ADD1,CAP1,CFL1,COPB2,HNRNPA1,HNRNPA3,HSPB1,IGF2BP1,MARCKS,MYH10,NAP1L4,NCL,PA2G4,PDHA1,PDHA2,PGRMC1,RTN4,SEC31A,SEC61B,SEPT2,SRRT,SSB,TPD52L2,TRA2B,TRIM28,UBAP2L
GO:0030426	growth cone	3	159	0.0162	ENSP00000290341,ENSP00000337838,ENSP00000353590	IGF2BP1,MYH10,RTN4
GO:0033267	axon part	4	341	0.0162	ENSP00000248553,ENSP00000290341,ENSP00000337838,ENSP00000353590	HSPB1,IGF2BP1,MYH10,RTN4
GO:0031981	nuclear lumen	13	4030	0.0178	ENSP00000253024,ENSP00000253792,ENSP00000264758,ENSP00000290341,ENSP00000295266,ENSP00000302886,ENSP00000318195,ENSP00000341826,ENSP00000369134,ENSP00000376309,ENSP00000416959,ENSP00000432660,ENSP00000480421	ACLY,ADD1,CFL1,HNRNPA1,HNRNPA3,IGF2BP1,NCL,PA2G4,PDHA1,PDHA2,SRRT,TRA2B,TRIM28
GO:0030120	vesicle coat	2	47	0.0190	ENSP00000329419,ENSP00000378721	COPB2,SEC31A
GO:0005681	spliceosomal complex	3	187	0.0198	ENSP00000341826,ENSP00000376309,ENSP00000416959	HNRNPA1,HNRNPA3,TRA2B
GO:0030027	lamellipodium	3	185	0.0198	ENSP00000290341,ENSP00000353590,ENSP00000432660	CFL1,IGF2BP1,MYH10
GO:0048471	perinuclear region of cytoplasm	5	670	0.0198	ENSP00000217121,ENSP00000290341,ENSP00000378721,ENSP00000416959,ENSP00000479861	IGF2BP1,SEC31A,SEPT2,TPD52L2,TRA2B
GO:0032154	cleavage furrow	2	52	0.0203	ENSP00000353590,ENSP00000479861	MYH10,SEPT2
GO:0030864	cortical actin cytoskeleton	2	53	0.0205	ENSP00000361883,ENSP00000432660	CAP1,CFL1
GO:0032432	actin filament bundle	2	57	0.0224	ENSP00000353590,ENSP00000478061	MARCKS,MYH10
GO:0035770	ribonucleoprotein granule	3	204	0.0224	ENSP00000290341,ENSP00000318195,ENSP00000376309	HNRNPA3,IGF2BP1,NCL
GO:0120025	plasma membrane bounded cell projection	8	1900	0.0262	ENSP00000217971,ENSP00000248553,ENSP00000290341,ENSP00000337838,ENSP00000353590,ENSP00000376309,ENSP00000432660,ENSP00000479861	CFL1,HNRNPA3,HSPB1,IGF2BP1,MYH10,PGRMC1,RTN4,SEPT2
GO:0044430	cytoskeletal part	7	1547	0.0318	ENSP00000248553,ENSP00000264758,ENSP00000353590,ENSP00000361883,ENSP00000432660,ENSP00000478061,ENSP00000479861	ADD1,CAP1,CFL1,HSPB1,MARCKS,MYH10,SEPT2
GO:0070013	intracellular organelle lumen	14	5162	0.0359	ENSP00000253024,ENSP00000253792,ENSP00000264758,ENSP00000290341,ENSP00000295266,ENSP00000302886,ENSP00000318195,ENSP00000341826,ENSP00000361883,ENSP00000369134,ENSP00000376309,ENSP00000416959,ENSP00000432660,ENSP00000480421	ACLY,ADD1,CAP1,CFL1,HNRNPA1,HNRNPA3,IGF2BP1,NCL,PA2G4,PDHA1,PDHA2,SRRT,TRA2B,TRIM28
GO:0071013	catalytic step 2 spliceosome	2	99	0.0450	ENSP00000341826,ENSP00000376309	HNRNPA1,HNRNPA3
GO:0030660	Golgi-associated vesicle membrane	2	105	0.0471	ENSP00000329419,ENSP00000378721	COPB2,SEC31A
GO:0044444	cytoplasmic part	20	9377	0.0471	ENSP00000217121,ENSP00000217971,ENSP00000223641,ENSP00000248553,ENSP00000253792,ENSP00000264758,ENSP00000290341,ENSP00000295266,ENSP00000302886,ENSP00000318195,ENSP00000329419,ENSP00000337838,ENSP00000353590,ENSP00000361883,ENSP00000369134,ENSP00000378721,ENSP00000416959,ENSP00000432660,ENSP00000478061,ENSP00000479861	ACLY,ADD1,CAP1,CFL1,COPB2,HSPB1,IGF2BP1,MARCKS,MYH10,NCL,PA2G4,PDHA1,PDHA2,PGRMC1,RTN4,SEC31A,SEC61B,SEPT2,TPD52L2,TRA2B
GO:0120038	plasma membrane bounded cell projection part	6	1316	0.0471	ENSP00000248553,ENSP00000290341,ENSP00000337838,ENSP00000353590,ENSP00000432660,ENSP00000479861	CFL1,HSPB1,IGF2BP1,MYH10,RTN4,SEPT2
GO:0005819	spindle	3	322	0.0483	ENSP00000248553,ENSP00000353590,ENSP00000479861	HSPB1,MYH10,SEPT2
