# Supplementary material for: ECE2 regulates neurogenesis and neuronal migration during human cortical development
Source: EMBO Rep. 2020 Mar 24;21(5):e48204. doi: 10.15252/embr.201948204 (PMC7202216; doi:10.15252/embr.201948204)
Supplement: Supplementary file 11 — Movie EV1 [file EMBR-21-e48204-s011.zip]

Archive with 4 entries (3 files):
- MovieEV1/
- MovieEV1/.DS_Store
- MovieEV1/MovieEV1.mov
- MovieEV1/MovieEV1_legend.docx
