# Supplementary material for: ECE2 regulates neurogenesis and neuronal migration during human cortical development
Source: EMBO Rep. 2020 Mar 24;21(5):e48204. doi: 10.15252/embr.201948204 (PMC7202216; doi:10.15252/embr.201948204)
Supplement: Supplementary file 12 — Movie EV2 [file EMBR-21-e48204-s012.zip]

Archive with 4 entries (3 files):
- MovieEV2/
- MovieEV2/.DS_Store
- MovieEV2/MovieEV2.docx
- MovieEV2/MovieEV2.mov
